# Supplementary material for: Patterns of microsatellite distribution across eukaryotic genomes
Source: BMC Genomics. 2019 Feb 22;20:153. doi: 10.1186/s12864-019-5516-5 (PMC6387519; doi:10.1186/s12864-019-5516-5)
Supplement: Supplementary file 1 — Table S1. Mastersheet of SSR attributes and genomic information for 719 organisms arranged in evolutionary order. (XLSX 129 kb) [file 12864_2019_5516_MOESM1_ESM.xlsx]

## Sheet: Mastersheet_all_stats
S.no	Organism	Filemap	Kingdom	Group	Subgroup	Subdivision	Common_name	Genomesize (Mb)	Genomic GC %	SSR_GC %	SSR_density (bp per Mb)	Total_Repbases	% SSR coverage	Total_Repfreq	Total_Repfreq_Dense (freq/genomeSize)	Number_of_SSR classes_present	Annotation_available
1	Plasmodium coatneyi	Plasmodium_coatneyi	Eukaryota	Protists	Apicomplexans	Apicomplexans	NA	27.686	39.65	14.88	30992.9	858055	3.09924	57181	2065.37	483	N
2	Plasmodium falciparum 3D7	Plasmodium_falciparum_3D7	Eukaryota	Protists	Apicomplexans	Apicomplexans	NA	23.27	19.36	3.03	124238	2891064	12.424	162675	6990.67	357	N
3	Plasmodium gaboni	Plasmodium_gaboni	Eukaryota	Protists	Apicomplexans	Apicomplexans	NA	20.386	18.21	2.46	119629	2438706	11.9627	139924	6863.89	335	N
4	Plasmodium reichenowi	Plasmodium_reichenowi	Eukaryota	Protists	Apicomplexans	Apicomplexans	NA	20.502	18.59	2.66	123826	2538656	12.3825	139567	6807.57	335	N
5	Plasmodium cynomolgi strain B	Plasmodium_cynomolgi_strain_B	Eukaryota	Protists	Apicomplexans	Apicomplexans	NA	26.181	40.38	16.14	25790.3	675225	2.57906	46650	1781.8	492	N
6	Plasmodium fragile	Plasmodium_fragile	Eukaryota	Protists	Apicomplexans	Apicomplexans	NA	25.915	41.22	12.76	30320.6	785744	3.032	48823	1884	485	N
7	Plasmodium inui San Antonio 1	Plasmodium_inui_San_Antonio_1	Eukaryota	Protists	Apicomplexans	Apicomplexans	NA	27.405	42.15	17.12	17697.4	484998	1.76974	34715	1266.74	489	N
8	Plasmodium knowlesi strain H	Plasmodium_knowlesi_strain_H	Eukaryota	Protists	Apicomplexans	Apicomplexans	NA	23.462	38.83	10.86	42662.5	1000955	4.26628	58006	2472.32	481	N
9	Plasmodium vivax	Plasmodium_vivax	Eukaryota	Protists	Apicomplexans	Apicomplexans	NA	27.014	42.27	16.11	27403.9	740280	2.74036	48724	1803.68	494	N
10	Plasmodium berghei	Plasmodium_berghei	Eukaryota	Protists	Apicomplexans	Apicomplexans	NA	17.955	23.72	8.1	32654.4	586297	3.26537	42271	2354.32	390	N
11	Plasmodium chabaudi chabaudi	Plasmodium_chabaudi_chabaudi	Eukaryota	Protists	Apicomplexans	Apicomplexans	NA	18.868	23.61	8.19	28167.9	531465	2.81675	40103	2125.48	358	N
12	Plasmodium vinckei vinckei	Plasmodium_vinckei_vinckei	Eukaryota	Protists	Apicomplexans	Apicomplexans	NA	18.222	22.89	7.65	29394.6	535618	2.9394	40200	2206.17	352	N
13	Plasmodium yoelii yoelii	Plasmodium_yoelii_yoelii	Eukaryota	Protists	Apicomplexans	Apicomplexans	NA	23.125	24.68	8.37	37016.7	856028	3.70174	59753	2583.86	469	N
14	Babesia bigemina	Babesia_bigemina	Eukaryota	Protists	Apicomplexans	Apicomplexans	NA	13.841	50.63	45.55	6708.43	92851	0.67084	7339	530.24	482	N
15	Babesia bovis	Babesia_bovis	Eukaryota	Protists	Apicomplexans	Apicomplexans	NA	8.18	41.59	34.62	5765.12	47157	0.576491	3726	455.52	418	N
16	Babesia microti strain RI	Babesia_microti_strain_RI	Eukaryota	Protists	Apicomplexans	Apicomplexans	NA	6.392	36.27	25.41	8145.88	52072	0.814643	4027	629.96	418	N
17	Theileria annulata strain Ankara	Theileria_annulata_strain_Ankara	Eukaryota	Protists	Apicomplexans	Apicomplexans	NA	8.358	32.54	18.4	15083.5	126070	1.50838	9718	1162.7	394	N
18	Theileria equi strain WA	Theileria_equi_strain_WA	Eukaryota	Protists	Apicomplexans	Apicomplexans	NA	11.674	39.48	33.38	6129.61	71560	0.612986	5684	486.87	433	N
19	Theileria orientalis strain Shintoku	Theileria_orientalis_strain_Shintoku	Eukaryota	Protists	Apicomplexans	Apicomplexans	NA	9.01	41.55	32.29	12680.6	114257	1.26811	8824	979.32	468	N
20	Theileria parva	Theileria_parva	Eukaryota	Protists	Apicomplexans	Apicomplexans	NA	8.348	34.04	20.72	13326.2	111242	1.33256	8605	1030.83	413	N
21	Cryptosporidium hominis	Cryptosporidium_hominis	Eukaryota	Protists	Apicomplexans	Apicomplexans	NA	8.744	30.91	24.26	27027.5	236317	2.70262	14558	1664.99	384	N
22	Cryptosporidium muris RN66	Cryptosporidium_muris_RN66	Eukaryota	Protists	Apicomplexans	Apicomplexans	NA	9.245	28.48	15.55	15421.6	142577	1.54221	10630	1149.78	346	N
23	Cryptosporidium parvum Iowa II	Cryptosporidium_parvum_Iowa_II	Eukaryota	Protists	Apicomplexans	Apicomplexans	NA	9.102	30.21	19.11	20548.6	187040	2.05493	13134	1442.93	378	N
24	Eimeria acervulina	Eimeria_acervulina	Eukaryota	Protists	Apicomplexans	Apicomplexans	NA	45.831	48.36	48.76	108344	4965454	10.8343	288748	6300.33	497	N
25	Eimeria maxima	Eimeria_maxima	Eukaryota	Protists	Apicomplexans	Apicomplexans	NA	45.975	46.62	44.46	114523	5265194	11.4523	286495	6231.53	501	N
26	Eimeria mitis	Eimeria_mitis	Eukaryota	Protists	Apicomplexans	Apicomplexans	NA	60.415	47.25	44.17	153191	9255081	15.3192	470494	7787.68	500	N
27	Eimeria necatrix	Eimeria_necatrix	Eukaryota	Protists	Apicomplexans	Apicomplexans	NA	55.008	51.06	55.57	94819.1	5215803	9.4819	260628	4738.01	501	N
28	Eimeria tenella	Eimeria_tenella	Eukaryota	Protists	Apicomplexans	Apicomplexans	NA	51.894	51.31	56.51	74551	3868778	7.45515	224693	4329.82	499	N
29	Hammondia hammondi	Hammondia_hammondi	Eukaryota	Protists	Apicomplexans	Apicomplexans	NA	67.701	53.3	34.99	15338.2	1038415	1.53383	72307	1068.03	501	N
30	Neospora caninum Liverpool	Neospora_caninum_Liverpool	Eukaryota	Protists	Apicomplexans	Apicomplexans	NA	57.547	54.85	35.22	16557.8	952861	1.6558	61217	1063.77	495	N
31	Toxoplasma gondii ME49	Toxoplasma_gondii_ME49	Eukaryota	Protists	Apicomplexans	Apicomplexans	NA	65.668	52.29	31.03	16577.9	1088641	1.6578	72094	1097.85	499	N
32	Gregarina niphandrodes	Gregarina_niphandrodes	Eukaryota	Protists	Apicomplexans	Apicomplexans	NA	14.009	53.78	60.7	9045.64	126721	0.904568	9605	685.63	495	N
33	Nannochloropsis gaditana CCMP526	Nannochloropsis_gaditana_CCMP526	Eukaryota	Protists	Other Protists	Other Protists	NA	33.987	54.26	62.64	14433.6	490555	1.44336	34531	1016.01	498	N
34	Naegleria gruberi	Naegleria_gruberi	Eukaryota	Protists	Other Protists	Other Protists	NA	40.964	33.15	27.35	14927.2	611481	1.49273	43183	1054.17	409	N
35	Sphaeroforma arctica JP610	Sphaeroforma_arctica_JP610	Eukaryota	Protists	Other Protists	Other Protists	NA	121.631	41.79	23.13	35150.4	4275396	3.51505	240644	1978.47	501	N
36	Capsaspora owczarzaki ATCC 30864	Capsaspora_owczarzaki_ATCC_30864	Eukaryota	Protists	Other Protists	Other Protists	NA	27.968	53.82	41.48	38609.4	1079818	3.86091	66133	2364.61	489	N
37	Monosiga brevicollis MX1	Monosiga_brevicollis_MX1	Eukaryota	Protists	Other Protists	Other Protists	NA	41.71	54.81	48.63	30637	1277867	3.06369	69075	1656.08	499	N
38	Salpingoeca rosetta	Salpingoeca_rosetta	Eukaryota	Protists	Other Protists	Other Protists	NA	55.44	56.01	51.52	116284	6446838	11.6285	306049	5520.33	492	N
39	Acytostelium subglobosum LB1	Acytostelium_subglobosum_LB1	Eukaryota	Protists	Other Protists	Other Protists	NA	31.003	44.23	33.76	45986.6	1425721	4.59865	97525	3145.67	498	N
40	Dictyostelium discoideum	Dictyostelium_discoideum	Eukaryota	Protists	Other Protists	Other Protists	NA	34.205	22.44	6.7	143293	4901321	14.3293	267469	7819.59	396	N
41	Dictyostelium fasciculatum	Dictyostelium_fasciculatum	Eukaryota	Protists	Other Protists	Other Protists	NA	31.019	33.83	20.83	68450.4	2123277	6.84509	138586	4467.75	473	N
42	Dictyostelium purpureum	Dictyostelium_purpureum	Eukaryota	Protists	Other Protists	Other Protists	NA	32.967	24.47	7.57	70213.1	2314732	7.02136	154138	4675.49	407	N
43	Polysphondylium pallidum PN500	Polysphondylium_pallidum_PN500	Eukaryota	Protists	Other Protists	Other Protists	NA	32.97	32.07	16.92	53438.9	1761889	5.34392	121325	3679.84	455	N
44	Emiliania huxleyi CCMP1516	Emiliania_huxleyi_CCMP1516	Eukaryota	Protists	Other Protists	Other Protists	NA	167.676	65.67	72.42	37332.2	6259694	3.73321	389555	2323.27	501	N
45	Leishmania donovani	Leishmania_donovani	Eukaryota	Protists	Kinetoplasts	Kinetoplasts	NA	32.445	59.5	60.01	25901.2	840363	2.59012	59635	1838.04	476	N
46	Leishmania infantum JPCM5	Leishmania_infantum_JPCM5	Eukaryota	Protists	Kinetoplasts	Kinetoplasts	NA	32.122	59.58	60.25	28206.8	906061	2.82069	62156	1934.99	479	N
47	Leishmania major strain Friedlin	Leishmania_major_strain_Friedlin	Eukaryota	Protists	Kinetoplasts	Kinetoplasts	NA	32.855	59.72	58.4	34522.8	1134250	3.45229	74051	2253.87	474	N
48	Leishmania mexicana MHOM/GT/2001/U1103	Leishmania_mexicana_MHOM-GT-2001-U1103	Eukaryota	Protists	Kinetoplasts	Kinetoplasts	NA	32.109	59.81	61.53	30009.6	963571	3.00094	66965	2085.57	476	N
49	Leishmania braziliensis MHOM/BR/75/M2904	Leishmania_braziliensis_MHOM-BR-75-M2904	Eukaryota	Protists	Kinetoplasts	Kinetoplasts	NA	32.069	57.77	58.64	27701.7	888360	2.77015	60232	1878.21	484	N
50	Leishmania panamensis	Leishmania_panamensis	Eukaryota	Protists	Kinetoplasts	Kinetoplasts	NA	30.689	57.56	59.36	25366.9	778479	2.53667	54739	1783.68	481	N
51	Leptomonas pyrrhocoris	Leptomonas_pyrrhocoris	Eukaryota	Protists	Kinetoplasts	Kinetoplasts	NA	30.38	56.65	50.52	27314.8	829822	2.73147	58927	1939.67	491	N
52	Trypanosoma grayi	Trypanosoma_grayi	Eukaryota	Protists	Kinetoplasts	Kinetoplasts	NA	20.934	53.95	45.84	28300.8	592452	2.83009	39431	1883.57	489	N
53	Trypanosoma cruzi	Trypanosoma_cruzi	Eukaryota	Protists	Kinetoplasts	Kinetoplasts	NA	89.937	51.73	32.23	31794.7	2859533	3.17948	190699	2120.35	488	N
54	Trypanosoma brucei brucei TREU927	Trypanosoma_brucei_brucei_TREU927	Eukaryota	Protists	Kinetoplasts	Kinetoplasts	NA	26.075	46.44	27.4	23349	608836	2.33494	40961	1570.86	493	N
55	Trypanosoma brucei gambiense DAL972	Trypanosoma_brucei_gambiense_DAL972	Eukaryota	Protists	Kinetoplasts	Kinetoplasts	NA	22.148	47.17	27.43	25232.2	558846	2.52323	37539	1694.91	490	N
56	Acanthamoeba castellanii str. Neff	Acanthamoeba_castellanii_str-Neff	Eukaryota	Protists	Other Protists	Other Protists	NA	42.02	58.41	57.12	42760.7	1796796	4.27605	113463	2700.23	498	N
57	Thecamonas trahens ATCC 50062	Thecamonas_trahens_ATCC_50062	Eukaryota	Protists	Other Protists	Other Protists	NA	28.681	64.13	71.88	36549.2	1048254	3.65487	69870	2436.14	464	N
58	Entamoeba dispar SAW760	Entamoeba_dispar_SAW760	Eukaryota	Protists	Other Protists	Other Protists	NA	30.633	24.06	10.65	35211.2	1078631	3.52114	78394	2559.12	343	N
59	Entamoeba histolytica HM-1:IMSS	Entamoeba_histolytica_HM-1IMSS	Eukaryota	Protists	Other Protists	Other Protists	NA	20.835	24.29	13.05	26802	558431	2.68025	43434	2084.63	314	N
60	Entamoeba invadens IP1	Entamoeba_invadens_IP1	Eukaryota	Protists	Other Protists	Other Protists	NA	40.878	30.19	12.95	17004.2	695103	1.70043	52862	1293.16	447	N
61	Entamoeba nuttalli P19	Entamoeba_nuttalli_P19	Eukaryota	Protists	Other Protists	Other Protists	NA	14.4	25.02	14.33	21896	315301	2.18959	24742	1718.2	310	N
62	Giardia lamblia ATCC 50803	Giardia_lamblia_ATCC_50803	Eukaryota	Protists	Other Protists	Other Protists	NA	11.214	49.25	49.27	5227.57	58620	0.522739	4639	413.69	472	N
63	Blastocystis hominis	Blastocystis_hominis	Eukaryota	Protists	Other Protists	Other Protists	NA	18.817	45.25	37.7	20353.8	383003	2.03541	25151	1336.59	484	N
64	Blastocystis sp. subtype 4	Blastocystis_sp-subtype_4	Eukaryota	Protists	Other Protists	Other Protists	NA	12.919	39.72	36.11	9858.39	127364	0.985866	10017	775.35	411	N
65	Fonticula alba	Fonticula_alba	Eukaryota	Protists	Other Protists	Other Protists	NA	31.296	67.91	78.12	49408	1546296	4.94087	92630	2959.76	447	N
66	Trichomonas vaginalis G3	Trichomonas_vaginalis_G3	Eukaryota	Protists	Other Protists	Other Protists	NA	176.42	32.83	20.39	13618.8	2402624	1.36188	185128	1049.36	472	N
67	Phytophthora infestans T30-4	Phytophthora_infestans_T30-4	Eukaryota	Protists	Other Protists	Other Protists	NA	228.544	50.97	49.67	6482.06	1481433	0.648205	114559	501.26	501	N
68	Phytophthora parasitica INRA-310	Phytophthora_parasitica_INRA-310	Eukaryota	Protists	Other Protists	Other Protists	NA	82.389	49.51	47.49	5510.6	454014	0.551061	34723	421.45	501	N
69	Phytophthora sojae	Phytophthora_sojae	Eukaryota	Protists	Other Protists	Other Protists	NA	82.598	54.61	57.16	11736.8	969435	1.17368	72673	879.84	500	N
70	Aphanomyces astaci	Aphanomyces_astaci	Eukaryota	Protists	Other Protists	Other Protists	NA	75.844	49.76	36.01	10860.9	823735	1.08609	59385	782.98	501	N
71	Aphanomyces invadans	Aphanomyces_invadans	Eukaryota	Protists	Other Protists	Other Protists	NA	71.402	54.18	57.12	4069.9	290601	0.406993	22951	321.43	497	N
72	Saprolegnia diclina VS20	Saprolegnia_diclina_VS20	Eukaryota	Protists	Other Protists	Other Protists	NA	62.886	58.61	62.65	7731.92	486228	0.77319	37151	590.77	497	N
73	Saprolegnia parasitica CBS 223.65	Saprolegnia_parasitica_CBS_223-65	Eukaryota	Protists	Other Protists	Other Protists	NA	53.132	58.43	62.14	11352.9	603196	1.13528	45301	852.62	499	N
74	Aureococcus anophagefferens	Aureococcus_anophagefferens	Eukaryota	Protists	Other Protists	Other Protists	NA	56.661	69.5	84.04	32105.6	1819121	3.21053	133643	2358.66	491	N
75	Chlamydomonas reinhardtii	Chlamydomonas_reinhardtii	Eukaryota	Plants	Green Algae	Green Algae	NA	120.405	63.87	73.22	41214.8	4962471	4.12148	309723	2572.34	501	N
76	Volvox carteri f. nagariensis	Volvox_carteri_f-nagariensis	Eukaryota	Plants	Green Algae	Green Algae	NA	137.684	55.97	59.88	36070.3	4966316	3.60704	302779	2199.08	501	N
77	Monoraphidium neglectum	Monoraphidium_neglectum	Eukaryota	Plants	Green Algae	Green Algae	NA	69.712	64.75	73.43	37646.2	2624385	3.76461	160503	2302.38	499	N
78	Ostreococcus lucimarinus CCE9901	Ostreococcus_lucimarinus_CCE9901	Eukaryota	Plants	Green Algae	Green Algae	NA	13.205	60.44	76.67	33175.9	438084	3.31756	30997	2347.39	475	N
79	Ostreococcus tauri	Ostreococcus_tauri	Eukaryota	Plants	Green Algae	Green Algae	NA	12.572	59.03	74.58	21666.6	272398	2.1667	19996	1590.49	477	N
80	Micromonas commoda	Micromonas_commoda	Eukaryota	Plants	Green Algae	Green Algae	NA	21.109	63.82	74.36	25267.2	533374	2.52676	38327	1815.64	492	N
81	Micromonas pusilla CCMP1545	Micromonas_pusilla_CCMP1545	Eukaryota	Plants	Green Algae	Green Algae	NA	21.958	65.94	78.64	60730.1	1333527	6.07308	87557	3987.43	496	N
82	Auxenochlorella protothecoides	Auxenochlorella_protothecoides	Eukaryota	Plants	Green Algae	Green Algae	NA	22.925	63.54	77.64	17292	396413	1.72917	29648	1293.28	467	N
83	Chlorella variabilis	Chlorella_variabilis	Eukaryota	Plants	Green Algae	Green Algae	NA	46.16	67.14	77.12	37765.8	1743251	3.77654	120427	2608.93	490	N
84	Coccomyxa subellipsoidea C-169	Coccomyxa_subellipsoidea_C-169	Eukaryota	Plants	Green Algae	Green Algae	NA	48.827	52.94	54.29	10616.6	518375	1.06166	38489	788.28	500	N
85	Cyanidioschyzon merolae strain 10D	Cyanidioschyzon_merolae_strain_10D	Eukaryota	Plants	Green Algae	Green Algae	NA	16.547	55.02	59.73	10199.6	168770	1.01994	11506	695.36	470	N
86	Aegilops tauschii subsp. tauschii	Aegilops_tauschii_subsp-tauschii	Eukaryota	Plants	Land Plants	Land Plants	Tausch's goatgrass;Rough-spike hard grass	4327.32	46.38	46.45	13889.7	60105261	1.38897	4478105	1034.84	501	Y
87	Brachypodium distachyon	Brachypodium_distachyon	Eukaryota	Plants	Land Plants	Land Plants	Purple false brome;Stiff brome	272.133	46.4	49.74	16129.5	4389372	1.61295	329177	1209.62	501	Y
88	Oryza brachyantha	Oryza_brachyantha	Eukaryota	Plants	Land Plants	Land Plants	NA	259.908	40.47	39.78	20158.7	5239408	2.01587	371292	1428.55	501	Y
89	Oryza sativa Japonica Group	Oryza_sativa_Japonica_Group	Eukaryota	Plants	Land Plants	Land Plants	Rice;Asian rice	374.423	43.57	46.86	22200.4	8312322	2.22004	591322	1579.29	501	Y
90	Sorghum bicolor	Sorghum_bicolor	Eukaryota	Plants	Land Plants	Land Plants	Broom corn;Great millet;Jowari;Milo	739.15	43.92	39.82	15766.8	11654052	1.57668	834577	1129.1	501	N
91	Zea mays	Zea_mays	Eukaryota	Plants	Land Plants	Land Plants	Maize	2135.08	46.86	46.61	13939.6	29762103	1.39396	2238875	1048.61	501	Y
92	Setaria italica	Setaria_italica	Eukaryota	Plants	Land Plants	Land Plants	Foxtail millet	405.868	46.14	51.15	14943.8	6065229	1.49438	454416	1119.61	501	Y
93	Ananas comosus	Ananas_comosus	Eukaryota	Plants	Land Plants	Land Plants	NA	382.056	38.34	25.14	31259.1	11942742	3.12591	766112	2005.24	501	Y
94	Musa acuminata subsp. malaccensis	Musa_acuminata_subsp-malaccensis	Eukaryota	Plants	Land Plants	Land Plants	Banana;Kela	472.231	38.87	28.59	15181.2	7169047	1.51812	471832	999.15	501	Y
95	Elaeis guineensis	Elaeis_guineensis	Eukaryota	Plants	Land Plants	Land Plants	Africa oil palm;Macaw fat	1535.18	37.21	24.74	12849	19725445	1.2849	1432949	933.41	501	Y
96	Phoenix dactylifera	Phoenix_dactylifera	Eukaryota	Plants	Land Plants	Land Plants	Date palm;Date	556.481	39.33	31.15	16674.9	9279279	1.66749	659956	1185.95	501	Y
97	Asparagus officinalis	Asparagus_officinalis	Eukaryota	Plants	Land Plants	Land Plants	Garden asparagus	1187.54	39.02	29.02	15657.9	18594320	1.56579	1286179	1083.06	501	Y
98	Arabidopsis lyrata subsp. lyrata	Arabidopsis_lyrata_subsp-lyrata	Eukaryota	Plants	Land Plants	Land Plants	NA	206.668	36.08	22.59	18380.1	3798573	1.83801	272561	1318.84	500	N
99	Arabidopsis thaliana	Arabidopsis_thaliana	Eukaryota	Plants	Land Plants	Land Plants	NA	119.668	36.06	25.03	19292	2308630	1.9292	169579	1417.08	499	N
100	Camelina sativa	Camelina_sativa	Eukaryota	Plants	Land Plants	Land Plants	Wild flax;Gold of pleasure;German sesame;Siberian oilseed	641.356	36.55	23.29	20810	13346607	2.081	934041	1456.35	501	Y
101	Capsella rubella	Capsella_rubella	Eukaryota	Plants	Land Plants	Land Plants	Pink sheperd's purse	133.064	35.63	23.9	22361.3	2975477	2.23612	212736	1598.75	500	N
102	Brassica napus	Brassica_napus	Eukaryota	Plants	Land Plants	Land Plants	Rapeseed;Oilseed rape;Rapa;Rappi	930.508	36.44	23.99	17353.8	16147813	1.73538	1176587	1264.46	501	Y
103	Brassica rapa	Brassica_rapa	Eukaryota	Plants	Land Plants	Land Plants	Turnip	284.129	35.26	24.17	20286.5	5763990	2.02865	409140	1439.98	501	Y
104	Brassica oleracea var. oleracea	Brassica_oleracea_var-oleracea	Eukaryota	Plants	Land Plants	Land Plants	Wild cabbage	488.954	36.11	23.24	17618.9	8614847	1.76189	626322	1280.94	501	Y
105	Raphanus sativus	Raphanus_sativus	Eukaryota	Plants	Land Plants	Land Plants	Radish;Moolee	426.614	35.29	24.02	18112.5	7727036	1.81125	563668	1321.26	501	Y
106	Eutrema salsugineum	Eutrema_salsugineum	Eukaryota	Plants	Land Plants	Land Plants	Saltwater cress	243.11	37.71	24.66	17307.4	4207597	1.73074	308272	1268.03	501	N
107	Tarenaya hassleriana	Tarenaya_hassleriana	Eukaryota	Plants	Land Plants	Land Plants	Spider flower;Spider plant;Pink queen	249.93	39.39	24.08	21979.2	5493248	2.19791	362250	1449.41	501	Y
108	Gossypium arboreum	Gossypium_arboreum	Eukaryota	Plants	Land Plants	Land Plants	Tree cotton;Cotton	1694.6	35.03	19.53	15027.8	25466069	1.50278	1894254	1117.82	501	Y
109	Gossypium hirsutum	Gossypium_hirsutum	Eukaryota	Plants	Land Plants	Land Plants	Upland cotton;Mexican cotton	2189.14	34.45	20.1	15972.1	34965159	1.59721	2628973	1200.92	501	Y
110	Gossypium raimondii	Gossypium_raimondii	Eukaryota	Plants	Land Plants	Land Plants	Peru cotton	761.565	33.22	18.41	19398.8	14773485	1.93988	1086131	1426.18	501	Y
111	Theobroma cacao	Theobroma_cacao	Eukaryota	Plants	Land Plants	Land Plants	Cacao tree;Cocoa tree	324.88	34.09	19.39	19088.1	6201356	1.90881	454979	1400.45	501	Y
112	Citrus clementina	Citrus_clementina	Eukaryota	Plants	Land Plants	Land Plants	Clementine	301.365	34.96	20.08	23223	6998590	2.3223	500770	1661.67	501	N
113	Citrus sinensis	Citrus_sinensis	Eukaryota	Plants	Land Plants	Land Plants	NA	327.83	34.07	19.37	23452.9	7688566	2.34529	520813	1588.67	501	Y
114	Eucalyptus grandis	Eucalyptus_grandis	Eukaryota	Plants	Land Plants	Land Plants	Flooded gum;Rose gum	691.43	39.28	29.62	19380.8	13400439	1.93808	910715	1317.15	501	Y
115	Cajanus cajan	Cajanus_cajan	Eukaryota	Plants	Land Plants	Land Plants	Pegion pea	592.971	32.79	16.59	24502.7	14529400	2.45027	1015040	1711.79	501	Y
116	Glycine max	Glycine_max	Eukaryota	Plants	Land Plants	Land Plants	Soybean;Soya bean	978.972	34.77	20.07	22314.8	21845547	2.23148	1505576	1537.92	501	Y
117	Phaseolus vulgaris	Phaseolus_vulgaris	Eukaryota	Plants	Land Plants	Land Plants	Common bean	521.077	34.96	19.19	18161.5	9463518	1.81615	691266	1326.61	500	N
118	Vigna angularis	Vigna_angularis	Eukaryota	Plants	Land Plants	Land Plants	Adzuki bean	467.301	34.07	19.9	19821.7	9262702	1.98217	675422	1445.37	501	Y
119	Vigna radiata var. radiata	Vigna_radiata_var-radiata	Eukaryota	Plants	Land Plants	Land Plants	Mung bean	463.638	33.18	16.42	22866.7	10601862	2.28667	707035	1524.97	501	Y
120	Cicer arietinum	Cicer_arietinum	Eukaryota	Plants	Land Plants	Land Plants	Chickpea	530.894	31.04	14.37	22683.8	12042684	2.26838	815077	1535.29	501	Y
121	Medicago truncatula	Medicago_truncatula	Eukaryota	Plants	Land Plants	Land Plants	Barrelclover;Strong-spined medick;Barrel medic	412.924	33.14	19.08	22625.4	9342566	2.26254	661074	1600.96	501	N
122	Lupinus angustifolius	Lupinus_angustifolius	Eukaryota	Plants	Land Plants	Land Plants	Narrowleaf lupin;Blue lupin	609.203	33.46	32.1	28416.1	17311181	2.84161	1140476	1872.08	501	Y
123	Juglans regia	Juglans_regia	Eukaryota	Plants	Land Plants	Land Plants	English walnut;Persian walnut;Walnut	699.673	36.09	22.7	26919.9	18835098	2.69199	1270932	1816.47	501	Y
124	Fragaria vesca subsp. vesca	Fragaria_vesca_subsp-vesca	Eukaryota	Plants	Land Plants	Land Plants	Wild strawberry;Alpine strawberry;European strawberry	214.373	38.4	29.91	18762.1	4022097	1.87621	277061	1292.42	501	Y
125	Malus domestica	Malus_domestica	Eukaryota	Plants	Land Plants	Land Plants	NA	1874.77	37.63	27.08	6867.77	12875453	0.686777	907369	483.99	501	Y
126	Pyrus x bretschneideri	Pyrus_x_bretschneideri	Eukaryota	Plants	Land Plants	Land Plants	Pear;Pearple;Chinese white pear	508.551	37.29	23.56	21659.7	11015036	2.16596	720566	1416.9	501	Y
127	Prunus mume	Prunus_mume	Eukaryota	Plants	Land Plants	Land Plants	Plum blossom;Chinese plum;Japnese apricot;Ber	234.03	37.45	26.75	22948.2	5370574	2.29482	366068	1564.19	501	Y
128	Prunus persica	Prunus_persica	Eukaryota	Plants	Land Plants	Land Plants	Peach;Aadoo	227.569	37.51	27.19	24068.7	5477288	2.40687	371493	1632.44	501	Y
129	Morus notabilis	Morus_notabilis	Eukaryota	Plants	Land Plants	Land Plants	Mulberry	320.379	34.86	16.93	31296.3	10026659	3.12962	661359	2064.3	501	N
130	Ziziphus jujuba	Ziziphus_jujuba	Eukaryota	Plants	Land Plants	Land Plants	Jujube;Red date;Chinese data;Korean date;Indian date	437.754	33.4	13.54	36761.9	16092633	3.67618	1041629	2379.49	501	Y
131	Cucumis melo	Cucumis_melo	Eukaryota	Plants	Land Plants	Land Plants	Muskmelon	374.928	33.23	19.68	22938.9	8600464	2.2939	595183	1587.46	501	Y
132	Cucumis sativus	Cucumis_sativus	Eukaryota	Plants	Land Plants	Land Plants	Cucumber	195.669	32.48	19.9	25802.2	5048693	2.58022	353542	1806.84	501	Y
133	Jatropha curcas	Jatropha_curcas	Eukaryota	Plants	Land Plants	Land Plants	NA	318.527	33.3	16.03	23502.1	7486071	2.35022	509846	1600.64	501	Y
134	Ricinus communis	Ricinus_communis	Eukaryota	Plants	Land Plants	Land Plants	Castorbean;Castor oil;Rendee	350.622	33.84	17.52	21691.4	7605471	2.16914	541904	1545.55	501	Y
135	Populus euphratica	Populus_euphratica	Eukaryota	Plants	Land Plants	Land Plants	Euphrates poplar;Desert poplar	496.033	32.08	16.95	27930.5	13854423	2.79304	946613	1908.37	500	Y
136	Populus trichocarpa	Populus_trichocarpa	Eukaryota	Plants	Land Plants	Land Plants	Black cottonwood;Western balsam-poplar	417.287	33.65	18.69	24549.7	10244282	2.45497	715901	1715.61	501	N
137	Vitis vinifera	Vitis_vinifera	Eukaryota	Plants	Land Plants	Land Plants	Common grape vine	486.197	34.56	15.89	23786.1	11564731	2.37861	798733	1642.82	501	N
138	Beta vulgaris subsp. vulgaris	Beta_vulgaris_subsp-vulgaris	Eukaryota	Plants	Land Plants	Land Plants	NA	566.55	36.14	27.67	19220	10889084	1.922	745520	1315.89	501	Y
139	Capsicum annuum	Capsicum_annuum	Eukaryota	Plants	Land Plants	Land Plants	Sweet and chili peppers;Capsicum	2935.88	34.94	22.97	14703.4	43167453	1.47034	3179861	1083.1	501	Y
140	Solanum lycopersicum	Solanum_lycopersicum	Eukaryota	Plants	Land Plants	Land Plants	Tomato;Tamatar	823.786	34.05	20.45	15631	12876605	1.5631	919280	1115.92	501	Y
141	Solanum pennellii	Solanum_pennellii	Eukaryota	Plants	Land Plants	Land Plants	Wild tomato	926.426	34.5	21.3	16237.3	15042645	1.62373	1064268	1148.79	501	Y
142	Solanum tuberosum	Solanum_tuberosum	Eukaryota	Plants	Land Plants	Land Plants	Potato;Aloo	705.934	34.83	22.42	16864.1	11904963	1.68641	852039	1206.97	500	Y
143	Nicotiana sylvestris	Nicotiana_sylvestris	Eukaryota	Plants	Land Plants	Land Plants	Woodland tobacco;Flowering tobacco	2221.99	39.09	27.79	13092.9	29092222	1.30929	2082584	937.26	501	Y
144	Nicotiana tabacum	Nicotiana_tabacum	Eukaryota	Plants	Land Plants	Land Plants	Cultivated tobacco	3643.47	38.95	28.3	13009.9	47401056	1.30099	3473110	953.24	501	Y
145	Nicotiana tomentosiformis	Nicotiana_tomentosiformis	Eukaryota	Plants	Land Plants	Land Plants	NA	1688.47	38.89	28.21	13776.7	23261560	1.37767	1654789	980.05	501	Y
146	Nicotiana attenuata	Nicotiana_attenuata	Eukaryota	Plants	Land Plants	Land Plants	Coyote tobacco	2365.68	40.23	30.81	12495.8	29561179	1.24958	2092147	884.37	501	Y
147	Ipomoea nil	Ipomoea_nil	Eukaryota	Plants	Land Plants	Land Plants	Picotee morning glory;Ivy morning glory;Japonese morning glory	735.231	37.61	16.14	34994	25728695	3.4994	1356728	1845.31	501	Y
148	Erythranthe guttata	Erythranthe_guttata	Eukaryota	Plants	Land Plants	Land Plants	Seep mokeyflower;Yellow monkey flower	322.167	35.5	19.49	32153.7	10358861	3.21537	599452	1860.69	501	Y
149	Sesamum indicum	Sesamum_indicum	Eukaryota	Plants	Land Plants	Land Plants	Sesame;Benne;Til;Nuvvulu	275.059	35	22.21	21548.2	5927050	2.15483	424934	1544.88	501	Y
150	Daucus carota subsp. sativus	Daucus_carota_subsp-sativus	Eukaryota	Plants	Land Plants	Land Plants	NA	421.539	34.79	24.05	17587.3	7413731	1.75873	531779	1261.52	501	Y
151	Nelumbo nucifera	Nelumbo_nucifera	Eukaryota	Plants	Land Plants	Land Plants	Sacred lotus;Indian lotus	804.648	38.29	27.37	19842.5	15966209	1.98425	1131365	1406.04	501	Y
152	Amborella trichopoda	Amborella_trichopoda	Eukaryota	Plants	Land Plants	Land Plants	NA	706.495	37.47	26.32	21130.5	14928573	2.11305	1023142	1448.19	501	Y
153	Selaginella moellendorffii	Selaginella_moellendorffii	Eukaryota	Plants	Land Plants	Land Plants	NA	212.502	45.22	44.68	15362	3264454	1.5362	228233	1074.03	501	N
154	Physcomitrella patens	Physcomitrella_patens	Eukaryota	Plants	Land Plants	Land Plants	Spreading earth moss	477.948	33.58	15.92	20611.8	9851368	2.06118	631439	1321.15	501	N
155	Chondrus crispus	Chondrus_crispus	Eukaryota	Plants	Land Plants	Land Plants	Irish moss;Carrageen moss	104.98	52.88	54.89	9633.1	1011287	0.963314	77279	736.13	501	N
156	Galdieria sulphuraria	Galdieria_sulphuraria	Eukaryota	Plants	Land Plants	Land Plants	NA	13.712	37.7	29.38	9557.17	131048	0.955718	9826	716.6	414	N
157	Pseudocercospora fijiensis CIRAD86	Pseudocercospora_fijiensis_CIRAD86	Eukaryota	Fungi	Ascomycetes	Ascomycetes	NA	74.141	45.17	42.74	16358.3	1212821	1.63583	87632	1181.96	501	N
158	Baudoinia panamericana UAMH 10762	Baudoinia_panamericana_UAMH_10762	Eukaryota	Fungi	Ascomycetes	Ascomycetes	NA	21.876	54.79	58.81	9517.81	208208	0.951764	15449	706.22	497	N
159	Sphaerulina musiva SO2202	Sphaerulina_musiva_SO2202	Eukaryota	Fungi	Ascomycetes	Ascomycetes	NA	29.352	51.13	49.63	29054.5	852811	2.90546	55831	1902.11	500	N
160	Zymoseptoria tritici IPO323	Zymoseptoria_tritici_IPO323	Eukaryota	Fungi	Ascomycetes	Ascomycetes	NA	39.686	52.14	51.83	12138.8	481742	1.21388	35378	891.44	501	N
161	Aureobasidium namibiae CBS 147.97	Aureobasidium_namibiae_CBS_147-97	Eukaryota	Fungi	Ascomycetes	Ascomycetes	NA	25.429	51.12	51.56	9549.33	242826	0.954918	18434	724.93	497	N
162	Aureobasidium subglaciale EXF-2481	Aureobasidium_subglaciale_EXF-2481	Eukaryota	Fungi	Ascomycetes	Ascomycetes	NA	25.797	50.78	51.46	9363.05	241536	0.936295	18198	705.44	500	N
163	Neofusicoccum parvum UCRNP2	Neofusicoccum_parvum_UCRNP2	Eukaryota	Fungi	Ascomycetes	Ascomycetes	NA	42.593	56.76	64.29	13742.2	585321	1.37422	43824	1028.91	501	N
164	Diplodia corticola	Diplodia_corticola	Eukaryota	Fungi	Ascomycetes	Ascomycetes	NA	34.986	57.05	62.21	21107.9	738484	2.1108	51884	1482.99	501	N
165	Coniosporium apollinis CBS 100218	Coniosporium_apollinis_CBS_100218	Eukaryota	Fungi	Ascomycetes	Ascomycetes	NA	28.645	52.13	52.63	10240.7	293348	1.02408	22064	770.25	501	N
166	Verruconis gallopava	Verruconis_gallopava	Eukaryota	Fungi	Ascomycetes	Ascomycetes	NA	31.78	49.07	43.17	11542.9	366839	1.15431	26350	829.13	500	N
167	Paraphaeosphaeria sporulosa	Paraphaeosphaeria_sporulosa	Eukaryota	Fungi	Ascomycetes	Ascomycetes	NA	38.464	53.36	56.92	9253.82	355939	0.925382	26903	699.43	501	N
168	Leptosphaeria maculans JN3	Leptosphaeria_maculans_JN3	Eukaryota	Fungi	Ascomycetes	Ascomycetes	NA	45.125	45.19	44.94	19699.7	888940	1.96995	62679	1389.02	501	N
169	Parastagonospora nodorum SN15	Parastagonospora_nodorum_SN15	Eukaryota	Fungi	Ascomycetes	Ascomycetes	NA	37.214	50.43	48.82	10085.7	375329	1.00857	28492	765.63	501	N
170	Alternaria alternata	Alternaria_alternata	Eukaryota	Fungi	Ascomycetes	Ascomycetes	NA	32.991	51.4	53.36	8332.77	274905	0.833273	21049	638.03	501	N
171	Bipolaris maydis ATCC 48331	Bipolaris_maydis_ATCC_48331	Eukaryota	Fungi	Ascomycetes	Ascomycetes	NA	32.929	50.73	52.44	13742.5	452530	1.37426	32167	976.85	501	N
172	Bipolaris sorokiniana ND90Pr	Bipolaris_sorokiniana_ND90Pr	Eukaryota	Fungi	Ascomycetes	Ascomycetes	NA	34.409	49.84	50.45	12994.3	447124	1.29944	32220	936.38	501	N
173	Bipolaris victoriae FI3	Bipolaris_victoriae_FI3	Eukaryota	Fungi	Ascomycetes	Ascomycetes	NA	32.83	50.14	51.01	14035.3	460774	1.40352	33352	1015.91	501	N
174	Bipolaris oryzae ATCC 44560	Bipolaris_oryzae_ATCC_44560	Eukaryota	Fungi	Ascomycetes	Ascomycetes	NA	31.362	50.5	51.57	15908.9	498935	1.59089	35508	1132.19	501	N
175	Bipolaris zeicola 26-R-13	Bipolaris_zeicola_26-R-13	Eukaryota	Fungi	Ascomycetes	Ascomycetes	NA	31.268	50.81	52.44	13732.3	429382	1.37323	31118	995.2	501	N
176	Pyrenophora teres f. teres 0-1	Pyrenophora_teres_f-teres_0-1	Eukaryota	Fungi	Ascomycetes	Ascomycetes	NA	33.583	50.91	52.05	13355	448506	1.33551	32461	966.58	501	N
177	Pyrenophora tritici-repentis Pt-1C-BFP	Pyrenophora_tritici-repentis_Pt-1C-BFP	Eukaryota	Fungi	Ascomycetes	Ascomycetes	NA	37.997	50.89	52	11971.3	454878	1.19714	33518	882.11	501	N
178	Setosphaeria turcica Et28A	Setosphaeria_turcica_Et28A	Eukaryota	Fungi	Ascomycetes	Ascomycetes	NA	43.014	51.44	52.12	22166.3	953453	2.21661	62303	1448.45	501	N
179	Cladophialophora bantiana CBS 173.52	Cladophialophora_bantiana_CBS_173-52	Eukaryota	Fungi	Ascomycetes	Ascomycetes	NA	36.723	51.32	51.35	10188.2	374138	1.01881	27554	750.33	500	N
180	Exophiala mesophila	Exophiala_mesophila	Eukaryota	Fungi	Ascomycetes	Ascomycetes	NA	29.274	50.43	51.73	11377.5	333062	1.13774	24424	834.33	500	N
181	Rhinocladiella mackenziei CBS 650.93	Rhinocladiella_mackenziei_CBS_650-93	Eukaryota	Fungi	Ascomycetes	Ascomycetes	NA	32.474	50.42	46.93	8934.78	290152	0.89349	21899	674.35	499	N
182	Cladophialophora carrionii CBS 160.54	Cladophialophora_carrionii_CBS_160-54	Eukaryota	Fungi	Ascomycetes	Ascomycetes	NA	28.991	54.27	56.38	12910	374274	1.291	26414	911.11	498	N
183	Exophiala xenobiotica	Exophiala_xenobiotica	Eukaryota	Fungi	Ascomycetes	Ascomycetes	NA	31.406	51.54	51.69	9842.68	309117	0.984261	22958	731.01	500	N
184	Capronia coronata CBS 617.96	Capronia_coronata_CBS_617-96	Eukaryota	Fungi	Ascomycetes	Ascomycetes	NA	25.808	52.76	52.51	14568.2	375971	1.4568	26715	1035.16	499	N
185	Fonsecaea pedrosoi CBS 271.37	Fonsecaea_pedrosoi_CBS_271-37	Eukaryota	Fungi	Ascomycetes	Ascomycetes	NA	34.689	52.35	52.92	13226.3	458804	1.32262	32856	947.16	501	N
186	Exophiala aquamarina CBS 119918	Exophiala_aquamarina_CBS_119918	Eukaryota	Fungi	Ascomycetes	Ascomycetes	NA	41.567	48.98	47.71	10495.2	436252	1.04952	32395	779.34	501	N
187	Exophiala dermatitidis NIH/UT8656	Exophiala_dermatitidis_NIH-UT8656	Eukaryota	Fungi	Ascomycetes	Ascomycetes	NA	26.377	51.51	50.76	14656.8	386599	1.46567	28520	1081.25	501	N
188	Cyphellophora europaea CBS 101466	Cyphellophora_europaea_CBS_101466	Eukaryota	Fungi	Ascomycetes	Ascomycetes	NA	28.781	54.03	58.72	9840.9	283234	0.984101	20921	726.9	494	N
189	Exophiala oligosperma	Exophiala_oligosperma	Eukaryota	Fungi	Ascomycetes	Ascomycetes	NA	38.225	50.41	50.03	11297.4	431838	1.12973	31278	818.27	500	N
190	Exophiala spinifera	Exophiala_spinifera	Eukaryota	Fungi	Ascomycetes	Ascomycetes	NA	32.912	51.7	52.48	12763.8	420086	1.27639	29511	896.65	501	N
191	Capronia epimyces CBS 606.96	Capronia_epimyces_CBS_606-96	Eukaryota	Fungi	Ascomycetes	Ascomycetes	NA	28.89	53.39	53.94	24699.6	713563	2.46993	48640	1683.65	501	N
192	Fonsecaea multimorphosa CBS 102226	Fonsecaea_multimorphosa_CBS_102226	Eukaryota	Fungi	Ascomycetes	Ascomycetes	NA	33.447	52.6	54	10811.6	361618	1.08117	26597	795.2	499	N
193	Cladophialophora immunda	Cladophialophora_immunda	Eukaryota	Fungi	Ascomycetes	Ascomycetes	NA	43.029	52.83	55.18	10315.1	443848	1.03151	32609	757.84	500	N
194	Fonsecaea erecta	Fonsecaea_erecta	Eukaryota	Fungi	Ascomycetes	Ascomycetes	NA	34.748	53.06	53.01	13936.7	484271	1.39367	34434	990.96	501	N
195	Cladophialophora yegresii CBS 114405	Cladophialophora_yegresii_CBS_114405	Eukaryota	Fungi	Ascomycetes	Ascomycetes	NA	27.898	54	55.95	10772.8	300543	1.07729	22281	798.65	499	N
196	Phialophora attae	Phialophora_attae	Eukaryota	Fungi	Ascomycetes	Ascomycetes	NA	30.364	53.56	55.9	7989.16	242580	0.798907	18829	620.12	498	N
197	Cladophialophora psammophila CBS 110553	Cladophialophora_psammophila_CBS_110553	Eukaryota	Fungi	Ascomycetes	Ascomycetes	NA	39.42	50.62	48.72	11746.2	463036	1.17462	33538	850.78	501	N
198	Endocarpon pusillum Z07020	Endocarpon_pusillum_Z07020	Eukaryota	Fungi	Ascomycetes	Ascomycetes	NA	37.131	46	41.19	12770.8	474188	1.27707	33506	902.38	500	N
199	Aspergillus fumigatus Af293	Aspergillus_fumigatus_Af293	Eukaryota	Fungi	Ascomycetes	Ascomycetes	NA	29.385	49.8	45.13	9726.98	285827	0.972697	21092	717.78	499	N
200	Aspergillus aculeatus ATCC 16872	Aspergillus_aculeatus_ATCC_16872	Eukaryota	Fungi	Ascomycetes	Ascomycetes	NA	35.424	50.86	46.13	19162.5	678822	1.91628	48425	1367	501	N
201	Talaromyces marneffei ATCC 18224	Talaromyces_marneffei_ATCC_18224	Eukaryota	Fungi	Ascomycetes	Ascomycetes	NA	28.644	46.67	39.99	12528.1	358852	1.2528	25559	892.3	500	N
202	Penicillium rubens Wisconsin 54-1255	Penicillium_rubens_Wisconsin_54-1255	Eukaryota	Fungi	Ascomycetes	Ascomycetes	NA	32.224	48.96	43.36	10363.1	333939	1.03631	25014	776.26	499	N
203	Talaromyces stipitatus ATCC 10500	Talaromyces_stipitatus_ATCC_10500	Eukaryota	Fungi	Ascomycetes	Ascomycetes	NA	35.685	46.07	40.76	9698.32	346089	0.969844	25579	716.79	499	N
204	Aspergillus niger CBS 513.88	Aspergillus_niger_CBS_513-88	Eukaryota	Fungi	Ascomycetes	Ascomycetes	NA	34.007	50.35	45.94	13736.4	467128	1.37362	33804	994.04	501	N
205	Talaromyces atroroseus	Talaromyces_atroroseus	Eukaryota	Fungi	Ascomycetes	Ascomycetes	NA	30.859	44.35	30.82	16602.8	512338	1.66025	37240	1206.8	501	N
206	Aspergillus oryzae RIB40	Aspergillus_oryzae_RIB40	Eukaryota	Fungi	Ascomycetes	Ascomycetes	NA	37.118	48.24	38.1	10591.9	393148	1.05918	28464	766.86	500	N
207	Penicillium expansum	Penicillium_expansum	Eukaryota	Fungi	Ascomycetes	Ascomycetes	NA	32.356	47.52	41.05	10987.2	355504	1.09873	26413	816.32	500	N
208	Aspergillus nomius NRRL 13137	Aspergillus_nomius_NRRL_13137	Eukaryota	Fungi	Ascomycetes	Ascomycetes	NA	36.139	48.86	40.65	9940.42	359235	0.994037	26684	738.37	501	N
209	Penicillium digitatum Pd1	Penicillium_digitatum_Pd1	Eukaryota	Fungi	Ascomycetes	Ascomycetes	NA	26.053	48.94	47.34	9334.03	243181	0.933409	18197	698.46	500	N
210	Rasamsonia emersonii CBS 393.64	Rasamsonia_emersonii_CBS_393-64	Eukaryota	Fungi	Ascomycetes	Ascomycetes	NA	28.249	50.55	41.89	19918.9	562686	1.99188	40156	1421.51	501	N
211	Aspergillus flavus NRRL3357	Aspergillus_flavus_NRRL3357	Eukaryota	Fungi	Ascomycetes	Ascomycetes	NA	36.892	48.3	38.32	10459	385858	1.04591	28276	766.45	501	N
212	Aspergillus nidulans FGSC A4	Aspergillus_nidulans_FGSC_A4	Eukaryota	Fungi	Ascomycetes	Ascomycetes	NA	30.243	50.32	47.91	9175	277477	0.917492	20971	693.42	501	N
213	Aspergillus fischeri NRRL 181	Aspergillus_fischeri_NRRL_181	Eukaryota	Fungi	Ascomycetes	Ascomycetes	NA	31.77	49.55	44.8	10168	323037	1.0168	24409	768.3	500	N
214	Aspergillus terreus NIH2624	Aspergillus_terreus_NIH2624	Eukaryota	Fungi	Ascomycetes	Ascomycetes	NA	29.364	52.87	50.97	10912.5	320434	1.09125	23982	816.71	501	N
215	Aspergillus clavatus NRRL 1	Aspergillus_clavatus_NRRL_1	Eukaryota	Fungi	Ascomycetes	Ascomycetes	NA	27.859	49.21	39.14	18349.1	511196	1.83494	35408	1270.95	501	N
216	Uncinocarpus reesii 1704	Uncinocarpus_reesii_1704	Eukaryota	Fungi	Ascomycetes	Ascomycetes	NA	22.35	48.66	43.73	8363.72	186927	0.836362	14200	635.35	497	N
217	Paracoccidioides lutzii Pb01	Paracoccidioides_lutzii_Pb01	Eukaryota	Fungi	Ascomycetes	Ascomycetes	NA	32.925	42.82	29.22	21204.5	698165	2.12047	46061	1398.96	501	N
218	Arthroderma otae CBS 113480	Arthroderma_otae_CBS_113480	Eukaryota	Fungi	Ascomycetes	Ascomycetes	NA	23.263	47.5	39.54	13206.5	307223	1.32065	22669	974.46	499	N
219	Trichophyton rubrum CBS 118892	Trichophyton_rubrum_CBS_118892	Eukaryota	Fungi	Ascomycetes	Ascomycetes	NA	22.53	48.28	40.56	16865.9	379988	1.68659	26159	1161.07	499	N
220	Coccidioides immitis RS	Coccidioides_immitis_RS	Eukaryota	Fungi	Ascomycetes	Ascomycetes	NA	29.016	45.96	32.44	14270.4	414071	1.42704	28578	984.9	499	N
221	Paracoccidioides brasiliensis Pb18	Paracoccidioides_brasiliensis_Pb18	Eukaryota	Fungi	Ascomycetes	Ascomycetes	NA	29.953	44.35	32.51	22012.2	659321	2.20119	42909	1432.57	500	N
222	Blastomyces gilchristii SLH14081	Blastomyces_gilchristii_SLH14081	Eukaryota	Fungi	Ascomycetes	Ascomycetes	NA	75.405	35.75	27.46	21286.6	1605109	2.12865	112587	1493.1	501	N
223	Trichophyton verrucosum HKI 0517	Trichophyton_verrucosum_HKI_0517	Eukaryota	Fungi	Ascomycetes	Ascomycetes	NA	22.541	48.24	41.26	18215.2	410589	1.82152	28939	1283.84	498	N
224	Histoplasma capsulatum NAm1	Histoplasma_capsulatum_NAm1	Eukaryota	Fungi	Ascomycetes	Ascomycetes	NA	33.03	46.13	33.14	18564.7	613198	1.85649	40298	1220.03	500	N
225	Coccidioides posadasii C735 delta SOWgp	Coccidioides_posadasii_C735_delta_SOWgp	Eukaryota	Fungi	Ascomycetes	Ascomycetes	NA	27.013	46.59	31.94	14510.2	391971	1.45105	26832	993.28	500	N
226	Trichophyton benhamiae CBS 112371	Trichophyton_benhamiae_CBS_112371	Eukaryota	Fungi	Ascomycetes	Ascomycetes	NA	22.224	48.75	41.67	18461.4	410289	1.84615	28258	1271.5	499	N
227	Nannizzia gypsea CBS 118893	Nannizzia_gypsea_CBS_118893	Eukaryota	Fungi	Ascomycetes	Ascomycetes	NA	23.273	48.46	44.61	16066.1	373905	1.6066	27058	1162.64	500	N
228	Marssonina brunnea f. sp. 'multigermtubi' MB_m1	Marssonina_brunnea_f-sp-'multigermtubi'_MB_m1	Eukaryota	Fungi	Ascomycetes	Ascomycetes	NA	51.95	42.92	38.69	30243	1571120	3.02429	105973	2039.91	501	N
229	Botrytis cinerea B05.10	Botrytis_cinerea_B05-10	Eukaryota	Fungi	Ascomycetes	Ascomycetes	NA	42.744	43.04	38.89	17599.6	752275	1.75995	50821	1188.97	501	N
230	Sclerotinia sclerotiorum 1980 UF-70	Sclerotinia_sclerotiorum_1980_UF-70	Eukaryota	Fungi	Ascomycetes	Ascomycetes	NA	38.533	41.79	35.66	19027.2	733170	1.90271	51214	1329.1	500	N
231	Glarea lozoyensis ATCC 20868	Glarea_lozoyensis_ATCC_20868	Eukaryota	Fungi	Ascomycetes	Ascomycetes	NA	39.51	45.82	44.5	9554.76	377506	0.95547	29113	736.86	501	N
232	Phialocephala scopiformis	Phialocephala_scopiformis	Eukaryota	Fungi	Ascomycetes	Ascomycetes	NA	48.876	47.58	48.25	11308.4	552713	1.13085	41045	839.77	501	N
233	Pseudogymnoascus verrucosus	Pseudogymnoascus_verrucosus	Eukaryota	Fungi	Ascomycetes	Ascomycetes	NA	30.175	50.39	53.99	15666.9	472747	1.56668	35179	1165.84	501	N
234	Pseudogymnoascus destructans 20631-21	Pseudogymnoascus_destructans_20631-21	Eukaryota	Fungi	Ascomycetes	Ascomycetes	NA	30.685	50.12	53.96	13792.1	423210	1.37921	30412	991.11	501	N
235	Arthrobotrys oligospora ATCC 24927	Arthrobotrys_oligospora_ATCC_24927	Eukaryota	Fungi	Ascomycetes	Ascomycetes	NA	40.073	44.45	35.4	20999.5	841509	2.09994	59091	1474.59	501	N
236	Dactylellina haptotyla CBS 200.50	Dactylellina_haptotyla_CBS_200-50	Eukaryota	Fungi	Ascomycetes	Ascomycetes	NA	39.532	45.26	35.14	17230.2	681142	1.72301	49482	1251.7	501	N
237	Tuber melanosporum	Tuber_melanosporum	Eukaryota	Fungi	Ascomycetes	Ascomycetes	NA	124.946	44.86	38.68	13389.4	1672948	1.33894	124222	994.21	501	N
238	Verticillium alfalfae VaMs.102	Verticillium_alfalfae_VaMs-102	Eukaryota	Fungi	Ascomycetes	Ascomycetes	NA	32.863	56.03	60.62	13022	427941	1.3022	31383	954.96	499	N
239	Colletotrichum gloeosporioides Nara gc5	Colletotrichum_gloeosporioides_Nara_gc5	Eukaryota	Fungi	Ascomycetes	Ascomycetes	NA	55.607	53.58	56.24	13243.8	736448	1.32438	54078	972.5	501	N
240	Colletotrichum fioriniae PJ7	Colletotrichum_fioriniae_PJ7	Eukaryota	Fungi	Ascomycetes	Ascomycetes	NA	49.003	52.54	54.96	14923.4	731286	1.49233	52872	1078.96	501	N
241	Verticillium dahliae VdLs.17	Verticillium_dahliae_VdLs-17	Eukaryota	Fungi	Ascomycetes	Ascomycetes	NA	33.9	55.79	59.58	14986.1	508033	1.49862	36630	1080.52	500	N
242	Colletotrichum higginsianum IMI 349063	Colletotrichum_higginsianum_IMI_349063	Eukaryota	Fungi	Ascomycetes	Ascomycetes	NA	50.716	54.41	57.03	20115.8	1020194	2.01158	70889	1397.76	501	N
243	Colletotrichum graminicola M1.001	Colletotrichum_graminicola_M1-001	Eukaryota	Fungi	Ascomycetes	Ascomycetes	NA	51.644	49.11	45.95	21202.7	1094999	2.12028	77039	1491.72	501	N
244	Fusarium pseudograminearum CS3096	Fusarium_pseudograminearum_CS3096	Eukaryota	Fungi	Ascomycetes	Ascomycetes	NA	36.973	47.77	43.35	13563.3	501478	1.35634	37420	1012.08	499	N
245	Metarhizium robertsii ARSEF 23	Metarhizium_robertsii_ARSEF_23	Eukaryota	Fungi	Ascomycetes	Ascomycetes	NA	41.657	51.52	49.55	10711.4	446201	1.07113	33027	792.84	501	N
246	Purpureocillium lilacinum	Purpureocillium_lilacinum	Eukaryota	Fungi	Ascomycetes	Ascomycetes	NA	38.535	58.4	62.96	18221.5	702158	1.82213	50789	1318.01	501	N
247	Fusarium graminearum PH-1	Fusarium_graminearum_PH-1	Eukaryota	Fungi	Ascomycetes	Ascomycetes	NA	36.458	48.33	46.94	12218.3	445456	1.22183	33248	911.95	501	N
248	Trichoderma reesei QM6a	Trichoderma_reesei_QM6a	Eukaryota	Fungi	Ascomycetes	Ascomycetes	NA	33.396	52.82	49.29	22038.9	736006	2.20387	50878	1523.49	500	N
249	Trichoderma atroviride IMI 206040	Trichoderma_atroviride_IMI_206040	Eukaryota	Fungi	Ascomycetes	Ascomycetes	NA	36.144	49.75	44.5	14577.5	526886	1.45774	38229	1057.7	501	N
250	Isaria fumosorosea ARSEF 2679	Isaria_fumosorosea_ARSEF_2679	Eukaryota	Fungi	Ascomycetes	Ascomycetes	NA	33.486	53.65	54.73	17219.5	576611	1.72195	41413	1236.73	501	N
251	Beauveria bassiana ARSEF 2860	Beauveria_bassiana_ARSEF_2860	Eukaryota	Fungi	Ascomycetes	Ascomycetes	NA	33.698	51.51	48.73	15999.9	539161	1.59998	38759	1150.19	501	N
252	Cordyceps militaris CM01	Cordyceps_militaris_CM01	Eukaryota	Fungi	Ascomycetes	Ascomycetes	NA	32.269	51.42	47.17	17286.4	557808	1.72862	41618	1289.74	501	N
253	Fusarium verticillioides 7600	Fusarium_verticillioides_7600	Eukaryota	Fungi	Ascomycetes	Ascomycetes	NA	41.845	48.68	46.77	11986.8	501585	1.19867	36867	881.04	501	N
254	Pochonia chlamydosporia 170	Pochonia_chlamydosporia_170	Eukaryota	Fungi	Ascomycetes	Ascomycetes	NA	43.842	49.52	47.85	11166.8	489581	1.11669	36332	828.7	501	N
255	Metarhizium brunneum ARSEF 3297	Metarhizium_brunneum_ARSEF_3297	Eukaryota	Fungi	Ascomycetes	Ascomycetes	NA	37.066	51.52	49.18	11745.8	435372	1.17459	32102	866.07	501	N
256	Fusarium oxysporum f. sp. lycopersici 4287	Fusarium_oxysporum_f-sp-lycopersici_4287	Eukaryota	Fungi	Ascomycetes	Ascomycetes	NA	61.387	48.4	44.66	9964.35	611681	0.996434	45413	739.78	501	N
257	Trichoderma gamsii	Trichoderma_gamsii	Eukaryota	Fungi	Ascomycetes	Ascomycetes	NA	37.97	48.98	43.05	13792	523689	1.37922	38446	1012.53	501	N
258	Metarhizium acridum CQMa 102	Metarhizium_acridum_CQMa_102	Eukaryota	Fungi	Ascomycetes	Ascomycetes	NA	39.422	49.91	42.25	12338.9	486429	1.2339	34880	884.78	501	N
259	Metarhizium majus ARSEF 297	Metarhizium_majus_ARSEF_297	Eukaryota	Fungi	Ascomycetes	Ascomycetes	NA	42.063	50.98	46.83	11799	496300	1.1799	36346	864.08	501	N
260	Trichoderma virens Gv29-8	Trichoderma_virens_Gv29-8	Eukaryota	Fungi	Ascomycetes	Ascomycetes	NA	39.023	49.25	41.87	15530.2	606028	1.553	43823	1123.01	501	N
261	Nectria haematococca mpVI 77-13-4	Nectria_haematococca_mpVI_77-13-4	Eukaryota	Fungi	Ascomycetes	Ascomycetes	NA	51.286	50.79	47.69	13271.7	680658	1.32718	50974	993.91	501	N
262	Scedosporium apiospermum	Scedosporium_apiospermum	Eukaryota	Fungi	Ascomycetes	Ascomycetes	NA	43.437	50.36	40.47	15965.9	693513	1.5966	50313	1158.29	501	N
263	Gaeumannomyces tritici R3-111a-1	Gaeumannomyces_tritici_R3-111a-1	Eukaryota	Fungi	Ascomycetes	Ascomycetes	NA	43.769	56.79	58.9	19316.1	845442	1.9316	59866	1367.78	501	N
264	Magnaporthe oryzae 70-15	Magnaporthe_oryzae_70-15	Eukaryota	Fungi	Ascomycetes	Ascomycetes	NA	40.979	51.61	44.36	15952.9	653734	1.59529	46083	1124.55	501	N
265	Sporothrix schenckii 1099-18	Sporothrix_schenckii_1099-18	Eukaryota	Fungi	Ascomycetes	Ascomycetes	NA	32.375	54.96	53.45	18006	582946	1.80061	42567	1314.81	499	N
266	Grosmannia clavigera kw1407	Grosmannia_clavigera_kw1407	Eukaryota	Fungi	Ascomycetes	Ascomycetes	NA	29.794	53.36	54.16	15663.4	466675	1.56634	33882	1137.21	501	N
267	Podospora anserina S mat+	Podospora_anserina_S_mat	Eukaryota	Fungi	Ascomycetes	Ascomycetes	NA	34.719	52.23	51.91	17091.8	593408	1.70917	42300	1218.36	500	N
268	Chaetomium thermophilum var. thermophilum DSM 1495	Chaetomium_thermophilum_var-thermophilum_DSM_1495	Eukaryota	Fungi	Ascomycetes	Ascomycetes	NA	28.323	52.59	51.7	16018.5	453690	1.60184	31780	1122.06	500	N
269	Thielavia terrestris NRRL 8126	Thielavia_terrestris_NRRL_8126	Eukaryota	Fungi	Ascomycetes	Ascomycetes	NA	36.912	54.71	56.01	19164.2	707393	1.91643	50292	1362.47	501	N
270	Neurospora crassa OR74A	Neurospora_crassa_OR74A	Eukaryota	Fungi	Ascomycetes	Ascomycetes	NA	41.102	48.23	42.34	24106.6	990837	2.41068	68035	1655.26	501	N
271	Neurospora tetrasperma FGSC 2508	Neurospora_tetrasperma_FGSC_2508	Eukaryota	Fungi	Ascomycetes	Ascomycetes	NA	39.146	49.42	45.22	21538.3	843145	2.15385	58993	1506.99	501	N
272	Chaetomium globosum CBS 148.51	Chaetomium_globosum_CBS_148-51	Eukaryota	Fungi	Ascomycetes	Ascomycetes	NA	34.887	55.56	57.8	16466.1	574453	1.64661	41772	1197.35	501	N
273	Sordaria macrospora	Sordaria_macrospora	Eukaryota	Fungi	Ascomycetes	Ascomycetes	NA	39.955	52.56	52.65	19832.6	792411	1.98326	56414	1411.94	501	N
274	Thermothelomyces thermophila ATCC 42464	Thermothelomyces_thermophila_ATCC_42464	Eukaryota	Fungi	Ascomycetes	Ascomycetes	NA	38.744	51.46	49.2	21734.1	842069	2.17342	58096	1499.48	501	N
275	Phaeoacremonium minimum UCRPA7	Phaeoacremonium_minimum_UCRPA7	Eukaryota	Fungi	Ascomycetes	Ascomycetes	NA	47.465	49.66	49.26	11456.3	543780	1.14564	40263	848.26	501	N
276	Pestalotiopsis fici W106-1	Pestalotiopsis_fici_W106-1	Eukaryota	Fungi	Ascomycetes	Ascomycetes	NA	51.911	48.73	40.96	13247.3	687677	1.32472	50659	975.89	501	N
277	Eutypa lata UCREL1	Eutypa_lata_UCREL1	Eukaryota	Fungi	Ascomycetes	Ascomycetes	NA	54.006	46.58	37.52	22371.8	1208207	2.23717	86011	1592.62	501	N
278	Xylona heveae TC161	Xylona_heveae_TC161	Eukaryota	Fungi	Ascomycetes	Ascomycetes	NA	24.338	48.1	41.03	14412.4	350765	1.44122	24664	1013.4	501	N
279	Tetrapisispora phaffii CBS 4417	Tetrapisispora_phaffii_CBS_4417	Eukaryota	Fungi	Ascomycetes	Ascomycetes	NA	12.115	33.56	24.14	15801.2	191433	1.58013	14026	1157.73	453	N
280	Naumovozyma castellii CBS 4309	Naumovozyma_castellii_CBS_4309	Eukaryota	Fungi	Ascomycetes	Ascomycetes	NA	11.22	36.76	29.75	14575.6	163532	1.4575	12033	1072.5	450	N
281	Babjeviella inositovora NRRL Y-12698	Babjeviella_inositovora_NRRL_Y-12698	Eukaryota	Fungi	Ascomycetes	Ascomycetes	NA	15.221	48.13	44.12	8011.86	121949	0.801189	9297	610.8	492	N
282	Sugiyamaella lignohabitans	Sugiyamaella_lignohabitans	Eukaryota	Fungi	Ascomycetes	Ascomycetes	NA	15.938	44.92	40.57	13440.9	214225	1.34411	15711	985.74	492	N
283	Saccharomyces eubayanus	Saccharomyces_eubayanus	Eukaryota	Fungi	Ascomycetes	Ascomycetes	NA	11.734	39.84	31.27	14786.2	173504	1.47864	12332	1050.95	484	N
284	Ascoidea rubescens DSM 1968	Ascoidea_rubescens_DSM_1968	Eukaryota	Fungi	Ascomycetes	Ascomycetes	NA	17.504	32.85	20.65	33025.4	578076	3.30254	35999	2056.62	464	N
285	Debaryomyces fabryi	Debaryomyces_fabryi	Eukaryota	Fungi	Ascomycetes	Ascomycetes	NA	11.701	35.65	28.13	10750	125785	1.07499	9587	819.34	439	N
286	Candida tropicalis MYA-3404	Candida_tropicalis_MYA-3404	Eukaryota	Fungi	Ascomycetes	Ascomycetes	NA	14.63	33.15	23.08	31656.6	463141	3.16569	32266	2205.45	452	N
287	Clavispora lusitaniae ATCC 42720	Clavispora_lusitaniae_ATCC_42720	Eukaryota	Fungi	Ascomycetes	Ascomycetes	NA	12.115	44.5	38.19	10007.4	121239	1.00073	9168	756.75	480	N
288	[Candida] auris	Candida_auris	Eukaryota	Fungi	Ascomycetes	Ascomycetes	NA	12.499	45.13	29.36	12555	156922	1.25548	10490	839.28	482	N
289	Pichia membranifaciens NRRL Y-2026	Pichia_membranifaciens_NRRL_Y-2026	Eukaryota	Fungi	Ascomycetes	Ascomycetes	NA	11.582	45.12	47.27	15183.7	175860	1.51839	12526	1081.49	494	N
290	Torulaspora delbrueckii	Torulaspora_delbrueckii	Eukaryota	Fungi	Ascomycetes	Ascomycetes	NA	9.221	42.02	37.94	7532.31	69453	0.753205	5236	567.85	450	N
291	Komagataella phaffii GS115	Komagataella_phaffii_GS115	Eukaryota	Fungi	Ascomycetes	Ascomycetes	NA	9.216	41.13	35.95	8106.55	74713	0.810688	5750	623.89	454	N
292	Yarrowia lipolytica CLIB122	Yarrowia_lipolytica_CLIB122	Eukaryota	Fungi	Ascomycetes	Ascomycetes	NA	20.551	48.99	43.03	15462.9	317777	1.54628	22407	1090.32	497	N
293	Meyerozyma guilliermondii ATCC 6260	Meyerozyma_guilliermondii_ATCC_6260	Eukaryota	Fungi	Ascomycetes	Ascomycetes	NA	10.61	43.76	41.75	8275.81	87806	0.827578	6801	641	471	N
294	Debaryomyces hansenii CBS767	Debaryomyces_hansenii_CBS767	Eukaryota	Fungi	Ascomycetes	Ascomycetes	NA	12.182	36.33	28.87	10648.4	129718	1.06483	9790	803.65	448	N
295	Candida dubliniensis CD36	Candida_dubliniensis_CD36	Eukaryota	Fungi	Ascomycetes	Ascomycetes	NA	14.618	33.25	22.66	45372.1	663269	4.53734	43040	2944.23	461	N
296	Lodderomyces elongisporus NRRL YB-4239	Lodderomyces_elongisporus_NRRL_YB-4239	Eukaryota	Fungi	Ascomycetes	Ascomycetes	NA	15.547	36.94	27.71	48818	758986	4.88188	48135	3096.04	480	N
297	Tetrapisispora blattae CBS 6284	Tetrapisispora_blattae_CBS_6284	Eukaryota	Fungi	Ascomycetes	Ascomycetes	NA	14.049	31.74	20.33	23794	334272	2.37933	23068	1642.01	465	N
298	Eremothecium sinecaudum	Eremothecium_sinecaudum	Eukaryota	Fungi	Ascomycetes	Ascomycetes	NA	8.923	40.21	32.65	8710.2	77717	0.870974	5759	645.45	446	N
299	Eremothecium gossypii ATCC 10895	Eremothecium_gossypii_ATCC_10895	Eukaryota	Fungi	Ascomycetes	Ascomycetes	NA	9.119	51.7	56.28	8977.1	81865	0.897741	6204	680.31	485	N
300	Wickerhamomyces ciferrii	Wickerhamomyces_ciferrii	Eukaryota	Fungi	Ascomycetes	Ascomycetes	NA	15.901	30.39	23.75	20706.7	329260	2.07069	24642	1549.7	412	N
301	Ogataea parapolymorpha DL-1	Ogataea_parapolymorpha_DL-1	Eukaryota	Fungi	Ascomycetes	Ascomycetes	NA	8.875	47.86	44.96	7781.09	69054	0.778073	5373	605.44	465	N
302	Candida tanzawaensis NRRL Y-17324	Candida_tanzawaensis_NRRL_Y-17324	Eukaryota	Fungi	Ascomycetes	Ascomycetes	NA	13.136	45.34	46.59	9644.34	126690	0.964449	9726	740.4	484	N
303	Candida orthopsilosis	Candida_orthopsilosis	Eukaryota	Fungi	Ascomycetes	Ascomycetes	NA	12.659	37.46	31.87	14614.8	185014	1.46152	13216	1043.97	445	N
304	Candida albicans SC5314	Candida_albicans_SC5314	Eukaryota	Fungi	Ascomycetes	Ascomycetes	NA	14.283	33.45	27.21	32644.3	466247	3.26435	32094	2247.06	458	N
305	Kazachstania africana CBS 2517	Kazachstania_africana_CBS_2517	Eukaryota	Fungi	Ascomycetes	Ascomycetes	NA	11.13	36.29	26.2	11799.2	131327	1.17994	9653	867.28	433	N
306	Lachancea thermotolerans CBS 6340	Lachancea_thermotolerans_CBS_6340	Eukaryota	Fungi	Ascomycetes	Ascomycetes	NA	10.393	47.3	49.62	7568.66	78660	0.756856	5918	569.43	489	N
307	Kluyveromyces lactis	Kluyveromyces_lactis	Eukaryota	Fungi	Ascomycetes	Ascomycetes	NA	10.729	38.72	30.37	12420.7	133267	1.24212	9656	899.95	446	N
308	Eremothecium cymbalariae DBVPG#7215	Eremothecium_cymbalariae_DBVPG-7215	Eukaryota	Fungi	Ascomycetes	Ascomycetes	NA	9.669	40.32	35.7	13204.6	127681	1.32052	9023	933.15	479	N
309	Metschnikowia bicuspidata var. bicuspidata NRRL YB-4993	Metschnikowia_bicuspidata_var-bicuspidata_NRRL_YB-4993	Eukaryota	Fungi	Ascomycetes	Ascomycetes	NA	16.055	47.85	46.5	9351.17	150135	0.935129	11231	699.52	486	N
310	Spathaspora passalidarum NRRL Y-27907	Spathaspora_passalidarum_NRRL_Y-27907	Eukaryota	Fungi	Ascomycetes	Ascomycetes	NA	13.182	37.37	30.53	16653.1	219523	1.66532	16013	1214.75	450	N
311	Hyphopichia burtonii NRRL Y-1933	Hyphopichia_burtonii_NRRL_Y-1933	Eukaryota	Fungi	Ascomycetes	Ascomycetes	NA	12.403	34.99	22.94	19607	243188	1.96072	17336	1397.71	449	N
312	[Candida] tenuis ATCC 10573	Candida_tenuis_ATCC_10573	Eukaryota	Fungi	Ascomycetes	Ascomycetes	NA	10.747	42.92	41.4	9593.14	103098	0.959319	7877	732.95	473	N
313	Scheffersomyces stipitis CBS 6054	Scheffersomyces_stipitis_CBS_6054	Eukaryota	Fungi	Ascomycetes	Ascomycetes	NA	15.441	41.14	37.33	10422.4	160934	1.04225	12265	794.3	471	N
314	Zygosaccharomyces rouxii	Zygosaccharomyces_rouxii	Eukaryota	Fungi	Ascomycetes	Ascomycetes	NA	9.765	39.13	29.9	15285.5	149257	1.52849	10489	1074.18	446	N
315	Cyberlindnera jadinii NRRL Y-1542	Cyberlindnera_jadinii_NRRL_Y-1542	Eukaryota	Fungi	Ascomycetes	Ascomycetes	NA	13.018	44.5	42.55	11205.1	145873	1.12055	10616	815.46	476	N
316	Naumovozyma dairenensis CBS 421	Naumovozyma_dairenensis_CBS_421	Eukaryota	Fungi	Ascomycetes	Ascomycetes	NA	13.528	34.15	25.62	22710.6	307219	2.27099	20866	1542.48	462	N
317	Saccharomyces cerevisiae S288C	Saccharomyces_cerevisiae_S288C	Eukaryota	Fungi	Ascomycetes	Ascomycetes	NA	12.157	38.15	24.82	13759.8	167279	1.37599	12073	993.08	464	N
318	[Candida] glabrata	Candida_glabrata	Eukaryota	Fungi	Ascomycetes	Ascomycetes	NA	12.338	38.62	33.41	12515.1	154415	1.25154	11485	930.84	472	N
319	Wickerhamomyces anomalus NRRL Y-366-8	Wickerhamomyces_anomalus_NRRL_Y-366-8	Eukaryota	Fungi	Ascomycetes	Ascomycetes	NA	14.146	34.55	28.8	15138.5	214143	1.51381	16191	1144.6	415	N
320	Ogataea polymorpha	Ogataea_polymorpha	Eukaryota	Fungi	Ascomycetes	Ascomycetes	NA	8.974	47.86	44.95	7500.92	67316	0.750123	5217	581.32	468	N
321	Vanderwaltozyma polyspora DSM 70294	Vanderwaltozyma_polyspora_DSM_70294	Eukaryota	Fungi	Ascomycetes	Ascomycetes	NA	14.675	33.02	26.1	26757	392648	2.67563	26670	1817.43	461	N
322	Saitoella complicata NRRL Y-17804	Saitoella_complicata_NRRL_Y-17804	Eukaryota	Fungi	Ascomycetes	Ascomycetes	NA	14.136	52.6	56.54	14803.1	209259	1.48033	15198	1075.11	494	N
323	Pneumocystis murina B123	Pneumocystis_murina_B123	Eukaryota	Fungi	Ascomycetes	Ascomycetes	NA	7.501	26.96	13.62	16258.3	121959	1.6259	9364	1248.31	328	N
324	Pneumocystis jirovecii RU7	Pneumocystis_jirovecii_RU7	Eukaryota	Fungi	Ascomycetes	Ascomycetes	NA	8.396	28.66	14.64	16048.7	134749	1.60492	10380	1236.27	395	N
325	Pneumocystis carinii B80	Pneumocystis_carinii_B80	Eukaryota	Fungi	Ascomycetes	Ascomycetes	NA	7.661	27.76	15.07	18252.7	139842	1.82538	10476	1367.36	352	N
326	Schizosaccharomyces japonicus yFS275	Schizosaccharomyces_japonicus_yFS275	Eukaryota	Fungi	Ascomycetes	Ascomycetes	NA	11.733	43.79	37.08	9845.69	115521	0.984582	8579	731.18	479	N
327	Schizosaccharomyces pombe	Schizosaccharomyces_pombe	Eukaryota	Fungi	Ascomycetes	Ascomycetes	NA	12.591	36.05	22.87	12072	152001	1.20722	11326	899.51	457	N
328	Schizosaccharomyces cryophilus OY26	Schizosaccharomyces_cryophilus_OY26	Eukaryota	Fungi	Ascomycetes	Ascomycetes	NA	11.555	37.67	25.55	12506.1	144505	1.25058	10750	930.35	464	N
329	Schizosaccharomyces octosporus yFS286	Schizosaccharomyces_octosporus_yFS286	Eukaryota	Fungi	Ascomycetes	Ascomycetes	NA	11.634	37.55	25.15	13865.8	161321	1.38663	11662	1002.37	456	N
330	Agaricus bisporus var. bisporus H97	Agaricus_bisporus_var-bisporus_H97	Eukaryota	Fungi	Basidiomycetes	Basidiomycetes	NA	30.234	46.48	43.4	10818.9	327096	1.08188	24616	814.19	501	N
331	Laccaria bicolor S238N-H82	Laccaria_bicolor_S238N-H82	Eukaryota	Fungi	Basidiomycetes	Basidiomycetes	NA	64.877	46.97	46.63	11225.5	728281	1.12256	54423	838.86	501	N
332	Agaricus bisporus var. burnettii JB137-S8	Agaricus_bisporus_var-burnettii_JB137-S8	Eukaryota	Fungi	Basidiomycetes	Basidiomycetes	NA	32.614	46.59	43.12	10404.6	339339	1.04047	25643	786.25	501	N
333	Moniliophthora roreri MCA 2997	Moniliophthora_roreri_MCA_2997	Eukaryota	Fungi	Basidiomycetes	Basidiomycetes	NA	52.205	46.92	45.03	10016.8	522927	1.00168	39732	761.08	501	N
334	Schizophyllum commune H4-8	Schizophyllum_commune_H4-8	Eukaryota	Fungi	Basidiomycetes	Basidiomycetes	NA	38.482	57.5	64.2	11005.7	423520	1.10057	32474	843.87	493	N
335	Coprinopsis cinerea okayama7#130	Coprinopsis_cinerea_okayama7-130	Eukaryota	Fungi	Basidiomycetes	Basidiomycetes	NA	36.193	51.64	52.43	12065.9	436697	1.20658	33084	914.11	501	N
336	Serpula lacrymans var. lacrymans S7.9	Serpula_lacrymans_var-lacrymans_S7-9	Eukaryota	Fungi	Basidiomycetes	Basidiomycetes	NA	42.797	45.32	42.06	10390.5	444683	1.03905	33930	792.81	501	N
337	Coniophora puteana RWD-64-598 SS2	Coniophora_puteana_RWD-64-598_SS2	Eukaryota	Fungi	Basidiomycetes	Basidiomycetes	NA	42.969	52.4	57.56	11399.5	489822	1.13994	36654	853.04	501	N
338	Auricularia subglabra TFB-10046 SS5	Auricularia_subglabra_TFB-10046_SS5	Eukaryota	Fungi	Basidiomycetes	Basidiomycetes	NA	74.92	58.63	66.37	10752.3	805567	1.07524	60652	809.55	501	N
339	Punctularia strigosozonata HHB-11173 SS5	Punctularia_strigosozonata_HHB-11173_SS5	Eukaryota	Fungi	Basidiomycetes	Basidiomycetes	NA	34.172	55.15	61.9	10734.8	366830	1.07348	27249	797.41	499	N
340	Gloeophyllum trabeum ATCC 11539	Gloeophyllum_trabeum_ATCC_11539	Eukaryota	Fungi	Basidiomycetes	Basidiomycetes	NA	37.178	53.24	58.66	8821.97	327985	0.882202	24942	670.88	500	N
341	Fomitiporia mediterranea MF3/22	Fomitiporia_mediterranea_MF3-22	Eukaryota	Fungi	Basidiomycetes	Basidiomycetes	NA	63.354	40.83	36.62	10861	688093	1.08611	51887	819	501	N
342	Postia placenta Mad-698-R	Postia_placenta_Mad-698-R	Eukaryota	Fungi	Basidiomycetes	Basidiomycetes	NA	90.892	53.83	57.94	7192	653694	0.719199	49543	545.08	501	N
343	Dichomitus squalens LYAD-421 SS1	Dichomitus_squalens_LYAD-421_SS1	Eukaryota	Fungi	Basidiomycetes	Basidiomycetes	NA	42.748	55.56	60.58	9349.54	399678	0.934963	30348	709.92	499	N
344	Fibroporia radiculosa	Fibroporia_radiculosa	Eukaryota	Fungi	Basidiomycetes	Basidiomycetes	NA	28.378	51.16	54.6	8840.85	250886	0.884086	19067	671.89	500	N
345	Phanerochaete carnosa HHB-10118-sp	Phanerochaete_carnosa_HHB-10118-sp	Eukaryota	Fungi	Basidiomycetes	Basidiomycetes	NA	46.293	53.15	57.17	8622.93	399184	0.862299	30262	653.7	500	N
346	Trametes versicolor FP-101664 SS1	Trametes_versicolor_FP-101664_SS1	Eukaryota	Fungi	Basidiomycetes	Basidiomycetes	NA	44.794	57.69	65.49	10757.9	481890	1.07579	36806	821.67	501	N
347	Stereum hirsutum FP-91666 SS1	Stereum_hirsutum_FP-91666_SS1	Eukaryota	Fungi	Basidiomycetes	Basidiomycetes	NA	46.512	51.31	54.05	14443	671767	1.44429	49293	1059.8	501	N
348	Heterobasidion irregulare TC 32-1	Heterobasidion_irregulare_TC_32-1	Eukaryota	Fungi	Basidiomycetes	Basidiomycetes	NA	33.65	52.23	61.48	15174.6	510624	1.51746	36204	1075.9	501	N
349	Kwoniella pini CBS 10737	Kwoniella_pini_CBS_10737	Eukaryota	Fungi	Basidiomycetes	Basidiomycetes	NA	20.829	40.23	31.21	15880.1	330761	1.58798	24256	1164.55	490	N
350	Kwoniella mangroviensis CBS 8507	Kwoniella_mangroviensis_CBS_8507	Eukaryota	Fungi	Basidiomycetes	Basidiomycetes	NA	22.655	44.88	42.51	16652.8	377262	1.66525	27945	1233.53	493	N
351	Tsuchiyaea wingfieldii CBS 7118	Tsuchiyaea_wingfieldii_CBS_7118	Eukaryota	Fungi	Basidiomycetes	Basidiomycetes	NA	19.97	53.41	57.62	14362	286806	1.43618	21407	1071.97	488	N
352	Tremella mesenterica DSM 1558	Tremella_mesenterica_DSM_1558	Eukaryota	Fungi	Basidiomycetes	Basidiomycetes	NA	28.64	46.73	46.87	13639.9	390646	1.36399	28631	999.69	499	N
353	Cryptococcus neoformans var. neoformans B-3501A	Cryptococcus_neoformans_var-neoformans_B-3501A	Eukaryota	Fungi	Basidiomycetes	Basidiomycetes	NA	19.7	48.47	47.69	10990.8	216517	1.09907	16324	828.64	500	N
354	Kwoniella dejecticola CBS 10117	Kwoniella_dejecticola_CBS_10117	Eukaryota	Fungi	Basidiomycetes	Basidiomycetes	NA	23.862	48.38	47.08	17723.2	422918	1.77235	30272	1268.61	500	N
355	Cryptococcus neoformans var. grubii H99	Cryptococcus_neoformans_var-grubii_H99	Eukaryota	Fungi	Basidiomycetes	Basidiomycetes	NA	18.916	48.21	45.9	12233.2	231404	1.22332	17293	914.19	500	N
356	Cryptococcus amylolentus CBS 6039	Cryptococcus_amylolentus_CBS_6039	Eukaryota	Fungi	Basidiomycetes	Basidiomycetes	NA	20.255	53.36	57.76	13757.3	278654	1.37573	21064	1039.94	493	N
357	Cryptococcus gattii WM276	Cryptococcus_gattii_WM276	Eukaryota	Fungi	Basidiomycetes	Basidiomycetes	NA	18.375	47.88	45.58	12102.5	222381	1.21024	16254	884.58	495	N
358	Kwoniella bestiolae CBS 10118	Kwoniella_bestiolae_CBS_10118	Eukaryota	Fungi	Basidiomycetes	Basidiomycetes	NA	24.361	47.25	46.02	17234	419833	1.72338	31135	1278.08	494	N
359	Cryptococcus neoformans var. neoformans JEC21	Cryptococcus_neoformans_var-neoformans_JEC21	Eukaryota	Fungi	Basidiomycetes	Basidiomycetes	NA	19.052	48.54	47.39	11775	224336	1.17749	16955	889.94	499	N
360	Cutaneotrichosporon oleaginosus	Cutaneotrichosporon_oleaginosus	Eukaryota	Fungi	Basidiomycetes	Basidiomycetes	NA	19.836	60.75	68.59	19928.2	395286	1.99277	28382	1430.86	484	N
361	Trichosporon asahii var. asahii CBS 2479	Trichosporon_asahii_var-asahii_CBS_2479	Eukaryota	Fungi	Basidiomycetes	Basidiomycetes	NA	24.54	59.58	64.8	14711.1	361015	1.47113	27386	1115.96	496	N
362	Wallemia ichthyophaga EXF-994	Wallemia_ichthyophaga_EXF-994	Eukaryota	Fungi	Basidiomycetes	Basidiomycetes	NA	9.656	45.35	44.65	13852.8	133758	1.38523	9906	1025.93	476	N
363	Wallemia mellicola CBS 633.66	Wallemia_mellicola_CBS_633-66	Eukaryota	Fungi	Basidiomycetes	Basidiomycetes	NA	9.816	40.01	33.75	10078.9	98930	1.00784	7500	764.09	448	N
364	Rhodotorula graminis WP1	Rhodotorula_graminis_WP1	Eukaryota	Fungi	Basidiomycetes	Basidiomycetes	NA	21.014	67.76	72.2	39532	830726	3.9532	59556	2834.11	388	N
365	Rhodotorula toruloides NP11	Rhodotorula_toruloides_NP11	Eukaryota	Fungi	Basidiomycetes	Basidiomycetes	NA	20.224	62.05	67.4	16520.7	334114	1.65207	25512	1261.48	431	N
366	Mixia osmundae IAM 14324	Mixia_osmundae_IAM_14324	Eukaryota	Fungi	Basidiomycetes	Basidiomycetes	NA	13.634	55.52	58.37	8759.26	119428	0.875957	9049	663.68	460	N
367	Puccinia graminis f. sp. tritici CRL 75-36-700-3	Puccinia_graminis_f-sp-tritici_CRL_75-36-700-3	Eukaryota	Fungi	Basidiomycetes	Basidiomycetes	NA	88.724	43.35	35.71	16234.5	1440398	1.62346	103690	1168.68	500	N
368	Melampsora larici-populina 98AG31	Melampsora_larici-populina_98AG31	Eukaryota	Fungi	Basidiomycetes	Basidiomycetes	NA	101.129	41	33.64	13349.9	1350066	1.33499	100663	995.39	501	N
369	Tilletiaria anomala UBC 951	Tilletiaria_anomala_UBC_951	Eukaryota	Fungi	Basidiomycetes	Basidiomycetes	NA	18.704	56.03	60.95	13537.8	253212	1.35379	18920	1011.55	488	N
370	Malassezia sympodialis ATCC 42132	Malassezia_sympodialis_ATCC_42132	Eukaryota	Fungi	Basidiomycetes	Basidiomycetes	NA	7.67	59.09	70.94	11017.3	84499	1.10168	6427	837.97	455	N
371	Malassezia pachydermatis	Malassezia_pachydermatis	Eukaryota	Fungi	Basidiomycetes	Basidiomycetes	NA	8.151	55.07	59.57	10221.8	83314	1.02213	6247	766.44	466	N
372	Malassezia globosa CBS 7966	Malassezia_globosa_CBS_7966	Eukaryota	Fungi	Basidiomycetes	Basidiomycetes	NA	8.958	52.06	52.42	10712	95959	1.07121	6846	764.22	472	N
373	Ustilago maydis 521	Ustilago_maydis_521	Eukaryota	Fungi	Basidiomycetes	Basidiomycetes	NA	19.664	54.03	54.46	15499.3	304783	1.54995	21136	1074.84	492	N
374	Pseudozyma hubeiensis SY62	Pseudozyma_hubeiensis_SY62	Eukaryota	Fungi	Basidiomycetes	Basidiomycetes	NA	18.443	56.51	58.79	13860.8	255633	1.38607	18934	1026.63	478	N
375	Kalmanozyma brasiliensis GHG001	Kalmanozyma_brasiliensis_GHG001	Eukaryota	Fungi	Basidiomycetes	Basidiomycetes	NA	17.325	58.11	60.61	13500	233893	1.35003	17582	1014.81	472	N
376	Anthracocystis flocculosa PF-1	Anthracocystis_flocculosa_PF-1	Eukaryota	Fungi	Basidiomycetes	Basidiomycetes	NA	23.305	65.26	72.06	39736.3	926070	3.9737	61598	2643.08	461	N
377	Moesziomyces antarcticus	Moesziomyces_antarcticus	Eukaryota	Fungi	Basidiomycetes	Basidiomycetes	NA	18.112	60.9	64.87	19149.2	346829	1.91491	24885	1373.95	469	N
378	Encephalitozoon romaleae SJ-2008	Encephalitozoon_romaleae_SJ-2008	Eukaryota	Fungi	Microsporidia	Microsporidia	NA	2.188	40.35	34.86	6768.62	14807	0.676737	1181	539.86	284	N
379	Encephalitozoon intestinalis ATCC 50506	Encephalitozoon_intestinalis_ATCC_50506	Eukaryota	Fungi	Microsporidia	Microsporidia	NA	2.217	41.52	36.95	7190.68	15941	0.719035	1273	574.23	294	N
380	Nosema ceranae BRL01	Nosema_ceranae_BRL01	Eukaryota	Fungi	Microsporidia	Microsporidia	NA	7.86	25.27	10.06	16077	126369	1.60775	9937	1264.21	296	N
381	Vittaforma corneae ATCC 50505	Vittaforma_corneae_ATCC_50505	Eukaryota	Fungi	Microsporidia	Microsporidia	NA	3.214	36.47	25.85	7093.16	22794	0.70921	1826	568.22	298	N
382	Encephalitozoon cuniculi GB-M1	Encephalitozoon_cuniculi_GB-M1	Eukaryota	Fungi	Microsporidia	Microsporidia	NA	2.498	47.31	45.04	6896.84	17225	0.689552	1366	546.94	315	N
383	Enterocytozoon bieneusi H348	Enterocytozoon_bieneusi_H348	Eukaryota	Fungi	Microsporidia	Microsporidia	NA	3.861	33.7	20.08	16523.3	63792	1.65221	4777	1237.33	314	N
384	Encephalitozoon hellem ATCC 50504	Encephalitozoon_hellem_ATCC_50504	Eukaryota	Fungi	Microsporidia	Microsporidia	NA	2.252	43.37	38.9	7083.27	15950	0.708259	1267	562.66	300	N
385	Nematocida parisii ERTm1	Nematocida_parisii_ERTm1	Eukaryota	Fungi	Microsporidia	Microsporidia	NA	4.071	34.42	19.65	13375.9	54458	1.33771	4246	1042.9	346	N
386	Ordospora colligata OC4	Ordospora_colligata_OC4	Eukaryota	Fungi	Microsporidia	Microsporidia	NA	2.291	38.52	33.03	8462.68	19384	0.846093	1531	668.4	288	N
387	Mitosporidium daphniae	Mitosporidium_daphniae	Eukaryota	Fungi	Microsporidia	Microsporidia	NA	5.637	42.99	33.92	9212.41	51930	0.921235	3855	683.88	425	N
388	Vavraia culicis subsp. floridensis	Vavraia_culicis_subsp-floridensis	Eukaryota	Fungi	Microsporidia	Microsporidia	NA	6.119	39.75	30.98	6240.39	38183	0.624007	2963	484.25	402	N
389	Priapulus caudatus	Priapulus_caudatus	Eukaryota	Invertebrates	Roundworms	Roundworms	Priapulid worm	511.738	45.28	47.04	61002	31217040	6.1002	1693797	3309.89	501	N
390	Brugia malayi	Brugia_malayi	Eukaryota	Invertebrates	Roundworms	Roundworms	Filarial nematode worm	93.659	30.19	13.96	29876.5	2798208	2.98766	186800	1994.47	484	N
391	Loa loa	Loa_loa	Eukaryota	Invertebrates	Roundworms	Roundworms	Eye worm	91.366	30.97	14.78	29626.1	2706815	2.96261	164959	1805.48	490	N
392	Caenorhabditis briggsae	Caenorhabditis_briggsae	Eukaryota	Invertebrates	Roundworms	Roundworms	NA	108.479	37.35	35.86	12419.4	1347233	1.24193	97998	903.39	500	N
393	Caenorhabditis elegans	Caenorhabditis_elegans	Eukaryota	Invertebrates	Roundworms	Roundworms	NA	100.286	35.44	27.79	14850.8	1489338	1.48509	109977	1096.63	501	N
394	Caenorhabditis remanei	Caenorhabditis_remanei	Eukaryota	Invertebrates	Roundworms	Roundworms	NA	145.443	37.97	34.77	12097	1759422	1.2097	133110	915.21	501	N
395	Necator americanus	Necator_americanus	Eukaryota	Invertebrates	Roundworms	Roundworms	Human hookworm	244.075	40.22	29.3	10343.3	2524543	1.03433	188360	771.73	501	N
396	Trichinella spiralis	Trichinella_spiralis	Eukaryota	Invertebrates	Roundworms	Roundworms	NA	63.525	33.91	21.1	25198.2	1600728	2.51984	109204	1719.06	497	N
397	Acyrthosiphon pisum	Acyrthosiphon_pisum	Eukaryota	Invertebrates	Insects	Insects	Pea aphid	541.692	29.76	13.61	27003.3	14627490	2.70033	1064516	1965.17	501	Y
398	Diuraphis noxia	Diuraphis_noxia	Eukaryota	Invertebrates	Insects	Insects	Russian wheat aphid	395.074	29.01	11.51	22847.7	9026510	2.28476	657270	1663.66	501	Y
399	Bemisia tabaci	Bemisia_tabaci	Eukaryota	Invertebrates	Insects	Insects	Silverleaf whitefly;Whitefly;Sweetpotato whitefly	615.017	39.64	33.92	13904.8	8551680	1.39048	589554	958.6	501	Y
400	Diaphorina citri	Diaphorina_citri	Eukaryota	Invertebrates	Insects	Insects	Asian citrus psyllid	485.705	38.06	29.61	34849.3	16926481	3.48493	1045005	2151.52	501	Y
401	Cimex lectularius	Cimex_lectularius	Eukaryota	Invertebrates	Insects	Insects	Bed bug	650.478	34.82	24.34	16688.7	10855616	1.66887	723401	1112.11	501	Y
402	Halyomorpha halys	Halyomorpha_halys	Eukaryota	Invertebrates	Insects	Insects	Brown marmorated stink bug	1150.11	30.88	10.22	20515.7	23595281	2.05157	1756829	1527.53	501	Y
403	Pediculus humanus corporis	Pediculus_humanus_corporis	Eukaryota	Invertebrates	Insects	Insects	NA	110.781	27.47	13.23	154733	17141548	15.4734	1025469	9256.7	501	N
404	Galendromus occidentalis	Galendromus_occidentalis	Eukaryota	Invertebrates	Insects	Insects	Western predatory mite	151.724	51.58	55.05	9781.2	1484046	0.978122	110700	729.61	501	N
405	Aedes aegypti	Aedes_aegypti	Eukaryota	Invertebrates	Insects	Insects	Yellowfever mosquito	1383.97	38.27	28.08	11384.1	15755238	1.13841	1141311	824.66	501	N
406	Aedes albopictus	Aedes_albopictus	Eukaryota	Invertebrates	Insects	Insects	Asian tiger musquito	2247.31	40.42	33.01	17077.2	38377629	1.70772	2384927	1061.24	501	Y
407	Anopheles gambiae str. PEST	Anopheles_gambiae_str-PEST	Eukaryota	Invertebrates	Insects	Insects	NA	265.027	44.27	42.91	26016.3	6895035	2.60163	457429	1725.97	501	N
408	Culex quinquefasciatus	Culex_quinquefasciatus	Eukaryota	Invertebrates	Insects	Insects	Southern house musquito	579.042	37.42	31.62	17540.5	10156701	1.75405	707452	1221.76	501	N
409	Bactrocera cucurbitae	Bactrocera_cucurbitae	Eukaryota	Invertebrates	Insects	Insects	Melon fruit fly	374.82	35.15	24.66	21518.1	8065440	2.15182	590429	1575.23	501	Y
410	Bactrocera dorsalis	Bactrocera_dorsalis	Eukaryota	Invertebrates	Insects	Insects	Oriental fruit fly	414.985	36.04	24.78	15526.4	6443214	1.55264	481852	1161.13	501	Y
411	Bactrocera latifrons	Bactrocera_latifrons	Eukaryota	Invertebrates	Insects	Insects	Malaysian fruit fly	462.505	36.13	22.23	19460.7	9000667	1.94607	651837	1409.36	501	Y
412	Bactrocera oleae	Bactrocera_oleae	Eukaryota	Invertebrates	Insects	Insects	Olive fruit fly	471.78	34.48	21.61	18762.9	8851955	1.87629	660632	1400.3	501	Y
413	Rhagoletis zephyria	Rhagoletis_zephyria	Eukaryota	Invertebrates	Insects	Insects	Snow berry friutfly	1113.96	36.53	26.65	22310.2	24852739	2.23102	1771066	1589.88	501	Y
414	Ceratitis capitata	Ceratitis_capitata	Eukaryota	Invertebrates	Insects	Insects	Mediterranian fruitfly	479.048	35.03	15.59	32054.6	15355701	3.20546	1011540	2111.56	501	Y
415	Drosophila ananassae	Drosophila_ananassae	Eukaryota	Invertebrates	Insects	Insects	NA	230.993	41.97	36.08	21168.8	4889835	2.11688	353380	1529.83	501	N
416	Drosophila bipectinata	Drosophila_bipectinata	Eukaryota	Invertebrates	Insects	Insects	NA	167.264	41.61	35.24	24023.5	4018260	2.40235	295206	1764.91	501	Y
417	Drosophila biarmipes	Drosophila_biarmipes	Eukaryota	Invertebrates	Insects	Insects	NA	169.379	41.81	36.21	20127.9	3409241	2.01279	251097	1482.46	501	Y
418	Drosophila suzukii	Drosophila_suzukii	Eukaryota	Invertebrates	Insects	Insects	Spotted wing fruit fly	232.923	40.7	35.01	18179.2	4234346	1.81792	303775	1304.19	501	Y
419	Drosophila takahashii	Drosophila_takahashii	Eukaryota	Invertebrates	Insects	Insects	NA	182.107	40	33.77	23944.4	4360438	2.39444	319031	1751.89	501	Y
420	Drosophila eugracilis	Drosophila_eugracilis	Eukaryota	Invertebrates	Insects	Insects	NA	156.942	40.89	35.07	26332.7	4132699	2.63327	290531	1851.2	501	Y
421	Drosophila elegans	Drosophila_elegans	Eukaryota	Invertebrates	Insects	Insects	NA	171.268	40.3	34.33	25246.7	4323945	2.52467	309276	1805.8	501	Y
422	Drosophila rhopaloa	Drosophila_rhopaloa	Eukaryota	Invertebrates	Insects	Insects	NA	197.376	40.07	33.67	20650.5	4075913	2.06505	301995	1530.05	501	Y
423	Drosophila erecta	Drosophila_erecta	Eukaryota	Invertebrates	Insects	Insects	NA	152.712	42.27	37.24	22516.8	3438585	2.25168	244164	1598.85	501	N
424	Drosophila yakuba	Drosophila_yakuba	Eukaryota	Invertebrates	Insects	Insects	NA	165.71	42.28	37.05	23591.5	3909353	2.35915	280417	1692.22	501	N
425	Drosophila melanogaster	Drosophila_melanogaster	Eukaryota	Invertebrates	Insects	Insects	Fruitfly	143.726	42.01	33.76	25816.4	3710485	2.58164	263465	1833.11	501	Y
426	Drosophila sechellia	Drosophila_sechellia	Eukaryota	Invertebrates	Insects	Insects	NA	166.592	42.09	33.89	21844.9	3639195	2.1845	262702	1576.92	501	N
427	Drosophila simulans	Drosophila_simulans	Eukaryota	Invertebrates	Insects	Insects	NA	124.964	42.95	36.93	24709.1	3087746	2.47091	225616	1805.45	501	N
428	Drosophila ficusphila	Drosophila_ficusphila	Eukaryota	Invertebrates	Insects	Insects	NA	152.439	41.92	37.37	24743.3	3771857	2.47434	272504	1787.62	501	Y
429	Drosophila kikkawai	Drosophila_kikkawai	Eukaryota	Invertebrates	Insects	Insects	NA	164.293	41.37	35.04	29532.1	4851903	2.9532	350810	2135.28	501	Y
430	Drosophila miranda	Drosophila_miranda	Eukaryota	Invertebrates	Insects	Insects	NA	136.729	44.89	47.84	43968	6011688	4.39679	405500	2965.73	501	Y
431	Drosophila persimilis	Drosophila_persimilis	Eukaryota	Invertebrates	Insects	Insects	NA	188.374	44.94	46.86	35380.3	6664728	3.53803	453749	2408.77	501	N
432	Drosophila pseudoobscura pseudoobscura	Drosophila_pseudoobscura_pseudoobscura	Eukaryota	Invertebrates	Insects	Insects	NA	152.696	45.2	47.89	41459.1	6330660	4.14592	430904	2821.97	501	N
433	Drosophila willistoni	Drosophila_willistoni	Eukaryota	Invertebrates	Insects	Insects	NA	235.516	37.25	32.96	36276.5	8543720	3.62766	587865	2496.07	501	N
434	Drosophila arizonae	Drosophila_arizonae	Eukaryota	Invertebrates	Insects	Insects	NA	141.387	40.33	37.26	52348.2	7401341	5.23481	479758	3393.23	501	Y
435	Drosophila mojavensis	Drosophila_mojavensis	Eukaryota	Invertebrates	Insects	Insects	NA	193.826	39.48	33.76	49352.9	9565895	4.9353	610586	3150.17	501	N
436	Drosophila navojoa	Drosophila_navojoa	Eukaryota	Invertebrates	Insects	Insects	NA	115.886	40.19	36.31	58589.2	6789646	5.8589	436126	3763.42	501	Y
437	Drosophila virilis	Drosophila_virilis	Eukaryota	Invertebrates	Insects	Insects	NA	206.027	39.98	35.84	36327.6	7484460	3.63276	474228	2301.78	501	N
438	Drosophila grimshawi	Drosophila_grimshawi	Eukaryota	Invertebrates	Insects	Insects	NA	200.468	37.98	34.51	39839.2	7986476	3.98392	525642	2622.08	501	N
439	Drosophila busckii	Drosophila_busckii	Eukaryota	Invertebrates	Insects	Insects	NA	135.749	38.95	39.01	50151.4	6807981	5.01512	458272	3375.89	501	Y
440	Musca domestica	Musca_domestica	Eukaryota	Invertebrates	Insects	Insects	Housefly	750.404	35.11	25.46	19519.1	14647194	1.95191	1057578	1409.34	501	Y
441	Stomoxys calcitrans	Stomoxys_calcitrans	Eukaryota	Invertebrates	Insects	Insects	Stable fly	971.189	38.85	30.66	13853.6	13454419	1.38536	968695	997.43	501	Y
442	Bombyx mori	Bombyx_mori	Eukaryota	Invertebrates	Insects	Insects	Silk moth	481.819	37.67	19.86	16916	8150447	1.6916	586270	1216.78	501	Y
443	Papilio machaon	Papilio_machaon	Eukaryota	Invertebrates	Insects	Insects	Old world swallowtail butterfly	278.436	33.75	24.06	16926.2	4712876	1.69262	348888	1253.03	501	Y
444	Papilio xuthus	Papilio_xuthus	Eukaryota	Invertebrates	Insects	Insects	Asian swallowtail butterfly	243.89	33.81	25.34	16427	4006392	1.6427	299895	1229.63	501	Y
445	Papilio polytes	Papilio_polytes	Eukaryota	Invertebrates	Insects	Insects	Common mormon;Swallowtail butterfly	227.021	33.96	26.38	15621	3546306	1.5621	267454	1178.1	501	Y
446	Amyelois transitella	Amyelois_transitella	Eukaryota	Invertebrates	Insects	Insects	Navel orangeworm moth	406.468	35.72	22.19	18310.7	7442734	1.83108	537613	1322.64	501	Y
447	Plutella xylostella	Plutella_xylostella	Eukaryota	Invertebrates	Insects	Insects	Diamondback moth	393.471	38.32	29.48	18505.7	7281456	1.85057	522679	1328.38	501	Y
448	Dendroctonus ponderosae	Dendroctonus_ponderosae	Eukaryota	Invertebrates	Insects	Insects	Mountain pine beetle	252.848	35.91	22.83	8266.61	2090192	0.826659	162367	642.15	501	Y
449	Aethina tumida	Aethina_tumida	Eukaryota	Invertebrates	Insects	Insects	Small hive beetle	234.344	30.01	12.78	23835.9	5585811	2.38359	403646	1722.45	501	Y
450	Anoplophora glabripennis	Anoplophora_glabripennis	Eukaryota	Invertebrates	Insects	Insects	Asian long-horned beetle	707.728	32.74	18.92	12425.6	8793976	1.24256	664384	938.76	501	Y
451	Tribolium castaneum	Tribolium_castaneum	Eukaryota	Invertebrates	Insects	Insects	Red flour beetle;Flour beetle	165.944	33.86	16.98	14661.8	2433044	1.46618	175384	1056.88	501	Y
452	Agrilus planipennis	Agrilus_planipennis	Eukaryota	Invertebrates	Insects	Insects	Emerald ash borer	353.563	34.64	23.24	11224	3968384	1.1224	302732	856.23	501	Y
453	Nicrophorus vespilloides	Nicrophorus_vespilloides	Eukaryota	Invertebrates	Insects	Insects	Burying beetle	195.273	31.85	21.51	22770.8	4446531	2.27708	337218	1726.9	501	Y
454	Apis cerana	Apis_cerana	Eukaryota	Invertebrates	Insects	Insects	Indian honeybee	228.332	33.28	20.33	30958	7068686	3.09579	495100	2168.34	501	Y
455	Apis mellifera	Apis_mellifera	Eukaryota	Invertebrates	Insects	Insects	Western honey bee	250.287	32.69	20.44	38762.6	9701775	3.87626	655234	2617.93	501	Y
456	Apis dorsata	Apis_dorsata	Eukaryota	Invertebrates	Insects	Insects	Giant honeybee	230.34	31.92	18.5	39114.4	9009624	3.91145	611032	2652.74	501	Y
457	Apis florea	Apis_florea	Eukaryota	Invertebrates	Insects	Insects	Dwarf honeybee	230.485	33.77	22.57	38255.9	8817436	3.8256	578524	2510.02	501	Y
458	Eufriesea mexicana	Eufriesea_mexicana	Eukaryota	Invertebrates	Insects	Insects	Euglossine bee	596.278	40.92	34.62	19789.5	11800074	1.97896	846306	1419.31	501	Y
459	Bombus impatiens	Bombus_impatiens	Eukaryota	Invertebrates	Insects	Insects	Bumblebee	249.185	37.75	26.79	17334.2	4319429	1.73342	274875	1103.1	501	Y
460	Bombus terrestris	Bombus_terrestris	Eukaryota	Invertebrates	Insects	Insects	Buff-tailed bumblebee	248.654	37.51	26.42	14964.5	3720980	1.49645	266134	1070.3	501	Y
461	Ceratina calcarata	Ceratina_calcarata	Eukaryota	Invertebrates	Insects	Insects	Small carpenter bee	199.937	41.09	35.77	12851.3	2569441	1.28513	184695	923.77	501	Y
462	Habropoda laboriosa	Habropoda_laboriosa	Eukaryota	Invertebrates	Insects	Insects	Southeastern blueberry bee	296.955	39.28	31.38	15570.7	4623796	1.55707	327243	1102	501	Y
463	Dufourea novaeangliae	Dufourea_novaeangliae	Eukaryota	Invertebrates	Insects	Insects	NA	279.506	39.49	31.85	13115.2	3665785	1.31152	264984	948.04	501	Y
464	Atta cephalotes	Atta_cephalotes	Eukaryota	Invertebrates	Insects	Insects	Leafcutter ant	317.672	32.57	25.31	26115.8	8296249	2.61158	485561	1528.5	501	Y
465	Atta colombica	Atta_colombica	Eukaryota	Invertebrates	Insects	Insects	Leafcutter ant	291.258	32.74	26.44	24665.7	7184074	2.46657	453794	1558.05	501	Y
466	Acromyrmex echinatior	Acromyrmex_echinatior	Eukaryota	Invertebrates	Insects	Insects	Panamanian leafcutter ant	295.945	33.65	25.1	22221.6	6576362	2.22216	434925	1469.61	501	Y
467	Trachymyrmex cornetzi	Trachymyrmex_cornetzi	Eukaryota	Invertebrates	Insects	Insects	NA	369.438	35.01	26.89	18248.4	6741648	1.82484	466907	1263.83	501	Y
468	Trachymyrmex septentrionalis	Trachymyrmex_septentrionalis	Eukaryota	Invertebrates	Insects	Insects	NA	291.747	34.45	27.89	23577.5	6878673	2.35775	441398	1512.95	501	Y
469	Trachymyrmex zeteki	Trachymyrmex_zeteki	Eukaryota	Invertebrates	Insects	Insects	NA	267.973	34.67	26.19	19449	5211802	1.9449	361420	1348.72	501	Y
470	Cyphomyrmex costatus	Cyphomyrmex_costatus	Eukaryota	Invertebrates	Insects	Insects	NA	300.317	34.73	26.65	20971.6	6298124	2.09716	430994	1435.13	501	Y
471	Vollenhovia emeryi	Vollenhovia_emeryi	Eukaryota	Invertebrates	Insects	Insects	NA	287.901	42.17	43.12	16638.1	4790109	1.6638	324588	1127.43	501	Y
472	Wasmannia auropunctata	Wasmannia_auropunctata	Eukaryota	Invertebrates	Insects	Insects	Electric ant;Little fire ant	324.12	38.66	34.52	21381.2	6930083	2.13812	454615	1402.61	501	Y
473	Pogonomyrmex barbatus	Pogonomyrmex_barbatus	Eukaryota	Invertebrates	Insects	Insects	Red harvester ant	235.646	36.5	29.88	28271	6661957	2.8271	399443	1695.1	501	Y
474	Monomorium pharaonis	Monomorium_pharaonis	Eukaryota	Invertebrates	Insects	Insects	Pharaoh ant	257.977	36.56	32.45	25287.2	6523525	2.52872	419115	1624.62	501	Y
475	Solenopsis invicta	Solenopsis_invicta	Eukaryota	Invertebrates	Insects	Insects	Red imported fire ant	396.025	36.22	31.06	19793.3	7838654	1.97933	522097	1318.34	501	Y
476	Dinoponera quadriceps	Dinoponera_quadriceps	Eukaryota	Invertebrates	Insects	Insects	South american ant	259.666	43.57	40.79	23751.8	6167527	2.37518	398041	1532.9	501	Y
477	Harpegnathos saltator	Harpegnathos_saltator	Eukaryota	Invertebrates	Insects	Insects	Jerdonâ€™s jumping ant	294.466	45.19	50.57	40496.8	11924908	4.04967	666403	2263.09	501	Y
478	Camponotus floridanus	Camponotus_floridanus	Eukaryota	Invertebrates	Insects	Insects	Carpenter ant	232.685	34.27	22.22	23810.7	5540411	2.38108	379026	1628.92	501	Y
479	Cerapachys biroi	Cerapachys_biroi	Eukaryota	Invertebrates	Insects	Insects	Clonal raider ant	212.826	41.68	37.68	17332.1	3688725	1.73321	258941	1216.68	501	Y
480	Linepithema humile	Linepithema_humile	Eukaryota	Invertebrates	Insects	Insects	Argentine ant	219.501	37.66	29.54	18726.1	4110383	1.8726	282485	1286.94	501	Y
481	Pseudomyrmex gracilis	Pseudomyrmex_gracilis	Eukaryota	Invertebrates	Insects	Insects	Elongate twig ant	282.776	39.1	28.48	28170.6	7965960	2.81706	511785	1809.86	501	Y
482	Polistes canadensis	Polistes_canadensis	Eukaryota	Invertebrates	Insects	Insects	Red paper wasp	211.202	32.15	25.45	56373.7	11906249	5.63738	740496	3506.1	501	Y
483	Polistes dominula	Polistes_dominula	Eukaryota	Invertebrates	Insects	Insects	European paper wasp	208.026	30.76	20.85	67790.8	14102255	6.77908	864690	4156.64	501	Y
484	Ceratosolen solmsi marchali	Ceratosolen_solmsi_marchali	Eukaryota	Invertebrates	Insects	Insects	Fig wasp	277.059	30.36	22.64	48103.4	13327479	4.81034	723213	2610.32	501	Y
485	Copidosoma floridanum	Copidosoma_floridanum	Eukaryota	Invertebrates	Insects	Insects	;Wasp	555.045	36.25	20.31	19114.8	10609584	1.91148	714584	1287.43	501	Y
486	Nasonia vitripennis	Nasonia_vitripennis	Eukaryota	Invertebrates	Insects	Insects	Parasitic wasp	295.781	41.71	40.44	22805.9	6745550	2.28059	371207	1255.01	501	Y
487	Trichogramma pretiosum	Trichogramma_pretiosum	Eukaryota	Invertebrates	Insects	Insects	Nasal bird schistosome	195.088	39.92	41.96	27567.9	5378162	2.75679	361828	1854.7	501	Y
488	Microplitis demolitor	Microplitis_demolitor	Eukaryota	Invertebrates	Insects	Insects	NA	241.19	30.45	10.04	32716.6	7890926	3.27166	484264	2007.81	501	Y
489	Diachasma alloeum	Diachasma_alloeum	Eukaryota	Invertebrates	Insects	Insects	NA	388.753	38.45	29.06	12346.9	4799889	1.23469	332966	856.5	501	Y
490	Fopius arisanus	Fopius_arisanus	Eukaryota	Invertebrates	Insects	Insects	NA	153.632	38.6	24.14	12294.7	1888861	1.22947	141427	920.56	501	Y
491	Cephus cinctus	Cephus_cinctus	Eukaryota	Invertebrates	Insects	Insects	Wheat stem sawfly	162.246	40.33	29.14	19382.1	3144662	1.93821	199488	1229.54	501	Y
492	Orussus abietinus	Orussus_abietinus	Eukaryota	Invertebrates	Insects	Insects	NA	201.22	45.03	36.35	11019.8	2217404	1.10198	166221	826.06	501	Y
493	Neodiprion lecontei	Neodiprion_lecontei	Eukaryota	Invertebrates	Insects	Insects	Redheaded pine sawfly	239.677	39.57	25.11	21262.5	5096136	2.12625	342286	1428.11	501	Y
494	Athalia rosae	Athalia_rosae	Eukaryota	Invertebrates	Insects	Insects	Turnip sawfly	163.838	41.2	27.99	28956	4744087	2.8956	309698	1890.27	501	Y
495	Megachile rotundata	Megachile_rotundata	Eukaryota	Invertebrates	Insects	Insects	Alfa alfa leafcutting bee	272.661	36.56	23.89	12727.8	3470378	1.27278	249656	915.63	501	Y
496	Lingula anatina	Lingula_anatina	Eukaryota	Invertebrates	Molluscs	Molluscs	NA	425.495	36.42	25.66	23285.8	9907978	2.32858	590407	1387.58	501	Y
497	Lottia gigantea	Lottia_gigantea	Eukaryota	Invertebrates	Molluscs	Molluscs	Giant owl limpet	359.506	33.28	24.55	12460	4479432	1.246	333997	929.05	496	N
498	Aplysia californica	Aplysia_californica	Eukaryota	Invertebrates	Molluscs	Molluscs	California sea hare	927.31	40.35	38.95	49689.8	46077900	4.96899	2272986	2451.16	501	Y
499	Biomphalaria glabrata	Biomphalaria_glabrata	Eukaryota	Invertebrates	Molluscs	Molluscs	Bloofluke planrob	916.388	35.99	27.25	29483.8	27018571	2.94838	1752074	1911.93	501	Y
500	Crassostrea gigas	Crassostrea_gigas	Eukaryota	Invertebrates	Molluscs	Molluscs	Pacific oyster	557.736	33.42	31.17	15751.6	8785246	1.57516	593904	1064.85	501	Y
501	Octopus bimaculoides	Octopus_bimaculoides	Eukaryota	Invertebrates	Molluscs	Molluscs	California two-spotted octopus	2338.19	36.04	26.55	64522.2	150865010	6.45222	7610516	3254.88	501	Y
502	Callorhinchus milii	Callorhinchus_milii	Eukaryota	Vertebrates	Fishes	Fishes	Australian ghostshark	974.499	42.34	36.29	21172.7	20632740	2.11727	1420654	1457.83	501	Y
503	Rhincodon typus	Rhincodon_typus	Eukaryota	Vertebrates	Fishes	Fishes	Whale shark	2931.6	41.76	39.51	10558.1	30952068	1.05581	2234439	762.19	501	Y
504	Clupea harengus	Clupea_harengus	Eukaryota	Vertebrates	Fishes	Fishes	Atlantic herring	807.712	44.09	47.33	66999.8	54116552	6.69998	2759383	3416.3	501	Y
505	Cyprinus carpio	Cyprinus_carpio	Eukaryota	Vertebrates	Fishes	Fishes	Common carp	1713.66	37	22.57	31893	54653629	3.1893	3211920	1874.31	501	Y
506	Sinocyclocheilus anshuiensis	Sinocyclocheilus_anshuiensis	Eukaryota	Vertebrates	Fishes	Fishes	Eyeless goldenline fish	1632.72	37.28	24.63	28128.7	45926263	2.81287	2910914	1782.86	501	Y
507	Sinocyclocheilus grahami	Sinocyclocheilus_grahami	Eukaryota	Vertebrates	Fishes	Fishes	Dianchi golden-line fish	1750.29	37.54	26.67	26854.6	47003275	2.68546	2956046	1688.89	501	Y
508	Sinocyclocheilus rhinocerous	Sinocyclocheilus_rhinocerous	Eukaryota	Vertebrates	Fishes	Fishes	Indian rhinoceros	1655.79	37.18	23.79	26883.6	44513424	2.68836	2916834	1761.6	501	Y
509	Danio rerio	Danio_rerio	Eukaryota	Vertebrates	Fishes	Fishes	Zebrafish	1371.72	36.64	21.56	42341.7	58080954	4.23417	2937095	2141.18	501	Y
510	Ictalurus punctatus	Ictalurus_punctatus	Eukaryota	Vertebrates	Fishes	Fishes	Channel catfish	783.275	39.7	28.25	42293.3	33127273	4.22933	1788364	2283.19	501	Y
511	Pygocentrus nattereri	Pygocentrus_nattereri	Eukaryota	Vertebrates	Fishes	Fishes	Red-bellied piranha	1285.35	40.45	34.5	33364.1	42884654	3.33641	2205118	1715.57	501	Y
512	Branchiostoma belcheri	Branchiostoma_belcheri	Eukaryota	Vertebrates	Fishes	Fishes	Amphioxus;Lancelet	426.124	41.32	35.96	18601.1	7926385	1.86011	518239	1216.17	501	Y
513	Branchiostoma floridae	Branchiostoma_floridae	Eukaryota	Vertebrates	Fishes	Fishes	Florida lancelet	521.895	41.19	37.67	15276.3	7972638	1.52763	537085	1029.11	501	N
514	Astyanax mexicanus	Astyanax_mexicanus	Eukaryota	Vertebrates	Fishes	Fishes	Mexican tetra;Blind cave fish	1191.24	37.87	30.28	25838.1	30779406	2.58381	2004672	1682.84	501	Y
515	Cyprinodon variegatus	Cyprinodon_variegatus	Eukaryota	Vertebrates	Fishes	Fishes	Sheepshead minnow	1035.18	38.19	23.85	17451.3	18065352	1.74513	1210004	1168.88	501	Y
516	Fundulus heteroclitus	Fundulus_heteroclitus	Eukaryota	Vertebrates	Fishes	Fishes	Mummichog;Killifish	1021.9	40.58	29.23	20569.7	21020174	2.05697	1324966	1296.57	501	Y
517	Poecilia mexicana	Poecilia_mexicana	Eukaryota	Vertebrates	Fishes	Fishes	Shortfin molly;Atlantic molly	801.711	39.23	26.52	19801.3	15874892	1.98013	1043256	1301.29	501	Y
518	Poecilia reticulata	Poecilia_reticulata	Eukaryota	Vertebrates	Fishes	Fishes	Guppy	731.622	39.3	29.25	20518.6	15011851	2.05186	969453	1325.07	501	Y
519	Poecilia formosa	Poecilia_formosa	Eukaryota	Vertebrates	Fishes	Fishes	Amazon molly	748.923	39.16	26.8	22031.2	16499682	2.20312	1099224	1467.74	501	Y
520	Poecilia latipinna	Poecilia_latipinna	Eukaryota	Vertebrates	Fishes	Fishes	Sailfin molly	815.145	39.18	25.25	20826.6	16976680	2.08266	1085391	1331.53	501	Y
521	Xiphophorus maculatus	Xiphophorus_maculatus	Eukaryota	Vertebrates	Fishes	Fishes	Southern platyfish	729.664	38.76	28.83	18148.5	13242314	1.81485	877717	1202.91	501	Y
522	Nothobranchius furzeri	Nothobranchius_furzeri	Eukaryota	Vertebrates	Fishes	Fishes	Turquoise killifish	1242.52	42.51	39.84	19902.9	24729749	1.99029	1368460	1101.36	501	Y
523	Austrofundulus limnaeus	Austrofundulus_limnaeus	Eukaryota	Vertebrates	Fishes	Fishes	Topminnow	866.963	39.23	32.22	20855	18080477	2.0855	1090963	1258.37	501	Y
524	Kryptolebias marmoratus	Kryptolebias_marmoratus	Eukaryota	Vertebrates	Fishes	Fishes	Mangrove rivulus;Mnagrove killfish	680.367	40.02	30.08	21536.6	14652804	2.15366	970709	1426.74	501	Y
525	Oryzias latipes	Oryzias_latipes	Eukaryota	Vertebrates	Fishes	Fishes	Japanese rice fish	869.818	40.46	30.61	14830.6	12899946	1.48306	901579	1036.51	501	Y
526	Haplochromis burtoni	Haplochromis_burtoni	Eukaryota	Vertebrates	Fishes	Fishes	Burtonâ€™s mouthbrooder	831.412	40.51	31.76	17712.5	14726371	1.77125	967912	1164.18	501	Y
527	Maylandia zebra	Maylandia_zebra	Eukaryota	Vertebrates	Fishes	Fishes	Zebra mbuna	859.842	40.84	31.81	20609.8	17721158	2.06098	1145820	1332.59	501	Y
528	Pundamilia nyererei	Pundamilia_nyererei	Eukaryota	Vertebrates	Fishes	Fishes	Victorian cichlids	830.133	40.6	32.32	17463.9	14497366	1.74639	959149	1155.42	501	Y
529	Neolamprologus brichardi	Neolamprologus_brichardi	Eukaryota	Vertebrates	Fishes	Fishes	Fairy cichlid	847.91	40.44	30.9	16285.4	13808523	1.62854	955596	1127	501	Y
530	Oreochromis niloticus	Oreochromis_niloticus	Eukaryota	Vertebrates	Fishes	Fishes	Nile tilapia	1009.86	40.73	31.69	21938	22154277	2.1938	1455604	1441.4	501	Y
531	Stegastes partitus	Stegastes_partitus	Eukaryota	Vertebrates	Fishes	Fishes	bicolor damselfish	800.492	41.66	32.17	21528	17233015	2.1528	1135875	1418.97	501	Y
532	Labrus bergylta	Labrus_bergylta	Eukaryota	Vertebrates	Fishes	Fishes	Ballan wrasse	805.481	40.89	40.29	33833.9	27252584	3.38339	1511891	1877.01	501	Y
533	Larimichthys crocea	Larimichthys_crocea	Eukaryota	Vertebrates	Fishes	Fishes	Large yellow croaker	678.938	41.25	36.52	29882.8	20288585	2.98828	1223872	1802.63	501	Y
534	Takifugu rubripes	Takifugu_rubripes	Eukaryota	Vertebrates	Fishes	Fishes	Japanese pufferfish	391.485	45.46	46.07	24115.5	9440862	2.41155	555055	1417.82	501	Y
535	Notothenia coriiceps	Notothenia_coriiceps	Eukaryota	Vertebrates	Fishes	Fishes	Black rockcod	636.614	40.62	39.93	28299.1	18015608	2.82991	922185	1448.58	501	Y
536	Lates calcarifer	Lates_calcarifer	Eukaryota	Vertebrates	Fishes	Fishes	Barramundi	668.481	40.75	36.83	26630	17801689	2.66301	1145990	1714.32	501	Y
537	Monopterus albus	Monopterus_albus	Eukaryota	Vertebrates	Fishes	Fishes	Asian swamp eel	684.144	40.89	34.85	16839.1	11520393	1.68391	795273	1162.43	501	Y
538	Hippocampus comes	Hippocampus_comes	Eukaryota	Vertebrates	Fishes	Fishes	Tiger tail seahorse	493.776	43.3	33.69	29836.6	14732575	2.98366	859796	1741.27	501	Y
539	Esox lucius	Esox_lucius	Eukaryota	Vertebrates	Fishes	Fishes	Northern pike	904.497	42.08	40.66	17713.2	16021581	1.77132	1106438	1223.26	501	Y
540	Oncorhynchus kisutch	Oncorhynchus_kisutch	Eukaryota	Vertebrates	Fishes	Fishes	Coho salmon	2369.93	43.33	44.1	28456.8	67440775	2.84568	4173519	1761.03	501	Y
541	Salmo salar	Salmo_salar	Eukaryota	Vertebrates	Fishes	Fishes	Atlantic salmon	2966.89	43.1	43.5	25969.6	77048879	2.59696	4417347	1488.88	501	Y
542	Scleropages formosus	Scleropages_formosus	Eukaryota	Vertebrates	Fishes	Fishes	Asian arowana;Asian bonytongue	777.359	43.81	36.07	22054.5	17144280	2.20545	1105690	1422.37	501	Y
543	Lepisosteus oculatus	Lepisosteus_oculatus	Eukaryota	Vertebrates	Fishes	Fishes	Spotted gar	945.878	39.59	31.36	12491.2	11815161	1.24912	882641	933.14	501	Y
544	Latimeria chalumnae	Latimeria_chalumnae	Eukaryota	Vertebrates	Fishes	Fishes	West Indian Ocean coelacanth	2860.59	41.15	26.57	21746.4	62207513	2.17464	4133183	1444.87	501	Y
545	Cynoglossus semilaevis	Cynoglossus_semilaevis	Eukaryota	Vertebrates	Fishes	Fishes	Tongue sole	470.199	40.81	33.25	32936.5	15486725	3.29365	1002338	2131.73	501	Y
546	Paralichthys olivaceus	Paralichthys_olivaceus	Eukaryota	Vertebrates	Fishes	Fishes	Olive flounder;Bastard halibut;Hippoglossus	643.912	41.64	40.27	20646.3	13294394	2.06463	835801	1298.01	501	Y
547	Alligator mississippiensis	Alligator_mississippiensis	Eukaryota	Vertebrates	Reptiles	Reptiles	American alligator	2161.73	44.29	43.05	14494.6	31333490	1.44946	2289391	1059.05	501	Y
548	Alligator sinensis	Alligator_sinensis	Eukaryota	Vertebrates	Reptiles	Reptiles	Chinese alligator	2270.57	44.49	43.28	14435.6	32777028	1.44356	2369392	1043.52	501	Y
549	Crocodylus porosus	Crocodylus_porosus	Eukaryota	Vertebrates	Reptiles	Reptiles	Saltwater crocodile	2049.54	43.9	41.68	12897.3	26433485	1.28973	1960530	956.57	501	Y
550	Gavialis gangeticus	Gavialis_gangeticus	Eukaryota	Vertebrates	Reptiles	Reptiles	Indian gharial	2640.79	43.94	42.52	10532	27812878	1.0532	2023807	766.36	501	Y
551	Chelonia mydas	Chelonia_mydas	Eukaryota	Vertebrates	Reptiles	Reptiles	Green sea turtle	2208.41	43.48	39.66	12121.3	26768840	1.21213	1979868	896.51	501	Y
552	Chrysemys picta bellii	Chrysemys_picta_bellii	Eukaryota	Vertebrates	Reptiles	Reptiles	Western painted turtle	2365.77	44.19	42.12	12670.1	29974421	1.26701	2165337	915.28	501	Y
553	Pelodiscus sinensis	Pelodiscus_sinensis	Eukaryota	Vertebrates	Reptiles	Reptiles	Chinese softshell turtle	2202.48	44.41	42.6	12058.8	26559398	1.20588	1880210	853.68	501	Y
554	Anolis carolinensis	Anolis_carolinensis	Eukaryota	Vertebrates	Reptiles	Reptiles	Carolina anole;Green anole	1799.14	40.32	26.6	22179.3	39903659	2.21792	2389197	1327.96	501	Y
555	Protobothrops mucrosquamatus	Protobothrops_mucrosquamatus	Eukaryota	Vertebrates	Reptiles	Reptiles	Taiwan habu	1673.88	39.97	31.26	32555.1	54493240	3.25551	2735187	1634.04	501	Y
556	Thamnophis sirtalis	Thamnophis_sirtalis	Eukaryota	Vertebrates	Reptiles	Reptiles	Common garter snake;Eastern garter snake	1424.9	39.92	36.02	22251.8	31706526	2.22518	1924215	1350.42	501	Y
557	Python bivittatus	Python_bivittatus	Eukaryota	Vertebrates	Reptiles	Reptiles	Burmese python	1435.05	39.61	32.87	22161.9	31803450	2.21619	1904105	1326.85	501	Y
558	Gekko japonicus	Gekko_japonicus	Eukaryota	Vertebrates	Reptiles	Reptiles	Gekko;Schlegelâ€™s Japanese Gecko	2490.27	45.47	43.65	17705.9	44092648	1.77059	2981956	1197.44	501	Y
559	Acanthisitta chloris	Acanthisitta_chloris	Eukaryota	Vertebrates	Birds	Birds	Rifleman	1035.88	41.63	35.84	11570.1	11985152	1.15701	880380	849.89	500	N
560	Corvus brachyrhynchos	Corvus_brachyrhynchos	Eukaryota	Vertebrates	Birds	Birds	American crow	1091.31	41.85	34.3	12700.3	13860018	1.27003	1002343	918.47	500	Y
561	Corvus cornix cornix	Corvus_cornix_cornix	Eukaryota	Vertebrates	Birds	Birds	Hooded crow	1042.28	41.48	33.04	12720.8	13258683	1.27208	945460	907.11	500	Y
562	Ficedula albicollis	Ficedula_albicollis	Eukaryota	Vertebrates	Birds	Birds	Collared flycatcher	1118.34	44.22	77.78	61554.6	68839213	6.15546	1279431	1144.04	500	Y
563	Sturnus vulgaris	Sturnus_vulgaris	Eukaryota	Vertebrates	Birds	Birds	Common starling	1036.76	41.49	33.71	15135	15691267	1.5135	1099935	1060.94	501	Y
564	Parus major	Parus_major	Eukaryota	Vertebrates	Birds	Birds	Great tit	1020.31	41.37	33.08	14485.6	14779779	1.44856	1056430	1035.4	500	Y
565	Pseudopodoces humilis	Pseudopodoces_humilis	Eukaryota	Vertebrates	Birds	Birds	Tibetian ground jay	1043	41.69	34.84	15411	16073595	1.5411	1134155	1087.4	499	Y
566	Geospiza fortis	Geospiza_fortis	Eukaryota	Vertebrates	Birds	Birds	Medium ground finch	1065.29	41.6	34.53	14325.6	15260944	1.43256	1063444	998.27	499	Y
567	Zonotrichia albicollis	Zonotrichia_albicollis	Eukaryota	Vertebrates	Birds	Birds	White-throated sparrow	1052.6	41.52	33.32	14337.5	15091705	1.43375	1070336	1016.85	501	Y
568	Serinus canaria	Serinus_canaria	Eukaryota	Vertebrates	Birds	Birds	Atlantic canary;Island canary	1152.1	42.46	34.91	16079.7	18525377	1.60797	1246353	1081.81	501	Y
569	Taeniopygia guttata	Taeniopygia_guttata	Eukaryota	Vertebrates	Birds	Birds	Zebra finch	1232.14	41.42	31.34	15160.2	18679374	1.51602	1305306	1059.39	500	Y
570	Lepidothrix coronata	Lepidothrix_coronata	Eukaryota	Vertebrates	Birds	Birds	Blue-crowned manakin	1079.58	41.74	34.48	13322.8	14383001	1.33228	1061633	983.38	501	Y
571	Manacus vitellinus	Manacus_vitellinus	Eukaryota	Vertebrates	Birds	Birds	Golden-collared manakin	1213.42	42.05	35.27	13401.5	16261633	1.34015	1183183	975.08	501	Y
572	Apaloderma vittatum	Apaloderma_vittatum	Eukaryota	Vertebrates	Birds	Birds	Bar-tailed trogon	1070.84	41.38	30.66	11630.6	12454506	1.16306	926973	865.65	501	N
573	Picoides pubescens	Picoides_pubescens	Eukaryota	Vertebrates	Birds	Birds	Downy woodpecker	1167.32	44.5	38.1	17390.9	20300798	1.73909	1320998	1131.65	501	Y
574	Colius striatus	Colius_striatus	Eukaryota	Vertebrates	Birds	Birds	Speckled mousebird	1075.93	40.95	34.52	11255.6	12110260	1.12556	906464	842.49	500	N
575	Buceros rhinoceros silvestris	Buceros_rhinoceros_silvestris	Eukaryota	Vertebrates	Birds	Birds	Rhinoceros hornbill	1065.78	42.65	33.3	11991.7	12780522	1.19917	940979	882.9	501	N
576	Leptosomus discolor	Leptosomus_discolor	Eukaryota	Vertebrates	Birds	Birds	Cuckoo roller;Madagascar cuckoo roller	1136.24	41.82	30.01	12929.4	14690910	1.29294	1078201	948.92	501	N
577	Merops nubicus	Merops_nubicus	Eukaryota	Vertebrates	Birds	Birds	Northern carmine bee-eater	1062.96	41.67	29.2	14407.2	15314328	1.44072	1096802	1031.84	501	N
578	Melopsittacus undulatus	Melopsittacus_undulatus	Eukaryota	Vertebrates	Birds	Birds	Budgerigar	1117.37	41.25	34.85	10673.9	11926760	1.06739	912001	816.2	500	Y
579	Nestor notabilis	Nestor_notabilis	Eukaryota	Vertebrates	Birds	Birds	Kea	1053.56	41.09	31.76	12028.8	12673042	1.20288	946070	897.97	499	N
580	Tyto alba	Tyto_alba	Eukaryota	Vertebrates	Birds	Birds	Barn owl	1120.14	40.21	25.04	15363.4	17209215	1.53634	1205781	1076.45	500	N
581	Aptenodytes forsteri	Aptenodytes_forsteri	Eukaryota	Vertebrates	Birds	Birds	Emperor penguin	1254.35	41.62	32.3	12600.7	15805690	1.26007	1132712	903.03	501	Y
582	Pygoscelis adeliae	Pygoscelis_adeliae	Eukaryota	Vertebrates	Birds	Birds	Adelie penguin	1216.62	41.51	31.9	12338.5	15011276	1.23385	1090695	896.5	501	Y
583	Fulmarus glacialis	Fulmarus_glacialis	Eukaryota	Vertebrates	Birds	Birds	Northern fulmar	1141.4	41.17	29.66	12710.9	14508205	1.27109	1073295	940.34	500	N
584	Gavia stellata	Gavia_stellata	Eukaryota	Vertebrates	Birds	Birds	Red-throated loon;Red-throated diver	1129.69	41.12	31.45	11356.8	12829664	1.13568	968116	856.97	501	N
585	Calidris pugnax	Calidris_pugnax	Eukaryota	Vertebrates	Birds	Birds	Ruff	1229.09	42.45	31.75	13928.3	17119136	1.39283	1240308	1009.12	501	Y
586	Charadrius vociferus	Charadrius_vociferus	Eukaryota	Vertebrates	Birds	Birds	Killdeer	1219.86	41.87	29.53	13448.5	16405320	1.34485	1190514	975.94	501	Y
587	Balearica regulorum gibbericeps	Balearica_regulorum_gibbericeps	Eukaryota	Vertebrates	Birds	Birds	Grey crowned crane	1127.62	41.21	29.5	13339.7	15042096	1.33397	1094206	970.37	501	N
588	Chlamydotis macqueenii	Chlamydotis_macqueenii	Eukaryota	Vertebrates	Birds	Birds	Macqueenâ€™s bustard	1086.57	41.1	25.98	14149.2	15374002	1.41492	1137724	1047.08	501	N
589	Eurypyga helias	Eurypyga_helias	Eukaryota	Vertebrates	Birds	Birds	Sunbittern	1088.02	42.33	31.3	11869.9	12914672	1.18699	969518	891.09	501	N
590	Mesitornis unicolor	Mesitornis_unicolor	Eukaryota	Vertebrates	Birds	Birds	Brown mesite;Brown roatelo	1087.29	41.32	34.1	11877.7	12914480	1.18777	961342	884.16	501	N
591	Cariama cristata	Cariama_cristata	Eukaryota	Vertebrates	Birds	Birds	Red-legged seriema	1132.24	41.2	30.42	12315.1	13943660	1.23151	1039320	917.93	501	N
592	Egretta garzetta	Egretta_garzetta	Eukaryota	Vertebrates	Birds	Birds	Little egret	1206.5	42.24	30.87	12810.8	15456248	1.28108	1129783	936.41	501	Y
593	Nipponia nippon	Nipponia_nippon	Eukaryota	Vertebrates	Birds	Birds	Crested ibis	1223.86	41.83	31.21	13527.5	16555859	1.35275	1185287	968.48	501	Y
594	Pelecanus crispus	Pelecanus_crispus	Eukaryota	Vertebrates	Birds	Birds	Dalmatian pelican	1160.92	41.39	30	13425.2	15585673	1.34252	1138141	980.37	501	N
595	Phalacrocorax carbo	Phalacrocorax_carbo	Eukaryota	Vertebrates	Birds	Birds	Great cormorant;Cormorant	1138.97	41.28	32.03	11689.4	13313818	1.16894	990849	869.95	500	N
596	Phaethon lepturus	Phaethon_lepturus	Eukaryota	Vertebrates	Birds	Birds	White-tailed tropicbird	1152.96	41.51	31.1	12047.5	13890263	1.20475	1021450	885.94	501	N
597	Pterocles gutturalis	Pterocles_gutturalis	Eukaryota	Vertebrates	Birds	Birds	Yellow-throated sandgrouse	1069.32	41.36	28.21	13638.2	14583658	1.36382	1064285	995.29	501	N
598	Aquila chrysaetos canadensis	Aquila_chrysaetos_canadensis	Eukaryota	Vertebrates	Birds	Birds	Golden Eagle	1192.74	41.81	32.7	13803.4	16463919	1.38034	1194752	1001.68	501	Y
599	Haliaeetus albicilla	Haliaeetus_albicilla	Eukaryota	Vertebrates	Birds	Birds	White-tailed sea-eagle	1133.55	40.89	30.1	12461.9	14126205	1.24619	1052334	928.35	501	N
600	Haliaeetus leucocephalus	Haliaeetus_leucocephalus	Eukaryota	Vertebrates	Birds	Birds	Bald eagle	1178.41	41.67	33.55	12959.6	15271752	1.29596	1133784	962.13	501	Y
601	Falco cherrug	Falco_cherrug	Eukaryota	Vertebrates	Birds	Birds	Saker falcon	1174.81	41.71	32.59	13348.9	15682392	1.33489	1141520	971.66	501	Y
602	Falco peregrinus	Falco_peregrinus	Eukaryota	Vertebrates	Birds	Birds	Peregrine falcon;Peale's falcon	1171.97	41.77	33	13439	15750127	1.3439	1148626	980.08	500	Y
603	Columba livia	Columba_livia	Eukaryota	Vertebrates	Birds	Birds	Rock dove;Domestic pigeon	1107.99	41.47	30.21	14575	16148894	1.4575	1123893	1014.35	501	Y
604	Opisthocomus hoazin	Opisthocomus_hoazin	Eukaryota	Vertebrates	Birds	Birds	Hoatzin	1203.71	42.42	33.93	10619.5	12782774	1.06195	944020	784.26	501	Y
605	Cuculus canorus	Cuculus_canorus	Eukaryota	Vertebrates	Birds	Birds	Common cuckoo	1153.89	41.52	32.55	11227.2	12955030	1.12272	956129	828.61	501	Y
606	Tauraco erythrolophus	Tauraco_erythrolophus	Eukaryota	Vertebrates	Birds	Birds	Red-crested turaco	1155.54	41.63	30.18	12476.2	14416743	1.24762	1068166	924.39	501	N
607	Antrostomus carolinensis	Antrostomus_carolinensis	Eukaryota	Vertebrates	Birds	Birds	Chuck-will's-widow	1119.68	40.76	28.44	14630.4	16381389	1.46304	1164687	1040.19	500	N
608	Calypte anna	Calypte_anna	Eukaryota	Vertebrates	Birds	Birds	Anna's hummingbird	1105.68	41.04	29.94	15465.7	17100110	1.54658	1185950	1072.6	500	Y
609	Chaetura pelagica	Chaetura_pelagica	Eukaryota	Vertebrates	Birds	Birds	Chimney swift	1119.19	41.39	31.14	13743.7	15381838	1.37437	1077338	962.61	501	Y
610	Anas platyrhynchos	Anas_platyrhynchos	Eukaryota	Vertebrates	Birds	Birds	Mallard	1105.05	40.99	23.49	20184.9	22305353	2.01849	1479477	1338.83	501	Y
611	Anser cygnoides domesticus	Anser_cygnoides_domesticus	Eukaryota	Vertebrates	Birds	Birds	Swan Goose;Goose;Domestic Goose	1119.15	41.35	26.69	19099.8	21375582	1.90998	1362444	1217.39	501	Y
612	Coturnix japonica	Coturnix_japonica	Eukaryota	Vertebrates	Birds	Birds	Japanese quail	927.657	41.28	29.22	17839.2	16548672	1.78392	1108024	1194.43	501	Y
613	Gallus gallus	Gallus_gallus	Eukaryota	Vertebrates	Birds	Birds	Red junglefowl;Junglefowl;Chicken	1230.26	42.85	40.07	21733.4	26737722	2.17334	1698863	1380.9	501	Y
614	Meleagris gallopavo	Meleagris_gallopavo	Eukaryota	Vertebrates	Birds	Birds	Wild turkey;Turkey;Common Turkey	1128.34	41.47	30.15	14380.8	16226416	1.43808	1155210	1023.81	501	Y
615	Apteryx australis mantelli	Apteryx_australis_mantelli	Eukaryota	Vertebrates	Birds	Birds	Brown Kiwi	1523.97	41.28	31.26	11691.6	17817653	1.16916	1286336	844.07	501	Y
616	Struthio camelus australis	Struthio_camelus_australis	Eukaryota	Vertebrates	Birds	Birds	NA	1225.04	41.05	30.39	13095.3	16042300	1.30953	1169466	954.63	501	Y
617	Tinamus guttatus	Tinamus_guttatus	Eukaryota	Vertebrates	Birds	Birds	White-throated tinamou	1047.06	41.4	26.92	15216	15931995	1.5216	1125634	1075.05	501	Y
618	Acinonyx jubatus	Acinonyx_jubatus	Eukaryota	Vertebrates	Mammals	Carnivora	Cheetah;Tanzanian cheetah;Asiatic cheetah	2372.55	41.3	33.09	25016.7	59353362	2.50167	3798375	1600.96	501	Y
619	Felis catus	Felis_catus	Eukaryota	Vertebrates	Mammals	Carnivora	Cat	2641.34	41.92	33.13	26437.3	69829997	2.64373	4364761	1652.48	501	Y
620	Panthera pardus	Panthera_pardus	Eukaryota	Vertebrates	Mammals	Carnivora	Leopard;Indian leopard;African leopard	2578.02	41.71	32.07	27916.4	71969054	2.79164	4447141	1725.02	501	Y
621	Panthera tigris altaica	Panthera_tigris_altaica	Eukaryota	Vertebrates	Mammals	Carnivora	NA	2391.08	41.39	32.83	25560.6	61117603	2.55606	3911906	1636.04	501	Y
622	Ailuropoda melanoleuca	Ailuropoda_melanoleuca	Eukaryota	Vertebrates	Mammals	Carnivora	Giant panda	2299.51	41.6	28.95	21860.4	50268161	2.18604	3504085	1523.84	501	Y
623	Ursus maritimus	Ursus_maritimus	Eukaryota	Vertebrates	Mammals	Carnivora	Polar bear	2301.38	41.64	29.13	23601.3	54315514	2.36013	3617364	1571.82	501	Y
624	Leptonychotes weddellii	Leptonychotes_weddellii	Eukaryota	Vertebrates	Mammals	Carnivora	Weddell seal	3156.9	41.38	28.91	18198.4	57450584	1.81984	4022282	1274.12	501	Y
625	Odobenus rosmarus divergens	Odobenus_rosmarus_divergens	Eukaryota	Vertebrates	Mammals	Carnivora	Pacific walrus	2400.15	41.36	30.24	24471.8	58735964	2.44718	4052209	1688.31	501	Y
626	Mustela putorius furo	Mustela_putorius_furo	Eukaryota	Vertebrates	Mammals	Carnivora	European domestic ferret	2410.88	41.47	26.96	24599.2	59305635	2.45992	4083849	1693.92	501	Y
627	Canis lupus familiaris	Canis_lupus_familiaris	Eukaryota	Vertebrates	Mammals	Carnivora	Dog	2410.98	41.31	27.86	30295.1	73040742	3.02951	4656131	1931.22	501	Y
628	Manis javanica	Manis_javanica	Eukaryota	Vertebrates	Mammals	Other	Sunda pangolin;Malayan pangolin	2547.4	40.77	34.33	12930.8	32939931	1.29308	2391890	938.95	501	Y
629	Ceratotherium simum simum	Ceratotherium_simum_simum	Eukaryota	Vertebrates	Mammals	Perissodactyla	White rhinoceros;Southern white rhinoceros	2464.37	40.9	30.11	15979.3	39378837	1.59793	2829713	1148.25	501	Y
630	Equus asinus	Equus_asinus	Eukaryota	Vertebrates	Mammals	Perissodactyla	Donkey	2391.05	41.28	31.82	14320.4	34240704	1.43204	2515722	1052.14	501	Y
631	Equus caballus	Equus_caballus	Eukaryota	Vertebrates	Mammals	Perissodactyla	Horse	2474.93	41.5	32.11	13961.2	34552860	1.39612	2548272	1029.63	501	Y
632	Equus przewalskii	Equus_przewalskii	Eukaryota	Vertebrates	Mammals	Perissodactyla	Przewalski horses	2395.95	41.27	31.68	14395.2	34490301	1.43952	2524020	1053.45	501	Y
633	Balaenoptera acutorostrata scammoni	Balaenoptera_acutorostrata_scammoni	Eukaryota	Vertebrates	Mammals	Cetacea	Minke Whale	2431.69	40.94	26.95	18978.4	46149608	1.89784	3176963	1306.48	501	Y
634	Lipotes vexillifer	Lipotes_vexillifer	Eukaryota	Vertebrates	Mammals	Cetacea	Yangtze river dolphin	2429.21	41.3	27.69	20888.6	50742918	2.08886	3375108	1389.38	501	Y
635	Orcinus orca	Orcinus_orca	Eukaryota	Vertebrates	Mammals	Cetacea	Killer whale	2372.92	41.35	28.69	18911.8	44876085	1.89118	3068437	1293.11	501	Y
636	Tursiops truncatus	Tursiops_truncatus	Eukaryota	Vertebrates	Mammals	Cetacea	Atlantic bottle-nose dolphin	2132.52	40.85	27.3	19200.6	40945668	1.92006	2802251	1314.06	501	Y
637	Physeter catodon	Physeter_catodon	Eukaryota	Vertebrates	Mammals	Cetacea	Sperm whale	2280.73	41.18	27.45	19868.4	45314379	1.98684	3043325	1334.37	501	Y
638	Bison bison bison	Bison_bison_bison	Eukaryota	Vertebrates	Mammals	Ruminantia, Camel family	Bison	2828.03	41.81	33.38	17406.4	49225980	1.74064	3516536	1243.46	501	Y
639	Bos indicus	Bos_indicus	Eukaryota	Vertebrates	Mammals	Ruminantia, Camel family	Zebu	2673.97	41.63	33.48	17135.4	45819570	1.71354	3257937	1218.39	501	Y
640	Bos taurus	Bos_taurus	Eukaryota	Vertebrates	Mammals	Ruminantia, Camel family	Cattle;Taurine cattle	2724.98	41.83	33.27	19129.4	52127305	1.91294	3689436	1353.93	501	N
641	Bos mutus	Bos_mutus	Eukaryota	Vertebrates	Mammals	Ruminantia, Camel family	Domestic yak;Wild yak	2645.16	41.71	33.04	18202.1	48147376	1.82021	3422387	1293.83	501	Y
642	Bubalus bubalis	Bubalus_bubalis	Eukaryota	Vertebrates	Mammals	Ruminantia, Camel family	Domestic Water buffalo	2836.17	42.11	33.25	18472.4	52390873	1.84724	3713537	1309.35	501	Y
643	Capra hircus	Capra_hircus	Eukaryota	Vertebrates	Mammals	Ruminantia, Camel family	Goat	2922.81	43.16	34.9	18070.9	52817815	1.80709	3711678	1269.9	501	Y
644	Ovis aries	Ovis_aries	Eukaryota	Vertebrates	Mammals	Ruminantia, Camel family	Sheep	2615.52	41.9	34	18510.8	48415314	1.85108	3407400	1302.76	501	Y
645	Ovis aries musimon	Ovis_aries_musimon	Eukaryota	Vertebrates	Mammals	Ruminantia, Camel family	NA	2589.84	41.96	34.01	17584.2	45540105	1.75842	3200770	1235.9	501	N
646	Pantholops hodgsonii	Pantholops_hodgsonii	Eukaryota	Vertebrates	Mammals	Ruminantia, Camel family	Tibetan antelope	2696.89	42.01	33.71	17245.7	46509619	1.72457	3285475	1218.25	501	Y
647	Sus scrofa	Sus_scrofa	Eukaryota	Vertebrates	Mammals	Other	Domestic pig	2808.53	41.7	29.21	23537.6	66105973	2.35376	4425684	1575.8	501	Y
648	Camelus bactrianus	Camelus_bactrianus	Eukaryota	Vertebrates	Mammals	Ruminantia, Camel family	Bactrian camel;Wild Bactrian camel	1992.66	41.32	31.41	17626.2	35123011	1.76262	2468446	1238.77	501	Y
649	Camelus ferus	Camelus_ferus	Eukaryota	Vertebrates	Mammals	Ruminantia, Camel family	Wild Bactrian camel;Bactrian camel	2009.19	41.28	31.02	17753.9	35670999	1.77539	2466464	1227.59	501	Y
650	Camelus dromedarius	Camelus_dromedarius	Eukaryota	Vertebrates	Mammals	Ruminantia, Camel family	Arabian camel	2004.06	41.28	31.15	17684.9	35441567	1.76848	2461781	1228.39	501	Y
651	Vicugna pacos	Vicugna_pacos	Eukaryota	Vertebrates	Mammals	Ruminantia, Camel family	Alpaca	2172.21	41.4	33	15764.4	34243498	1.57644	2434332	1120.67	501	Y
652	Eptesicus fuscus	Eptesicus_fuscus	Eukaryota	Vertebrates	Mammals	Chiroptera	Big brown bat	2026.63	42.93	39.17	18972	38449203	1.8972	2539802	1253.21	501	Y
653	Myotis brandtii	Myotis_brandtii	Eukaryota	Vertebrates	Mammals	Chiroptera	Brandt's bat	2107.24	42.59	39.23	19436.5	40957377	1.94365	2687324	1275.28	501	Y
654	Myotis lucifugus	Myotis_lucifugus	Eukaryota	Vertebrates	Mammals	Chiroptera	Little brown bat	2034.58	42.5	38.62	20160	41017045	2.016	2665628	1310.16	501	Y
655	Myotis davidii	Myotis_davidii	Eukaryota	Vertebrates	Mammals	Chiroptera	Davidâ€™s myotis	2059.8	42.68	38.76	18113.7	37310650	1.81137	2511597	1219.34	501	Y
656	Miniopterus natalensis	Miniopterus_natalensis	Eukaryota	Vertebrates	Mammals	Chiroptera	Natal long-fingered bat	1803.1	42.06	35.51	18425.2	33222498	1.84252	2282142	1265.68	501	Y
657	Hipposideros armiger	Hipposideros_armiger	Eukaryota	Vertebrates	Mammals	Chiroptera	Great roundleaf bat	2236.58	41.11	33.2	17035.4	38100980	1.70354	2458762	1099.34	501	Y
658	Rhinolophus sinicus	Rhinolophus_sinicus	Eukaryota	Vertebrates	Mammals	Chiroptera	Chinese rufous horseshoe bat	2073.34	40.52	32.43	18548.8	38457971	1.85488	2549261	1229.54	501	Y
659	Pteropus alecto	Pteropus_alecto	Eukaryota	Vertebrates	Mammals	Chiroptera	Black flying fox	1985.97	39.74	31.45	18321.5	36386137	1.83215	2471371	1244.41	501	Y
660	Pteropus vampyrus	Pteropus_vampyrus	Eukaryota	Vertebrates	Mammals	Chiroptera	Large flying fox	2198.28	39.81	31.53	17268	37960066	1.7268	2570904	1169.5	501	Y
661	Rousettus aegyptiacus	Rousettus_aegyptiacus	Eukaryota	Vertebrates	Mammals	Chiroptera	Egyptian fruit bat	1910.25	40.02	31.63	19702.7	37637000	1.97026	2493760	1305.46	501	Y
662	Condylura cristata	Condylura_cristata	Eukaryota	Vertebrates	Mammals	Other	Star-nosed mole	1769.66	41.55	28.18	18302.7	32389633	1.83027	2316352	1308.92	501	Y
663	Erinaceus europaeus	Erinaceus_europaeus	Eukaryota	Vertebrates	Mammals	Other	Western European hedgehog	2715.72	41.54	30.38	32313.4	87754294	3.23134	5478625	2017.37	501	Y
664	Sorex araneus	Sorex_araneus	Eukaryota	Vertebrates	Mammals	Other	Common shrew;Eurasian common shrew	2423.16	42.9	35.31	22430.5	54352591	2.24305	3418656	1410.83	501	Y
665	Aotus nancymaae	Aotus_nancymaae	Eukaryota	Vertebrates	Mammals	Primates	Nancy Ma's night monkey	2926.58	40.65	28.08	17353.7	50786965	1.73537	3532459	1207.03	500	Y
666	Callithrix jacchus	Callithrix_jacchus	Eukaryota	Vertebrates	Mammals	Primates	Common marmoset;White-tufted-ear marmoset	2914.96	40.85	28.66	19760.2	57600043	1.97602	3934286	1349.69	501	Y
667	Cebus capucinus imitator	Cebus_capucinus_imitator	Eukaryota	Vertebrates	Mammals	Primates	White-faced capuchin	2717.7	40.71	27.13	21270.1	57805688	2.12701	3819810	1405.53	501	Y
668	Saimiri boliviensis boliviensis	Saimiri_boliviensis_boliviensis	Eukaryota	Vertebrates	Mammals	Primates	Black-capped squirrel monkey;Squirrel monkey;Bolivian squirrel monkey	2608.59	40.77	26.46	21762.1	56768277	2.17621	3711897	1422.95	501	Y
669	Cercocebus atys	Cercocebus_atys	Eukaryota	Vertebrates	Mammals	Primates	Sooty mangabey	2848.25	40.92	26.04	23611.7	67251822	2.36117	4377077	1536.76	501	Y
670	Mandrillus leucophaeus	Mandrillus_leucophaeus	Eukaryota	Vertebrates	Mammals	Primates	Drill	3061.99	40.73	26.3	19571.4	59927357	1.95714	4001610	1306.86	501	Y
671	Papio anubis	Papio_anubis	Eukaryota	Vertebrates	Mammals	Primates	Olive baboon	2948.4	40.96	25.82	22255.8	65618903	2.22558	4293939	1456.36	501	Y
672	Macaca fascicularis	Macaca_fascicularis	Eukaryota	Vertebrates	Mammals	Primates	Crab-eating macaque	2946.84	40.9	26.03	22384.8	65964431	2.23848	4276256	1451.13	501	Y
673	Macaca mulatta	Macaca_mulatta	Eukaryota	Vertebrates	Mammals	Primates	Rhesus macaque	3236.22	40.95	25.75	21738.1	70349469	2.17381	4564031	1410.3	501	Y
674	Macaca nemestrina	Macaca_nemestrina	Eukaryota	Vertebrates	Mammals	Primates	Southern pig-tailed macaque;Pig-tailed macaque	2948.7	40.98	26.23	21959.5	64752121	2.19595	4298476	1457.75	501	Y
675	Chlorocebus sabaeus	Chlorocebus_sabaeus	Eukaryota	Vertebrates	Mammals	Primates	Green monkey	2789.66	40.81	26.07	23191.6	64696497	2.31916	4211233	1509.59	501	Y
676	Colobus angolensis palliatus	Colobus_angolensis_palliatus	Eukaryota	Vertebrates	Mammals	Primates	Angolan back-white colobus	2970.12	40.8	26.25	19493.6	57898284	1.94936	3921258	1320.23	501	Y
677	Rhinopithecus bieti	Rhinopithecus_bieti	Eukaryota	Vertebrates	Mammals	Primates	Black snub-nosed monkey	2977.07	40.94	25.67	22666.9	67481059	2.26669	4331915	1455.09	501	Y
678	Rhinopithecus roxellana	Rhinopithecus_roxellana	Eukaryota	Vertebrates	Mammals	Primates	Golden snub-nosed monkey	2899.55	40.87	24.93	23856.8	69174152	2.38568	4405078	1519.23	501	Y
679	Gorilla gorilla gorilla	Gorilla_gorilla_gorilla	Eukaryota	Vertebrates	Mammals	Primates	Gorilla	3063.36	40.79	28.34	22849.4	69996000	2.28494	4494025	1467.02	501	Y
680	Homo sapiens	Homo_sapiens	Eukaryota	Vertebrates	Mammals	Primates	Human	3241.95	41.02	26.97	21291.7	69026674	2.12917	4594558	1417.22	501	Y
681	Pan paniscus	Pan_paniscus	Eukaryota	Vertebrates	Mammals	Primates	Pygmy chimpanzee	3286.64	40.74	28.24	16889.4	55509572	1.68894	3831784	1165.87	501	Y
682	Pan troglodytes	Pan_troglodytes	Eukaryota	Vertebrates	Mammals	Primates	Common chimpanzee;Eastern chimpanzee	3231.17	40.79	27.48	22671.2	73254547	2.26712	4844131	1499.19	501	Y
683	Pongo abelii	Pongo_abelii	Eukaryota	Vertebrates	Mammals	Primates	Sumatran orangutan	3441.24	40.7	27.56	21503.3	73998007	2.15033	4998404	1452.5	500	Y
684	Nomascus leucogenys	Nomascus_leucogenys	Eukaryota	Vertebrates	Mammals	Primates	Northern white-cheeked gibbon	2962.06	40.76	26.21	20072.6	59456178	2.00726	3984972	1345.34	501	Y
685	Carlito syrichta	Carlito_syrichta	Eukaryota	Vertebrates	Mammals	Primates	Philippine tarsier;Tarsier	3453.86	40.96	27.76	22110.1	76365290	2.21101	5061850	1465.56	501	N
686	Microcebus murinus	Microcebus_murinus	Eukaryota	Vertebrates	Mammals	Primates	Gray mouse lemur;Lesser mouse lemur	2487.41	40.98	30	18942.5	47117653	1.89425	3245356	1304.71	501	Y
687	Propithecus coquereli	Propithecus_coquereli	Eukaryota	Vertebrates	Mammals	Primates	Coquerel's sifaka	2798.15	41.25	32.13	12318.8	34469876	1.23188	2457315	878.19	501	Y
688	Otolemur garnettii	Otolemur_garnettii	Eukaryota	Vertebrates	Mammals	Primates	Northern greater galago;Small-eared galago	2519.72	41.11	27.6	18756.5	47261177	1.87565	3350538	1329.72	501	Y
689	Galeopterus variegatus	Galeopterus_variegatus	Eukaryota	Vertebrates	Mammals	Other	Sunda flying lemur;Malayan flying lemur	3187.66	40.2	28.72	18288.3	58296869	1.82883	3914911	1228.15	501	N
690	Castor canadensis	Castor_canadensis	Eukaryota	Vertebrates	Mammals	Rodentia	North American beaver;Beaver	2518.31	39.72	32.48	18584.9	46802409	1.85849	3181843	1263.49	501	Y
691	Dipodomys ordii	Dipodomys_ordii	Eukaryota	Vertebrates	Mammals	Rodentia	Ord's kangaroo rat	2236.37	42.06	39.55	34093.6	76245903	3.40936	4761083	2128.93	501	Y
692	Cricetulus griseus	Cricetulus_griseus	Eukaryota	Vertebrates	Mammals	Rodentia	Chinese hamster	2360.13	41.39	37.56	28526.2	67325518	2.85262	3806293	1612.75	501	N
693	Mesocricetus auratus	Mesocricetus_auratus	Eukaryota	Vertebrates	Mammals	Rodentia	Golden hamster	2504.93	42.01	39.34	20727	51919468	2.0727	3235204	1291.54	501	Y
694	Microtus ochrogaster	Microtus_ochrogaster	Eukaryota	Vertebrates	Mammals	Rodentia	Prairie vole	2287.34	42.25	36.59	24602	56273160	2.4602	3442075	1504.84	501	Y
695	Peromyscus maniculatus bairdii	Peromyscus_maniculatus_bairdii	Eukaryota	Vertebrates	Mammals	Rodentia	NA	2630.54	42.34	36.69	29724.9	78192548	2.97249	4353501	1654.98	501	Y
696	Mus musculus	Mus_musculus	Eukaryota	Vertebrates	Mammals	Rodentia	House mouse	2807.72	41.72	37.21	33776.3	94834355	3.37763	5194607	1850.12	501	Y
697	Rattus norvegicus	Rattus_norvegicus	Eukaryota	Vertebrates	Mammals	Rodentia	Brown rat;Rat	2870.18	41.93	37.56	29412.5	84419249	2.94125	4744092	1652.89	501	Y
698	Nannospalax galili	Nannospalax_galili	Eukaryota	Vertebrates	Mammals	Rodentia	Norhtern Israeli blind subterranean mole	3061.43	41.27	34.16	24433.8	74802349	2.44338	4685415	1530.47	501	Y
699	Jaculus jaculus	Jaculus_jaculus	Eukaryota	Vertebrates	Mammals	Rodentia	lesser Egyptian jerboa	2835.25	41.87	29.14	26326.1	74640985	2.63261	4813083	1697.59	501	Y
700	Ictidomys tridecemlineatus	Ictidomys_tridecemlineatus	Eukaryota	Vertebrates	Mammals	Rodentia	Thirteen-lined ground squirrel	2478.39	39.91	29.43	21476.9	53228177	2.14769	3526806	1423.02	501	Y
701	Marmota marmota marmota	Marmota_marmota_marmota	Eukaryota	Vertebrates	Mammals	Rodentia	Alpine marmot	2510.59	39.8	29.71	24650.6	61887472	2.46506	4089815	1629.03	501	Y
702	Tupaia chinensis	Tupaia_chinensis	Eukaryota	Vertebrates	Mammals	Rodentia	Chinese tree shrew	2846.58	41.73	30.2	30972.2	88164711	3.09722	5820318	2044.67	501	Y
703	Cavia porcellus	Cavia_porcellus	Eukaryota	Vertebrates	Mammals	Rodentia	Guinea pig	2723.22	39.95	29.2	19363.2	52730316	1.93632	3443969	1264.67	501	Y
704	Chinchilla lanigera	Chinchilla_lanigera	Eukaryota	Vertebrates	Mammals	Rodentia	Long-tailed chinchilla	2390.87	41.06	29.75	19042	45526985	1.9042	3019996	1263.14	501	Y
705	Octodon degus	Octodon_degus	Eukaryota	Vertebrates	Mammals	Rodentia	Degu	2995.89	41.38	29.28	22131.8	66304429	2.21318	3982238	1329.23	501	Y
706	Fukomys damarensis	Fukomys_damarensis	Eukaryota	Vertebrates	Mammals	Rodentia	Damaraland mole-rat	2333.89	40.34	29.94	20581.7	48035447	2.05817	3169017	1357.82	501	Y
707	Heterocephalus glaber	Heterocephalus_glaber	Eukaryota	Vertebrates	Mammals	Rodentia	Naked mole-rat	2618.2	40.21	31.79	17149.7	44901297	1.71496	3106704	1186.58	501	Y
708	Ochotona princeps	Ochotona_princeps	Eukaryota	Vertebrates	Mammals	Other	Southern american pika	2229.84	43.35	32.95	16883.3	37646966	1.68833	2634122	1181.31	501	Y
709	Oryctolagus cuniculus	Oryctolagus_cuniculus	Eukaryota	Vertebrates	Mammals	Other	European rabbit	2737.46	43.75	33.42	25904.4	70912425	2.59044	4719353	1723.99	501	Y
710	Chrysochloris asiatica	Chrysochloris_asiatica	Eukaryota	Vertebrates	Mammals	Other	Cape golden mole	4210.11	40.01	30.03	14480.3	60963592	1.44803	4297525	1020.76	501	Y
711	Echinops telfairi	Echinops_telfairi	Eukaryota	Vertebrates	Mammals	Other	Lesser hedgehog tenrec	2947.02	43.01	39.26	14498.7	42727999	1.44987	2971682	1008.37	501	Y
712	Elephantulus edwardii	Elephantulus_edwardii	Eukaryota	Vertebrates	Mammals	Other	Cape long-eared elephant shrew	3843.98	40.3	33.05	15046.9	57840077	1.50469	3988921	1037.71	501	Y
713	Orycteropus afer afer	Orycteropus_afer_afer	Eukaryota	Vertebrates	Mammals	Other	Aardvark	4444.08	40.07	26.65	15675.1	69661273	1.56751	4831465	1087.17	500	Y
714	Loxodonta africana	Loxodonta_africana	Eukaryota	Vertebrates	Mammals	Other	African Bush Elephant	3196.74	40.76	27.87	16506.1	52765680	1.65061	3831786	1198.65	501	Y
715	Trichechus manatus latirostris	Trichechus_manatus_latirostris	Eukaryota	Vertebrates	Mammals	Other	West Indian manatee;Florida manatee	3103.81	40.73	29.84	14761.6	45817051	1.47616	3340332	1076.2	501	Y
716	Dasypus novemcinctus	Dasypus_novemcinctus	Eukaryota	Vertebrates	Mammals	Other	Nine-banded armadillo	3631.52	40.77	29.47	15515.5	56345069	1.55155	4095282	1127.7	501	Y
717	Monodelphis domestica	Monodelphis_domestica	Eukaryota	Vertebrates	Mammals	Other	Gray short-tailed opossum	3598.44	37.82	32.79	23298.1	83836841	2.32981	5060881	1406.41	501	Y
718	Sarcophilus harrisii	Sarcophilus_harrisii	Eukaryota	Vertebrates	Mammals	Other	Tasmanian devil	3174.69	36.04	27.61	24254.2	76999483	2.42542	4980149	1568.7	501	Y
719	Ornithorhynchus anatinus	Ornithorhynchus_anatinus	Eukaryota	Vertebrates	Mammals	Other	Duckbill platypus	1995.61	45.49	33.5	20520.5	40950892	2.05205	2909625	1458.01	501	Y

## Sheet: Density_subgroups
Supplementary Table: SSR densities across the 15 subgroups.
Group	Subgroup	Median density	Average density	Highest SSR density within subgroup	Lowest SSR density within subgroup	SD
Protists	Apicomplexans	27216	43862	Eimeria mitis	Babesia bovis	43594
				153191; 15.3%	5765; 0.6%
Protists	Other Protists	26802	33461	Dictyostelium discoideum	Aphanomyces invadans	31644
				143293; 14.3%	4070; 0.4%
Invertebrates	Molluscs	26385	32532	Octopus bimaculoides	Lottia gigantea	20479
				64522; 6.5%	12460; 1.3%
Invertebrates	Insects	22222	26055	Pediculus humanus corporis	Dendroctonus ponderosae	17339
				154733; 15.5%	8267; 0.8%
Invertebrates	Roundworms	20025	24427	Priapulus caudatus	Necator americanus	16824
				61002; 6.1%	10343; 1.0%
Plants	Green algae	33176	30150	Micromonas pusilla	Cyanidioschyzon merolae	15022
				60730; 6.1%	10200; 1.0%
Vertebrates	Fishes	21537	24304	Clupea harengus	Rhincodon typus	9471
				67000; 6.7%	10558; 1.1%
Vertebrates	Birds	13401	14524	Ficedula albicollis	Opisthocomus hoazin	6596
				61555; 6.2%	10619; 1.2%
Vertebrates	Reptiles	14465	17172	Protobothrops mucrosquamatus 32555; 3.3%	Gavialis gangeticus	6478
					10532; 1.1%
Fungi	Basidiomycetes	12084	13738	Anthracocystis flocculosa	Postia placenta	6176
				39736; 4%	7192; 0.7%
Fungi	Ascomycetes	13736	14959	Lodderomyces elongisporus	Ogataea polymorpha	6122
				48818; 4.9%	7501; 0.8%
Plants	Land Plants	19399	19944	Ziziphus jujuba	Malus domestica	5719
				36761; 3.7%	6868; 0.7%
Vertebrates	Mammals	19637	20687	Dipodomys ordii	Propithecus coquereli	4474
				34094; 3.4%	12319; 1.2%
Fungi	Microsporidia	7190	9539	Enterocytozoon bieneusi	Vavraia culicis	3880
				16523; 1.7%	6240; 0.6%
Protists	Kinetoplasts	27702	27973	Leishmania major	Trypanosoma brucei	3198
				34523; 3.5%	23349; 3.2%
The organisms with the highest and lowest SSR density within each subgroup are indicated; the SSR density and % SSR coverage is mentioned for each. Variation within each subgroup is calculated (standard deviation, SD) and the table is sorted in decreasing order of the subgroup variance. Protists show the maximum variation (upto 27 fold difference between the highest and lowest SSR densities, SD =…

## Sheet: ACCTCC_Primates
Organism	Kingdom	Group	Subgroup	Order	Suborder	Infraorder	Clade	Frequency	Density_OtherRepeats	Density_ACCTCC
Microcebus murinus	Eukaryota	Deutorostomes	Mammals	Primates	Strepsirrhini	Lemuriformes	Strepsirrhinids	6261	0.193	2.517
Propithecus coquereli	Eukaryota	Deutorostomes	Mammals	Primates	Strepsirrhini	Lemuriformes	Strepsirrhinids	5762	0.234	2.059
Otolemur garnettii	Eukaryota	Deutorostomes	Mammals	Primates	Strepsirrhini	Lorisiformes	Strepsirrhinids	8125	0.242	3.225
Carlito syrichta	Eukaryota	Deutorostomes	Mammals	Primates	Haplorrhini	Tarsiiformes	Tarsiiformes	14046	0.277	4.067
Aotus nancymaae	Eukaryota	Deutorostomes	Mammals	Primates	Haplorrhini	Simiiformes	Platyrrhinids	86472	2.448	29.547
Callithrix jacchus	Eukaryota	Deutorostomes	Mammals	Primates	Haplorrhini	Simiiformes	Platyrrhinids	101692	2.585	34.886
Cebus capucinus imitator	Eukaryota	Deutorostomes	Mammals	Primates	Haplorrhini	Simiiformes	Platyrrhinids	86860	2.274	31.961
Saimiri boliviensis boliviensis	Eukaryota	Deutorostomes	Mammals	Primates	Haplorrhini	Simiiformes	Platyrrhinids	84270	2.27	32.305
Cercocebus atys	Eukaryota	Deutorostomes	Mammals	Primates	Haplorrhini	Simiiformes	Cercopithecoids	86688	1.98	30.436
Mandrillus leucophaeus	Eukaryota	Deutorostomes	Mammals	Primates	Haplorrhini	Simiiformes	Cercopithecoids	84522	2.112	27.604
Papio anubis	Eukaryota	Deutorostomes	Mammals	Primates	Haplorrhini	Simiiformes	Cercopithecoids	88449	2.06	29.999
Macaca fascicularis	Eukaryota	Deutorostomes	Mammals	Primates	Haplorrhini	Simiiformes	Cercopithecoids	90143	2.108	30.59
Macaca mulatta	Eukaryota	Deutorostomes	Mammals	Primates	Haplorrhini	Simiiformes	Cercopithecoids	92498	2.027	28.582
Macaca nemestrina	Eukaryota	Deutorostomes	Mammals	Primates	Haplorrhini	Simiiformes	Cercopithecoids	85993	2.001	29.163
Chlorocebus sabaeus	Eukaryota	Deutorostomes	Mammals	Primates	Haplorrhini	Simiiformes	Cercopithecoids	88996	2.113	31.902
Colobus angolensis palliatus	Eukaryota	Deutorostomes	Mammals	Primates	Haplorrhini	Simiiformes	Cercopithecoids	81931	2.089	27.585
Rhinopithecus bieti	Eukaryota	Deutorostomes	Mammals	Primates	Haplorrhini	Simiiformes	Cercopithecoids	90976	2.1	30.559
Rhinopithecus roxellana	Eukaryota	Deutorostomes	Mammals	Primates	Haplorrhini	Simiiformes	Cercopithecoids	89514	2.032	30.872
Gorilla gorilla gorilla	Eukaryota	Deutorostomes	Mammals	Primates	Haplorrhini	Simiiformes	Hominoids	96650	2.151	31.55
Homo sapiens	Eukaryota	Deutorostomes	Mammals	Primates	Haplorrhini	Simiiformes	Hominoids	108853	2.369	33.576
Pan paniscus	Eukaryota	Deutorostomes	Mammals	Primates	Haplorrhini	Simiiformes	Hominoids	90956	2.374	27.674
Pan troglodytes	Eukaryota	Deutorostomes	Mammals	Primates	Haplorrhini	Simiiformes	Hominoids	108007	2.23	33.427
Pongo abelii	Eukaryota	Deutorostomes	Mammals	Primates	Haplorrhini	Simiiformes	Hominoids	101888	2.038	29.608
Nomascus leucogenys	Eukaryota	Deutorostomes	Mammals	Primates	Haplorrhini	Simiiformes	Hominoids	89055	2.235	30.065
