# Supplementary material for: Patterns of microsatellite distribution across eukaryotic genomes
Source: BMC Genomics. 2019 Feb 22;20:153. doi: 10.1186/s12864-019-5516-5 (PMC6387519; doi:10.1186/s12864-019-5516-5)
Supplement: Supplementary file 5 — Table S4. Table explaining the classification of SSR motifs. Repeat classification is shown for a normal motif (AAG), a palindrome (ACGT) and a cyclical variation of a palindrome (AGCTCG, cyclical variation of CTCGAG) (XLSX 8 kb) [file 12864_2019_5516_MOESM5_ESM.xlsx]

## Sheet: Sheet1
Repeat Class	Motifs in Class (Same Strand)	Motifs in Class (Complementary Strand)	Number of Motifs in Class
AAG	AAG, AGA, GAA	CTT, TTC, TCT	6
ACGT	ACGT, CGTA, GTAC, TACG	ACGT, CGTA, GTAC, TACG	4
AGCTCG	AGCTCG, GCTCGA, CTCGAG, TCGAGC, CGAGCT, GAGCTC	CGAGCT, GAGCTC, AGCTCG, GCTCGA, CTCGAG, TCGAGC	6
