# Supplementary material for: Patterns of microsatellite distribution across eukaryotic genomes
Source: BMC Genomics. 2019 Feb 22;20:153. doi: 10.1186/s12864-019-5516-5 (PMC6387519; doi:10.1186/s12864-019-5516-5)
Supplement: Supplementary file 6 — Heatmap.json. Organisms and their SSR information, to be viewed as a heatmap in Morpheus (https://software.broadinstitute.org/morpheus/) (JSON 868 kb) [file 12864_2019_5516_MOESM6_ESM.json]

{"colorScheme":{"valueToColorScheme":{"null":{"fractions":[0,0.14285714285714285,0.42857142857142855,0.5714285714285714,0.7142857142857143,1],"colors":["#ff0000","#ffbb36","#0ed389","#0000ff","black","#ffffff"],"min":-2,"max":5,"missingColor":"#c0c0c0","scalingMode":1,"stepped":false,"transformValues":0}}},"name":"RepClass_BaseDensityRank_Matrix","showRowNumber":false,"rowShapeModel":{},"columnShapeModel":{},"rowFontModel":{},"columnFontModel":{},"rowColorModel":{"Group":{"Fungi":"#a6cee3","Invertebrates":"#1f78b4","Plants":"#b2df8a","Protists":"#33a02c","Vertebrates":"#fb9a99"},"Subgroup":{"Apicomplexans":"#1f77b4","Ascomycetes":"#aec7e8","Basidiomycetes":"#ff7f0e","Birds":"#ffbb78","Fishes":"#2ca02c","Green Algae":"#98df8a","Insects":"#d62728","Kinetoplasts":"#ff9896","Land Plants":"#9467bd","Mammals":"#c5b0d5","Microsporidia":"#8c564b","Molluscs":"#c49c94","Other Protists":"#e377c2","Reptiles":"#f7b6d2","Roundworms":"#7f7f7f"}},"columnColorModel":{},"rows":[{"squished":false,"inlineTooltip":true,"tooltip":true,"highlightMatchingValues":false,"colorBarSize":12,"stackedBar":false,"display":["text"],"selectionColor":"rgb(182,213,253)","colorByField":null,"fontField":null,"barColor":"#bdbdbd","barSize":40,"autoscaleAlways":false,"minMaxReversed":false,"maxTextWidth":0,"field":"id","size":{"width":8}},{"squished":false,"inlineTooltip":true,"tooltip":true,"highlightMatchingValues":false,"colorBarSize":80,"stackedBar":false,"display":["text","color"],"selectionColor":"rgb(182,213,253)","colorByField":null,"fontField":null,"barColor":"#bdbdbd","barSize":40,"autoscaleAlways":false,"minMaxReversed":false,"maxTextWidth":0,"field":"Group","size":{"width":77}},{"squished":false,"inlineTooltip":true,"tooltip":true,"highlightMatchingValues":false,"colorBarSize":80,"stackedBar":false,"display":["text","color"],"selectionColor":"rgb(182,213,253)","colorByField":null,"fontField":null,"barColor":"#bdbdbd","barSize":40,"autoscaleAlways":false,"minMaxReversed":false,"maxTextWidth":0,"field":"Subgroup","size":{"width":73.35546875}},{"squished":false,"inlineTooltip":false,"tooltip":true,"highlightMatchingValues":false,"colorBarSize":12,"stackedBar":false,"display":["text"],"selectionColor":"rgb(182,213,253)","colorByField":null,"fontField":null,"barColor":"#bdbdbd","barSize":40,"autoscaleAlways":false,"minMaxReversed":false,"maxTextWidth":0,"field":"Subdivision","size":{"width":8}},{"squished":false,"inlineTooltip":true,"tooltip":true,"highlightMatchingValues":false,"colorBarSize":12,"stackedBar":false,"display":["text"],"selectionColor":"rgb(182,213,253)","colorByField":null,"fontField":null,"barColor":"#bdbdbd","barSize":40,"autoscaleAlways":false,"minMaxReversed":false,"maxTextWidth":0,"field":"Common_name","size":{"width":8}}],"columns":[{"squished":false,"inlineTooltip":true,"tooltip":true,"highlightMatchingValues":false,"colorBarSize":12,"stackedBar":false,"display":["text"],"selectionColor":"rgb(182,213,253)","colorByField":null,"fontField":null,"barColor":"#bdbdbd","barSize":40,"autoscaleAlways":false,"minMaxReversed":false,"maxTextWidth":0,"field":"id","size":{}}],"rowSortBy":[],"columnSortBy":[],"rowGroupBy":[],"columnGroupBy":[],"rowFilter":{"isAnd":true,"filters":[]},"columnFilter":{"isAnd":true,"filters":[]},"symmetric":false,"rowSize":1.1175243393602226,"columnSize":3.2155688622754495,"drawGrid":true,"gridColor":"#808080","gridThickness":0.1,"drawValues":false,"shape":"square","rowSelection":[],"columnSelection":[],"rowSearchTerm":"","columnSearchTerm":"","dataset":{"rows":719,"columns":501,"seriesArrays":[[[3,3,3,3,2,2,2,3,2,3,1,2,3,2,5,2,3,1,1,2,1,1,5,1,5,1,5,1,5,5,1,1,1,1,5,2,5,1,5,5,5,5,1,5,1,2,5,5,5,5,5,5,5,1,5,5,5,5,5,2,5,5,5,5,5,5,5,5,1,5,1,1,1,1,5,1,5,5,5,5,5,5,5,1,1,1,1,5,5,5,5,5,5,1,5,5,5,5,5,5,5,5,5,5,1,5,5,1,5,5,-1,5,5,1,5,5,5,5,5,5,5,5,5,1,5,5,1,5,5,5,-1,1,5,5,-1,5,5,5,-1,5,5,1,5,1,5,1,1,1,3,2,1,5,1,5,1,1,5,5,5,5,5,5,5,5,5,1,1,1,5,5,5,1,3,1,1,5,1,1,1,5,1,5,1,5,2,5,5,5,1,1,5,5,5,5,-1,5,-1,5,-1,-1,5,5,-1,-1,-1,5,5,-1,5,-1,5,-1,5,5,-1,-1,-1,-1,5,-1,5,-1,-1,-1,1,-1,-1,-1,-1,-1,-1,-1,5,-1,1,5,-1,-1,-1,-1,5,-1,-1,-1,5,5,5,5,5,-1,5,-1,5,5,5,-1,5,5,-1,-1,-1,-1,-1,5,-1,5,-1,-1,-1,-1,-1,-1,-1,5,-1,-1,-1,-1,1,5,5,5,5,5,5,5,-1,-1,5,-1,5,-1,-1,-1,5,5,-1,5,1,5,-1,5,1,1,5,5,5,-1,-1,-1,5,5,-1,5,5,-1,5,5,5,5,-1,5,-1,5,5,2,5,5,5,5,-1,5,5,5,-1,5,5,-1,-1,5,-1,5,1,5,5,5,5,1,1,5,5,5,5,5,5,5,5,5,-1,5,5,5,5,5,5,5,5,5,5,5,1,1,5,5,5,5,5,-1,5,5,5,5,1,5,1,5,5,1,5,5,5,5,5,5,5,5,5,5,5,5,5,5,5,5,5,1,-1,5,-1,-1,5,5,5,5,-1,-1,5,-1,-1,-1,-1,5,5,5,5,5,5,5,-1,2,5,5,5,5,1,1,5,5,5,5,1,5,5,-1,5,5,5,5,5,5,5,-1,5,5,5,5,-1,5,5,-1,-1,-1,5,5,5,-1,-1,-1,5,-1,5,5,5,5,-1,5,5,5,5,5,5,5,5,5,5,5,5,5,5,5,5,5,5,5,5,5,5,5,1,1,5],[3,2,3,3,2,1,1,3,3,2,1,2,3,3,2,3,3,1,2,2,2,1,1,1,5,1,1,1,5,5,1,1,1,1,1,1,1,1,1,1,5,5,5,-1,5,5,5,5,5,-1,5,5,5,5,5,5,5,5,5,5,5,5,5,1,5,1,1,5,1,5,1,5,1,5,5,1,5,5,5,1,5,5,5,5,5,5,1,5,1,5,5,5,5,5,5,5,5,5,5,5,5,5,5,5,5,5,5,5,5,5,5,5,5,5,5,5,1,5,1,5,5,5,5,5,5,5,5,5,5,5,5,5,5,5,5,5,5,1,5,5,5,1,5,1,5,1,1,1,2,1,1,5,1,5,5,5,5,5,5,5,5,1,1,5,1,1,2,5,5,1,1,2,3,1,1,1,1,2,1,1,5,5,1,5,1,5,1,1,5,1,5,5,5,5,-1,-1,-1,5,-1,-1,5,-1,5,5,5,5,5,5,-1,5,2,5,-1,-1,-1,-1,-1,-1,5,-1,5,-1,-1,5,5,-1,-1,-1,-1,-1,-1,-1,-1,-1,1,1,-1,-1,-1,-1,-1,-1,-1,-1,1,1,-1,5,5,-1,5,-1,5,5,5,-1,-1,-1,-1,-1,5,5,-1,-1,5,-1,-1,-1,-1,-1,-1,-1,-1,5,-1,-1,5,5,5,5,5,5,5,5,5,5,-1,5,-1,-1,-1,-1,-1,-1,-1,5,-1,5,5,5,-1,5,1,5,5,-1,-1,-1,5,-1,5,-1,5,5,5,5,5,5,-1,5,5,5,-1,5,-1,-1,5,5,-1,5,5,5,5,5,-1,1,5,5,5,5,5,5,5,5,5,5,5,1,5,5,5,5,5,5,5,5,5,5,5,-1,5,5,-1,5,1,5,5,5,5,5,2,5,5,1,5,5,5,5,5,5,5,5,5,1,5,5,5,5,5,5,5,5,5,5,5,5,5,5,5,5,5,5,5,5,5,5,5,5,5,5,5,5,5,5,-1,5,5,5,-1,5,5,5,5,5,-1,5,5,5,5,5,5,5,5,1,1,1,5,5,5,2,5,1,5,5,-1,5,5,1,5,5,-1,5,5,5,5,-1,-1,-1,-1,-1,5,-1,-1,-1,-1,-1,-1,-1,5,5,-1,-1,5,5,-1,-1,5,5,5,-1,5,5,5,5,5,5,5,5,5,5,5,5,5,5,5,5,5,5,1,1,5],[3,2,3,2,1,1,2,3,2,3,2,2,2,3,3,2,3,1,1,2,1,1,2,2,1,2,3,3,5,1,1,1,1,1,1,1,5,1,5,1,1,5,5,-1,5,1,5,5,5,5,5,5,5,5,5,5,5,5,5,5,5,1,5,1,5,1,1,5,5,5,1,1,1,1,5,1,5,1,1,5,1,5,5,1,5,1,1,5,1,1,5,5,5,5,5,1,1,5,5,5,5,5,5,5,5,5,5,5,5,5,5,5,5,5,5,5,5,5,5,5,5,5,5,5,5,5,5,5,5,5,5,5,5,5,5,5,1,1,5,5,5,1,5,5,5,1,1,1,1,1,5,5,1,5,5,5,5,5,5,5,5,5,5,5,5,5,1,5,5,5,5,2,3,5,1,1,1,1,1,5,5,5,1,5,1,5,1,5,5,1,5,5,5,5,-1,5,-1,-1,-1,-1,-1,-1,5,5,-1,5,5,-1,-1,-1,1,5,-1,-1,5,5,-1,-1,-1,-1,-1,-1,5,5,5,-1,5,-1,-1,-1,-1,-1,-1,-1,1,1,-1,-1,-1,-1,-1,-1,-1,-1,5,1,-1,1,5,-1,5,-1,5,5,5,-1,-1,5,-1,-1,5,5,5,-1,5,5,-1,-1,5,-1,-1,-1,5,5,-1,5,5,-1,5,5,5,5,5,5,5,5,5,5,1,5,5,-1,5,-1,-1,5,-1,5,5,5,5,5,5,5,5,-1,5,-1,-1,-1,5,-1,5,5,1,5,-1,-1,-1,5,5,5,-1,5,-1,-1,5,5,5,5,5,5,1,5,5,1,5,5,5,5,5,5,1,5,5,5,5,5,5,5,5,5,5,5,5,5,5,-1,5,5,5,5,5,5,1,5,5,5,5,5,2,5,5,5,5,5,5,-1,5,5,5,5,5,5,5,5,5,5,5,5,5,5,5,5,5,5,1,5,5,5,5,5,1,5,5,5,-1,5,-1,-1,5,5,5,5,5,5,5,-1,-1,-1,-1,5,5,5,-1,1,5,1,-1,5,5,5,5,5,1,5,5,5,5,1,5,1,5,-1,-1,-1,5,5,5,5,-1,5,5,5,5,-1,-1,-1,5,5,-1,-1,-1,-1,-1,-1,5,-1,-1,-1,-1,-1,5,-1,-1,-1,5,5,5,5,5,5,5,5,5,5,5,5,5,-1,-1,5,5,5,5,5,5,5,1,2,5],[2,2,3,2,1,1,2,3,2,3,2,2,3,3,3,3,3,1,1,1,1,1,1,2,1,2,1,1,5,5,1,1,1,1,1,2,1,1,5,1,5,5,5,5,5,5,5,5,5,5,5,5,5,5,5,5,5,5,5,5,5,1,5,1,5,1,1,5,5,5,1,1,5,5,5,1,5,1,1,1,5,5,5,1,5,1,5,5,1,5,5,5,5,5,5,5,5,5,1,5,5,5,5,5,5,5,5,5,5,5,5,5,5,5,5,5,5,5,1,5,5,5,5,5,5,5,5,5,5,5,5,5,5,5,5,1,1,1,5,-1,5,5,5,1,5,1,1,2,2,2,1,5,1,5,5,5,5,5,5,-1,5,5,1,5,1,1,2,5,5,5,1,2,3,1,1,1,1,1,1,5,5,1,1,5,1,5,5,5,5,1,5,1,1,5,-1,-1,-1,-1,-1,-1,-1,-1,5,5,5,-1,-1,-1,-1,-1,1,5,-1,-1,5,5,5,-1,-1,-1,-1,-1,5,5,5,-1,-1,-1,-1,-1,-1,-1,5,5,1,5,-1,-1,-1,-1,-1,-1,-1,-1,5,1,-1,1,5,-1,5,-1,5,5,5,-1,-1,5,1,5,5,5,5,-1,5,5,-1,-1,5,5,-1,-1,-1,5,-1,-1,5,-1,5,-1,5,1,5,5,5,5,5,5,5,5,5,-1,5,-1,-1,5,-1,5,5,5,5,5,5,5,5,-1,-1,-1,-1,-1,5,-1,5,5,5,5,-1,-1,-1,5,5,5,5,5,-1,-1,5,5,5,5,5,5,5,5,-1,1,5,5,5,5,5,5,5,5,5,5,5,5,5,5,5,5,5,5,5,5,-1,-1,5,5,5,5,5,5,5,5,5,5,5,5,1,5,5,5,5,5,5,5,5,5,5,5,5,5,5,5,5,5,5,5,5,5,5,5,5,5,1,5,5,5,5,5,5,5,5,5,-1,5,-1,-1,5,5,-1,5,-1,5,-1,-1,-1,5,5,5,5,5,-1,1,5,1,-1,5,5,5,5,5,1,1,5,5,5,1,5,1,5,-1,-1,-1,5,5,5,5,5,5,5,5,5,-1,-1,-1,5,5,5,-1,-1,5,-1,-1,5,-1,-1,-1,-1,-1,5,5,-1,-1,5,5,5,5,5,5,5,5,5,5,5,5,5,-1,-1,5,5,5,5,-1,5,1,1,3,5],[2,2,3,2,2,2,1,2,2,3,3,3,3,3,2,3,3,1,1,2,2,1,1,1,1,2,5,1,1,5,5,1,1,1,1,1,5,1,5,1,1,5,5,5,5,5,5,5,5,1,5,5,5,5,5,5,5,5,1,5,5,2,5,1,5,2,1,5,5,5,5,1,5,5,5,5,5,1,1,5,5,5,5,5,1,1,5,5,5,5,5,5,5,5,5,5,5,5,5,1,5,5,5,5,5,5,5,5,5,5,-1,5,5,2,5,5,1,5,5,5,5,5,5,5,5,5,5,5,5,5,5,5,-1,5,5,1,1,1,5,5,5,5,5,5,1,1,1,1,1,1,5,5,5,5,1,5,5,5,5,5,5,5,5,5,5,1,1,5,1,1,5,2,3,1,1,1,1,1,1,1,5,5,1,5,1,1,5,5,1,1,5,5,5,-1,-1,5,-1,-1,-1,-1,5,-1,5,5,-1,-1,-1,5,-1,-1,1,5,-1,-1,5,-1,-1,-1,1,-1,5,1,-1,-1,5,-1,-1,-1,-1,-1,-1,-1,-1,-1,5,5,-1,-1,-1,-1,-1,-1,-1,-1,5,1,-1,5,5,-1,5,-1,-1,5,-1,-1,-1,5,-1,-1,-1,5,-1,-1,-1,5,1,-1,5,-1,-1,-1,-1,5,1,-1,5,-1,5,5,5,5,3,5,5,5,5,5,5,-1,5,-1,-1,-1,-1,1,-1,1,5,5,5,5,5,5,1,5,-1,5,-1,5,-1,5,5,5,5,5,5,5,5,5,5,5,-1,5,1,5,-1,5,5,5,5,5,1,5,-1,5,5,5,5,5,5,5,1,5,5,5,5,5,5,5,5,5,5,5,5,5,5,-1,5,5,5,5,5,5,5,5,5,5,5,5,1,5,5,5,5,5,5,-1,-1,5,5,5,5,5,5,5,5,1,5,5,5,5,5,5,1,5,5,5,5,5,5,5,5,5,5,5,-1,5,-1,-1,5,5,5,5,5,5,5,5,-1,5,5,5,5,5,5,5,5,5,5,5,5,5,5,5,1,5,5,5,5,1,5,5,5,-1,5,-1,5,5,5,5,-1,5,5,5,5,5,-1,-1,5,-1,-1,-1,1,-1,-1,5,-1,5,5,-1,-1,-1,5,-1,-1,-1,5,5,1,-1,5,5,-1,5,5,5,5,5,5,-1,-1,5,-1,5,5,5,5,5,1,1,5],[2,1,3,3,1,2,1,1,2,3,2,2,3,2,5,3,3,1,1,1,1,1,5,1,1,1,1,5,5,5,5,1,2,2,5,2,5,1,5,1,5,5,5,5,5,1,5,5,5,5,1,5,5,5,1,5,5,5,5,1,5,5,5,5,5,5,5,5,1,5,5,5,5,5,1,1,5,5,1,5,5,5,5,5,5,1,1,5,5,5,5,5,5,5,5,1,5,5,5,5,5,5,5,-1,5,5,5,5,5,5,-1,5,5,5,5,5,5,5,5,5,5,5,5,5,5,5,5,5,5,5,5,5,5,5,5,1,5,5,5,5,5,5,5,1,1,5,1,1,2,1,1,5,1,5,5,5,5,5,1,5,5,5,5,5,5,3,1,1,1,1,5,2,3,1,1,5,1,1,2,5,1,5,1,1,5,1,5,5,5,1,-1,5,5,5,-1,5,-1,-1,-1,5,5,-1,5,5,-1,5,5,-1,-1,5,5,5,-1,5,-1,-1,-1,5,-1,-1,5,5,5,-1,-1,-1,-1,-1,-1,-1,-1,-1,-1,-1,-1,5,-1,-1,5,-1,-1,-1,-1,-1,1,5,5,5,-1,-1,1,-1,1,5,5,-1,-1,5,5,-1,5,5,-1,-1,-1,5,5,-1,3,-1,-1,-1,5,5,-1,5,-1,5,-1,5,5,5,5,5,5,5,5,5,1,-1,5,5,-1,5,-1,5,-1,5,5,5,5,5,5,5,5,-1,-1,5,-1,-1,5,-1,-1,5,5,-1,5,-1,5,5,5,5,5,5,5,-1,5,5,1,5,-1,5,5,5,-1,5,5,5,-1,5,-1,5,5,5,5,1,5,5,5,5,5,5,5,5,1,-1,5,5,5,1,5,5,5,5,5,5,5,5,5,5,1,5,5,5,5,5,5,-1,1,1,1,5,5,1,1,5,5,1,5,5,5,5,5,5,5,5,5,5,5,5,5,5,5,5,5,5,-1,5,-1,-1,5,1,5,5,5,5,5,5,-1,5,5,5,5,5,-1,1,1,5,-1,5,5,5,5,2,5,2,1,5,5,5,1,1,5,-1,-1,5,5,5,5,5,-1,5,5,-1,5,5,-1,-1,5,5,-1,-1,-1,-1,-1,-1,5,-1,5,-1,-1,-1,2,5,-1,-1,5,-1,5,5,-1,5,5,1,3,5,1,-1,1,5,-1,5,5,5,5,-1,5,5,1,1,5],[3,2,3,3,1,2,2,3,3,3,1,1,2,3,2,3,3,1,1,1,2,1,1,1,1,1,5,5,5,5,1,1,2,1,1,1,5,1,5,1,5,5,5,5,5,5,5,5,5,5,5,5,5,5,5,5,5,5,5,5,5,1,5,1,5,1,1,5,1,5,1,1,5,5,5,1,5,1,5,5,5,5,5,5,5,5,1,5,1,5,5,5,5,5,5,5,5,5,5,5,5,5,5,5,5,5,5,5,5,5,5,5,5,1,5,5,5,5,1,5,5,5,5,5,5,5,5,5,5,5,5,5,-1,5,5,5,5,1,5,5,5,1,1,1,5,2,1,1,2,1,5,5,1,5,5,5,5,5,5,5,5,1,1,5,1,5,2,5,5,1,1,2,3,1,1,1,1,2,1,1,5,5,1,5,2,1,5,1,1,1,5,5,5,-1,5,-1,-1,-1,-1,-1,5,5,-1,5,-1,5,-1,-1,-1,-1,5,5,-1,-1,-1,-1,-1,-1,-1,-1,5,5,-1,5,5,5,-1,-1,-1,-1,-1,-1,-1,-1,5,-1,-1,-1,-1,-1,-1,-1,-1,-1,5,1,-1,5,5,-1,5,-1,-1,5,-1,-1,-1,5,-1,-1,-1,-1,-1,-1,-1,5,-1,-1,-1,-1,-1,-1,-1,5,-1,-1,5,5,5,-1,5,5,5,5,5,5,5,-1,-1,-1,5,-1,5,-1,5,5,-1,5,5,-1,5,5,5,5,5,5,5,5,5,-1,-1,-1,5,5,5,5,-1,-1,5,5,5,5,-1,5,-1,-1,5,5,5,-1,-1,5,5,5,-1,5,5,5,5,5,5,5,1,5,5,5,5,5,5,5,5,5,5,5,5,5,5,5,5,5,5,5,5,5,1,2,5,5,5,5,1,1,5,5,5,5,5,-1,5,5,5,5,1,1,5,5,5,1,1,5,5,5,5,5,5,5,5,5,5,5,5,5,5,5,5,5,5,5,-1,-1,5,5,5,5,5,5,5,5,-1,5,1,5,5,5,5,5,5,5,-1,5,5,5,5,1,1,1,1,5,1,1,1,1,5,5,5,-1,5,5,5,5,-1,5,5,5,5,-1,-1,-1,5,5,5,-1,-1,5,-1,5,-1,-1,5,5,-1,-1,5,-1,-1,5,5,5,5,5,5,5,5,5,5,5,1,5,5,5,5,5,5,5,5,5,5,5,1,2,5],[1,2,3,3,1,1,1,2,2,3,3,2,3,3,3,2,3,1,1,1,2,2,2,3,2,2,3,2,1,1,1,1,1,1,1,2,1,1,5,1,1,5,5,5,5,5,5,5,5,1,5,1,5,1,1,1,5,1,1,5,5,5,1,1,1,1,1,5,5,5,5,1,1,1,1,1,1,1,1,1,1,1,5,1,1,1,5,5,1,5,1,5,5,5,5,5,5,5,5,5,5,5,5,5,1,5,5,5,5,5,5,5,5,1,5,5,5,5,1,5,5,5,5,5,5,5,5,5,5,5,5,5,5,1,5,5,1,5,5,-1,5,5,5,5,5,5,1,1,2,1,2,5,5,5,5,5,-1,5,5,-1,5,5,5,5,5,5,1,1,5,5,5,1,2,5,1,5,1,1,1,5,5,5,1,5,5,5,1,5,5,1,-1,5,-1,-1,-1,5,-1,-1,-1,-1,5,-1,5,5,-1,5,-1,5,5,5,1,5,5,-1,5,-1,5,5,-1,-1,-1,-1,5,-1,5,5,5,-1,-1,-1,-1,-1,5,-1,5,5,-1,-1,-1,-1,-1,-1,-1,-1,1,-1,-1,5,-1,-1,5,-1,-1,5,5,5,5,5,5,5,5,1,1,-1,5,5,5,-1,5,-1,-1,-1,5,5,5,5,5,5,5,5,5,5,5,5,5,5,1,5,5,5,5,5,5,-1,5,5,-1,5,5,5,5,5,5,5,5,-1,-1,-1,5,5,5,5,5,5,1,5,-1,-1,5,5,5,5,5,5,5,5,5,5,5,5,5,5,5,5,-1,5,5,5,-1,5,5,5,5,5,5,5,5,5,5,5,5,5,5,5,5,-1,-1,5,5,5,5,5,5,5,5,5,5,5,5,5,1,5,-1,5,5,5,5,5,5,5,5,5,5,5,5,1,-1,5,5,5,5,5,5,5,5,-1,-1,5,5,5,5,-1,5,5,-1,5,-1,5,-1,-1,-1,5,5,-1,-1,-1,-1,-1,-1,-1,-1,-1,5,-1,5,5,5,5,5,5,5,5,5,5,5,5,5,5,5,5,5,5,-1,-1,-1,-1,5,5,5,-1,-1,5,5,5,-1,5,-1,-1,-1,-1,5,-1,-1,-1,-1,-1,-1,-1,1,-1,5,5,5,5,-1,-1,5,-1,5,5,5,5,5,5,5,1,5,5,5,-1,5,5,5,5,5,5,5,5,5,1,5],[2,2,3,3,1,2,1,2,2,3,3,3,3,3,3,3,3,1,1,2,2,2,1,2,2,2,1,1,1,1,1,1,1,1,2,2,1,1,5,2,1,5,5,5,5,1,5,5,5,5,5,5,5,5,5,5,1,1,1,1,5,1,1,1,5,1,1,5,1,5,5,5,1,1,1,1,1,1,1,1,1,1,1,1,1,5,5,5,5,5,5,5,5,5,1,5,1,5,5,5,5,1,5,5,5,5,5,5,5,5,5,5,5,1,1,5,5,5,1,5,5,5,5,5,5,5,5,5,5,5,5,5,5,5,5,5,1,5,5,5,5,1,5,1,5,1,5,1,1,1,1,5,5,5,1,5,5,5,5,5,5,5,5,5,5,5,1,5,5,5,5,1,1,1,5,1,1,2,1,1,5,5,1,1,1,5,5,5,5,5,-1,-1,5,5,-1,-1,-1,5,-1,-1,-1,-1,5,5,5,1,-1,5,5,-1,5,5,5,5,5,-1,5,5,5,-1,-1,-1,5,-1,-1,1,5,-1,-1,-1,-1,-2,5,-1,5,-1,-1,-1,-1,1,-1,-1,-1,-1,5,-1,-1,-1,-1,-1,-1,-1,5,5,5,-1,5,-1,5,-1,5,5,5,5,5,-1,-1,5,-1,-1,5,5,5,5,5,5,5,5,5,5,1,5,5,5,5,5,5,5,5,5,-1,5,5,-1,-1,5,5,5,1,5,5,5,5,5,5,5,5,-1,-1,5,-1,5,5,5,5,5,5,5,5,5,5,5,5,5,5,5,5,5,5,5,5,5,5,5,5,5,5,5,5,5,5,5,5,5,5,5,5,5,5,5,5,5,5,5,5,1,5,-1,5,5,5,5,5,5,1,5,5,5,5,5,1,5,5,5,5,5,5,5,5,5,5,5,5,5,5,5,5,5,5,5,5,5,5,5,5,5,5,5,-1,-1,-1,-1,5,5,5,5,5,5,5,-1,-1,-1,-1,5,-1,-1,5,-1,-1,-1,-1,5,5,5,-1,5,5,1,-1,5,5,-1,-1,5,-1,5,5,-1,5,5,5,5,-1,-1,-1,-1,-1,5,-1,-1,-1,-1,-1,5,5,5,-1,-1,5,-1,5,-1,-1,-1,-1,5,-1,-1,5,-1,5,-1,5,-1,-1,-1,5,5,5,5,5,5,5,5,5,5,5,5,5,-1,5,-1,5,5,5,-1,5,5,5,5,-1],[1,2,3,3,1,1,1,2,1,3,2,2,3,3,3,3,3,1,1,1,2,2,2,3,3,2,2,1,1,1,1,1,1,1,2,2,1,2,5,1,1,1,5,5,5,1,1,5,5,1,5,5,5,5,5,5,1,1,1,1,5,1,5,1,5,1,1,5,5,5,5,1,1,1,5,2,1,1,1,5,1,1,1,1,1,5,5,5,1,5,1,5,5,5,5,5,5,1,5,5,5,5,5,1,5,5,5,5,5,5,5,5,5,1,5,5,5,5,1,1,5,1,5,5,1,5,1,5,5,5,1,5,5,1,5,5,5,5,5,5,5,5,5,5,5,1,1,1,2,1,1,5,1,5,5,5,5,5,5,5,5,5,5,-1,5,5,5,5,5,5,5,5,5,5,5,5,1,1,1,5,5,5,5,1,1,1,5,5,1,1,-1,-1,-1,1,-1,-1,-1,-1,-1,-1,-1,-1,5,1,-1,5,-1,-1,5,-1,5,5,5,5,5,5,5,5,5,5,5,5,5,5,-1,5,5,-1,-1,-1,-1,-1,5,-1,5,5,-1,-1,-1,-1,-1,-1,-2,-1,5,-1,-1,5,-1,-1,5,-1,-1,-1,-1,-1,-1,-1,5,-1,-1,5,5,-1,5,5,5,-1,5,-1,-1,5,5,5,-1,5,5,5,5,5,1,2,5,5,5,5,5,5,5,5,5,-1,5,-1,5,5,5,1,5,5,1,5,5,5,5,5,5,5,-1,5,1,5,5,5,1,5,5,5,5,5,5,5,5,5,5,5,5,5,5,5,5,5,5,5,5,5,5,5,5,5,5,5,5,5,5,5,5,5,5,5,5,5,5,5,5,5,5,5,5,5,5,5,5,5,5,5,5,5,5,5,1,5,-1,5,5,5,5,5,-1,5,5,5,5,5,5,5,5,5,5,5,5,5,5,5,5,5,-1,5,-1,5,5,-1,5,5,5,5,5,5,5,-1,5,5,-1,5,5,5,5,-1,5,5,5,5,5,-1,-1,-1,5,-1,-1,5,5,-1,-1,5,-1,-1,-1,5,-1,5,5,5,-1,-1,-1,-1,5,-1,-1,-1,-1,5,-1,-1,-1,5,5,5,-1,-1,-1,-1,-1,5,-1,5,-1,-1,5,-1,5,-1,5,5,-1,-1,5,-1,5,5,5,5,5,5,5,5,5,5,5,-1,5,-1,-1,5,5,-1,5,5,5,5,-1],[1,2,3,3,1,1,1,2,1,3,3,3,3,3,3,3,3,1,1,2,2,2,2,2,2,2,1,1,1,1,1,1,1,1,2,1,1,2,1,2,1,5,5,5,5,1,5,5,5,5,1,1,5,5,5,5,5,1,1,1,5,5,5,1,1,1,1,5,1,5,5,1,1,5,5,1,5,1,1,1,1,1,1,1,1,5,5,5,5,5,1,5,5,5,5,5,5,5,5,5,5,5,5,5,5,5,5,5,5,5,5,5,5,1,5,5,5,5,1,5,5,5,5,5,5,5,1,5,5,5,5,5,5,1,5,5,1,5,5,5,5,1,1,5,5,1,1,1,2,1,1,5,1,5,5,5,5,5,5,5,5,5,5,5,5,5,1,5,5,5,5,5,1,5,5,5,1,2,2,5,5,5,1,1,1,1,5,5,5,1,-1,5,-1,5,-1,-1,-1,-1,-1,-1,-1,-1,5,5,5,1,5,5,5,5,5,5,5,5,5,5,5,5,5,5,5,5,5,-1,-1,1,1,-1,-1,-1,-2,-1,5,5,5,5,-1,-1,-1,5,-1,-1,-2,5,5,5,-1,5,-1,-1,-1,-1,-1,-1,-1,-1,-1,-1,5,-1,5,5,5,-1,5,5,-1,-1,5,-1,5,-1,5,5,5,5,5,5,5,5,5,5,5,5,5,5,5,5,5,5,-1,-1,5,-1,5,5,5,5,5,5,1,5,5,5,5,5,5,-1,-1,5,5,5,1,5,1,5,5,5,5,5,5,5,5,5,5,5,5,5,5,5,5,5,5,5,5,5,5,5,-1,5,5,5,5,5,5,5,5,1,5,5,5,5,5,5,5,-1,-1,5,5,5,1,5,5,5,5,5,5,5,5,5,1,1,5,5,5,5,5,5,-1,5,5,5,5,5,5,5,5,5,5,5,5,5,5,5,5,5,-1,5,-1,5,5,-1,5,5,5,5,5,5,5,5,5,5,-1,5,-1,5,-1,-1,5,5,5,5,5,-1,-1,1,-1,-1,-1,5,5,-1,-1,1,-1,5,-1,5,5,5,5,5,-1,-1,-1,-1,-1,-1,-1,-1,-1,-1,5,-1,-1,5,-1,-1,-1,-1,-1,-1,-1,5,-1,-1,5,-1,5,-1,5,-1,5,5,-1,-1,5,-1,-1,5,5,-1,5,5,5,5,5,5,5,-1,-1,-1,-1,5,-1,5,5,5,5,5,-1],[2,3,3,2,1,1,1,2,1,3,3,2,3,3,3,3,3,1,2,2,1,1,1,2,3,2,1,1,1,1,5,1,1,1,2,1,1,1,1,2,1,5,5,5,5,1,5,5,5,5,5,5,5,5,1,5,5,1,5,1,1,5,5,1,1,2,1,5,2,5,5,1,1,5,5,1,5,1,1,1,1,1,1,1,1,5,5,5,1,5,1,5,5,5,1,1,1,1,5,5,5,5,5,5,1,5,5,5,5,5,-1,5,5,2,1,1,5,5,1,1,5,5,5,5,5,5,5,5,1,5,5,5,5,1,5,5,5,5,-1,5,5,5,1,5,5,1,5,1,1,1,2,5,1,5,5,5,-1,5,5,5,5,-1,5,5,5,5,5,5,5,5,5,5,5,5,5,5,2,1,1,5,5,5,1,5,1,1,5,5,5,5,-1,-1,5,5,-1,5,-1,-1,5,-1,-1,-1,1,5,-1,5,5,5,5,5,5,5,5,5,5,-1,5,5,5,5,-1,5,5,5,-1,-1,-1,-1,5,-1,-1,-1,5,5,5,-1,-1,-1,-1,-1,-1,-1,-1,-1,1,-1,1,5,-1,5,5,-1,5,5,-1,-1,-1,5,5,-1,5,5,5,-1,5,5,5,-1,1,5,-1,5,5,5,-1,5,5,5,5,5,5,1,1,5,5,5,5,5,5,5,5,5,5,-1,5,5,5,5,5,1,5,5,5,5,5,-1,-1,5,5,5,5,5,5,5,5,5,5,5,5,5,5,5,5,5,5,5,5,5,5,5,5,5,5,5,-1,5,5,5,-1,5,5,5,5,5,5,5,1,5,5,5,5,5,5,5,-1,-1,5,5,5,5,5,5,1,5,5,5,5,5,-1,5,5,1,-1,5,5,5,5,5,5,5,5,1,5,5,5,5,5,5,5,5,5,5,5,5,5,-1,-1,5,-1,-1,-1,5,5,5,5,-1,-1,-1,1,-1,-1,5,-1,5,-1,-1,-1,-1,5,-1,-1,5,5,-1,-1,-1,-1,5,5,-1,-1,5,5,5,-1,5,-1,-1,-1,-1,5,5,-1,-1,5,5,5,5,-1,-1,-1,-1,-1,5,5,5,-1,5,-1,-1,-1,5,5,5,-1,-1,-1,-1,5,-1,5,-1,5,5,5,-1,5,5,5,5,5,5,5,5,5,5,5,5,5,-1,5,5,-1,5,5,5,5,5,5,5,-1],[5,1,3,3,2,2,1,1,1,3,2,3,3,3,3,2,3,2,3,3,2,2,2,2,1,2,1,1,1,1,5,2,1,1,2,1,1,1,1,1,1,5,5,5,5,5,5,5,5,1,5,5,5,1,1,5,5,1,5,1,1,1,5,1,5,2,1,1,1,1,1,1,1,1,5,1,1,1,1,1,1,1,1,1,1,1,5,5,1,5,1,5,5,5,5,1,5,1,5,5,5,5,5,5,5,5,5,5,5,5,5,5,5,1,1,1,1,1,1,1,5,1,5,1,5,5,5,5,5,5,5,5,5,5,5,1,5,5,5,5,5,5,5,5,5,5,-1,5,5,5,1,-1,-1,5,-1,5,5,5,5,5,-1,5,5,5,5,5,5,5,5,5,5,5,5,5,5,5,1,2,1,5,1,5,1,1,1,5,1,5,1,5,-1,-1,-1,-1,-1,-1,-1,-1,-1,5,-1,-1,2,5,5,5,5,5,5,5,5,5,5,5,5,-1,5,5,5,5,5,5,5,5,5,-1,-2,-1,1,-1,-2,-2,-1,-1,1,5,5,-1,5,5,5,5,-2,-2,5,-2,-1,-2,5,-2,-2,-2,5,5,5,5,5,5,5,5,1,1,5,5,5,5,5,5,5,5,5,5,5,5,5,5,5,5,5,5,5,5,5,5,5,5,5,5,5,5,5,5,-1,-1,-1,5,-1,5,5,5,5,5,5,5,5,5,-1,-1,5,5,5,5,5,5,5,5,5,5,5,5,5,5,5,5,5,5,5,5,5,5,5,5,5,5,-1,-2,5,5,-1,5,-1,5,5,5,5,5,1,5,5,5,5,5,5,-1,5,5,5,5,5,5,5,5,5,5,5,5,5,5,5,5,5,5,-1,5,5,5,5,1,5,5,5,5,5,5,5,5,5,5,5,5,5,5,5,5,5,-1,-1,-1,-1,-1,-1,-2,-1,5,5,5,-1,-1,5,5,-1,5,-1,5,5,-1,-1,5,5,-1,5,5,5,-1,-1,5,5,-1,-1,-1,-1,-1,-1,5,-2,-2,-2,-2,-1,-1,-2,-2,-2,5,-1,-1,-2,-2,-1,-2,-1,-2,-1,-1,5,5,5,5,-1,-1,-1,5,1,-1,5,5,5,5,1,5,-1,5,5,5,5,5,5,-1,-1,5,5,5,5,5,5,5,5,5,-1,-1,5,-1,5,5,5,5,5,5,-1,5,-2],[5,1,3,3,2,2,1,2,1,3,2,2,3,3,3,3,3,2,3,3,2,2,2,2,1,2,1,1,1,1,5,2,1,2,2,1,1,1,5,1,5,5,5,5,5,1,5,5,5,1,1,5,5,1,1,5,5,1,5,1,1,1,1,1,1,2,1,1,1,1,1,1,1,1,1,1,1,1,1,1,1,1,1,1,1,1,1,5,1,5,1,5,5,1,5,5,5,1,1,5,5,5,5,5,5,5,5,5,5,5,5,5,5,1,1,1,1,1,1,1,5,1,5,5,5,5,5,5,5,5,5,5,5,5,5,1,5,5,5,5,1,5,5,5,5,5,-1,5,5,5,1,-1,5,5,5,5,5,5,5,5,-1,5,5,-1,5,5,5,-2,5,5,5,5,5,5,5,5,1,1,1,5,1,5,1,1,1,5,1,5,1,5,5,-2,-1,-2,-1,5,-1,-1,-1,-1,-1,-1,1,5,5,5,-1,5,5,-1,5,5,5,5,5,-1,5,5,5,5,5,5,5,5,5,5,-1,5,5,-1,-2,-2,-1,-1,5,5,5,5,5,5,5,5,-2,-2,-2,-2,-2,-2,5,-2,-2,-2,5,5,5,5,5,5,5,5,5,5,5,5,5,5,5,5,5,5,-1,5,5,5,5,5,5,5,5,5,5,5,5,5,5,5,5,5,5,5,5,5,-1,-2,-1,5,5,5,5,5,5,5,5,5,5,5,5,5,-1,5,5,5,5,5,5,5,5,5,5,5,5,5,5,5,5,5,5,5,5,5,5,5,5,5,-1,-2,-1,5,5,5,5,5,1,5,5,5,1,5,5,5,-1,5,5,5,5,5,5,5,5,5,5,5,5,5,5,5,5,5,5,5,5,5,-2,5,5,5,5,1,5,5,5,5,5,5,5,5,5,5,5,5,5,5,5,5,5,-2,-2,-1,-2,-1,-2,-2,-1,5,5,5,-1,-1,5,5,-1,-1,-2,5,5,-1,5,5,-1,5,5,5,5,-2,-1,-1,-2,-2,-2,-1,-2,-1,-1,-1,-2,-2,-2,-2,-2,5,-2,-2,-2,5,-1,-1,-2,-2,-2,-2,-2,-1,-2,-1,5,-1,5,5,-1,-1,-1,5,5,-1,-1,5,5,5,5,-1,-1,5,5,5,5,5,-1,5,-1,5,5,5,5,5,5,5,5,5,5,-2,5,-1,5,5,5,5,5,5,5,5,-2],[1,2,3,3,2,2,1,2,1,3,3,2,3,3,3,2,3,2,3,3,2,2,2,2,2,2,1,1,1,1,5,1,1,1,2,1,1,1,5,1,5,5,5,5,5,1,5,5,5,1,5,5,5,1,5,5,5,1,5,1,1,1,1,1,1,1,1,1,2,1,1,1,1,1,1,1,1,1,1,1,1,1,1,1,1,1,5,5,1,5,1,5,1,1,5,5,5,1,5,5,5,5,5,5,5,5,5,5,5,5,5,5,5,1,1,1,1,5,1,1,5,1,5,5,5,5,5,5,1,5,5,5,5,5,5,1,1,5,5,5,1,5,5,5,5,5,5,5,5,5,1,-1,5,5,5,5,5,5,5,5,-1,5,5,-1,5,-1,5,-1,5,5,5,1,5,5,5,5,1,1,1,5,1,5,1,1,1,5,5,5,1,5,-1,-1,-1,-1,-1,-1,-1,-1,-1,-1,-1,-1,1,5,5,5,-1,5,5,-1,5,5,5,5,5,-1,5,5,5,5,5,5,5,5,5,-1,-1,-1,5,-1,-1,-1,-1,-1,5,5,5,-1,-1,5,5,5,-2,-1,5,-1,-2,-2,5,-1,-1,-1,5,5,5,5,5,5,5,5,1,5,5,5,5,5,5,5,5,-1,-1,-1,5,5,5,5,5,5,5,5,5,5,5,5,5,5,5,5,5,5,5,5,5,-1,5,5,5,5,5,5,5,5,5,5,5,5,5,5,-1,5,5,5,5,5,5,5,5,5,5,5,5,5,5,5,5,5,5,5,5,5,5,5,5,5,5,-1,-1,5,5,5,5,5,5,5,5,5,1,5,5,5,-1,5,5,5,5,5,5,5,5,5,5,5,5,5,5,5,5,5,5,5,5,5,-1,5,5,5,5,5,5,5,5,5,5,5,5,5,5,5,5,5,5,5,5,5,5,-1,-1,-1,-1,-1,-1,5,5,5,5,5,-1,-1,5,5,-1,5,-1,5,5,-1,-1,5,-1,5,5,-1,5,-1,-1,-1,-1,-1,5,5,-1,-1,-1,-1,-2,-2,-1,-1,-1,-1,-1,-1,-1,5,-1,-1,-1,-1,-1,-1,-1,-1,5,-1,5,5,5,5,-1,-1,-1,-1,5,5,-1,5,5,5,1,-1,-1,5,5,5,5,5,5,-1,-1,5,5,1,5,5,5,5,5,5,5,-1,5,5,5,5,5,5,5,5,-1,5,-1],[1,2,3,3,2,2,1,2,1,3,2,3,3,3,3,3,3,2,2,3,2,2,2,2,1,2,1,1,1,1,5,2,1,1,2,1,1,1,1,1,1,5,5,5,1,1,5,5,5,1,1,5,5,1,1,5,5,1,5,1,1,1,1,1,1,2,1,1,1,1,5,1,1,1,1,1,1,1,1,1,1,5,1,1,1,1,1,5,1,5,1,5,5,5,5,5,5,1,5,5,5,5,5,5,5,5,5,5,5,5,5,5,5,1,1,1,1,5,1,5,5,1,5,1,5,5,5,5,5,5,5,5,5,5,5,1,1,5,5,5,1,5,5,5,5,5,5,5,5,5,1,5,5,5,-1,5,5,5,5,5,-1,5,5,-1,5,5,5,-1,5,5,5,1,5,5,5,-1,1,1,1,5,1,5,1,1,1,5,1,5,1,5,-1,-2,-1,-1,-1,-1,-1,-1,-1,-1,-1,-1,1,5,5,5,-1,5,5,-1,5,5,5,5,5,-1,5,5,5,5,5,5,5,5,5,-1,-2,-1,1,-1,-2,-2,-1,-1,5,5,5,5,5,5,5,5,-2,-2,5,-2,-2,-2,5,-1,-2,-2,5,5,5,5,5,5,5,5,5,5,5,5,5,5,5,5,5,-1,-1,5,5,5,5,5,5,5,5,5,5,5,5,5,5,5,5,5,5,5,5,5,5,-2,-1,5,5,5,5,5,5,5,5,5,5,5,-1,5,-1,5,5,5,5,5,5,5,5,5,5,5,5,5,5,5,5,5,5,5,5,5,5,5,5,5,-1,-1,5,5,5,5,5,5,5,5,5,5,1,5,5,5,5,5,5,5,5,5,5,5,5,5,5,5,5,5,5,5,5,5,5,5,5,5,-1,5,5,5,5,5,5,5,5,5,5,5,5,5,5,5,5,5,5,5,5,5,5,-1,-2,-1,-2,-1,-1,5,-1,5,5,5,5,-1,5,5,-1,-1,-2,5,5,-1,-1,5,-1,5,5,5,5,5,-2,-1,-2,-1,-1,-1,-2,-1,-1,5,-2,-2,-2,-2,-2,-1,-2,-2,-2,5,-1,-1,-1,-2,-2,-2,-2,-1,-2,5,5,5,5,5,-1,-1,5,5,5,-1,-1,5,5,5,5,-1,-1,5,5,5,5,5,-1,5,-1,5,5,5,5,5,5,5,5,5,-1,-1,5,-1,-1,5,5,5,5,5,-1,5,-2],[1,1,3,3,2,2,1,2,1,3,2,3,3,3,3,2,3,2,2,2,2,1,2,3,2,3,2,1,1,1,5,1,1,1,2,1,1,1,1,1,5,5,5,5,1,1,5,5,5,1,1,5,5,1,1,1,5,1,5,1,5,1,1,1,5,1,1,1,1,1,5,1,1,1,1,1,1,1,1,1,1,1,1,1,1,5,5,5,2,5,1,5,5,1,5,1,5,1,5,5,5,5,5,5,5,5,5,5,5,5,5,5,5,1,1,1,1,5,1,1,5,5,5,5,5,5,5,5,5,5,5,5,5,5,5,5,1,5,5,5,5,5,5,5,5,5,5,1,5,5,1,5,5,1,-1,5,5,5,5,5,-1,5,5,-1,5,5,5,-1,5,5,5,5,5,5,5,5,1,1,1,5,5,5,1,1,1,1,5,5,1,5,5,-1,-1,-1,-1,-1,-1,-1,-1,-1,-1,-1,2,5,5,5,-1,5,1,5,5,5,5,5,5,-1,5,5,5,5,5,5,5,5,5,-1,-1,-1,5,5,-1,-1,-1,-1,1,-1,5,-1,5,5,5,5,-1,-1,5,-1,-1,-1,5,-1,-1,-1,5,5,5,5,5,5,5,5,1,5,5,5,5,5,5,-1,-1,5,5,5,5,5,5,5,5,5,5,5,5,5,5,5,5,5,5,5,5,5,5,5,5,-1,-1,-1,5,5,5,5,5,5,5,5,5,5,-1,5,5,5,5,5,5,5,5,5,5,5,5,5,5,5,5,5,5,5,5,5,5,5,5,5,5,5,-1,-1,-1,5,-1,5,-1,5,5,5,5,5,1,5,5,5,5,5,5,5,5,5,5,5,5,5,5,5,5,5,5,5,5,5,5,5,5,5,-1,5,5,5,5,5,5,5,5,5,5,5,5,5,5,5,5,5,5,5,5,5,5,-1,-1,5,-1,-1,-1,5,5,5,5,-1,-1,-1,5,5,-1,-1,-1,5,5,-1,-1,5,5,-1,5,5,5,5,-1,5,-1,-1,5,-1,-1,5,-1,5,-1,-1,-1,-1,-1,-1,-1,-1,-1,5,5,-1,5,-1,-1,-1,-1,5,-1,-1,5,-1,-1,5,-1,-1,-1,5,1,5,-1,-1,5,-1,1,-1,5,5,5,-1,5,-1,-1,-1,-1,5,5,5,5,5,5,5,5,5,5,-1,-1,5,-1,5,5,5,5,5,5,5,-1],[1,1,3,3,2,2,1,2,1,3,2,3,3,3,3,2,3,2,2,2,2,1,2,3,2,3,2,1,1,1,5,1,1,1,2,1,1,1,1,1,5,5,5,5,1,1,5,5,5,1,1,5,1,1,1,1,5,1,5,1,5,1,1,1,5,1,1,1,1,1,5,1,1,1,1,1,1,1,1,1,1,1,1,1,1,5,5,5,2,5,1,5,5,1,5,1,5,1,5,5,5,5,5,5,5,5,5,5,5,5,5,5,5,1,5,1,1,5,1,1,5,1,5,5,5,5,5,5,5,5,5,5,5,5,5,1,1,5,5,5,1,5,5,5,5,5,5,1,1,5,5,5,5,5,-1,5,5,5,5,5,-1,5,5,-1,5,5,5,-1,5,5,5,5,5,5,5,5,1,1,1,5,5,5,1,1,1,5,5,5,1,5,5,-1,-1,-1,-1,-1,-1,-1,-1,-1,-1,-1,2,5,5,5,-1,5,5,5,5,5,5,5,5,-1,5,5,5,5,5,5,5,5,5,-1,-1,-1,5,-1,-1,-2,-1,-1,5,5,5,-1,5,5,5,5,-2,-1,-1,-2,-2,-1,5,-1,-1,-1,5,5,5,5,5,5,5,5,1,5,5,5,5,5,5,-1,-1,-1,5,-1,5,5,5,5,5,5,5,5,5,5,5,5,5,5,1,5,5,5,5,5,5,-1,-1,5,5,5,5,5,5,5,5,5,5,5,-1,5,-1,5,5,5,5,5,5,5,5,5,5,5,5,5,5,5,5,5,5,5,5,5,5,5,5,5,-1,-1,5,5,-1,5,5,5,5,5,5,5,1,5,5,5,5,5,5,5,5,5,5,5,5,5,5,5,5,5,5,5,5,5,5,5,5,5,-1,5,5,5,5,5,5,5,5,5,5,5,5,5,5,5,5,5,5,5,5,5,5,-1,-1,5,-1,-1,-1,-1,-1,5,5,5,-1,-1,5,5,-1,5,-1,5,5,-1,-1,5,-1,5,5,5,5,5,-1,5,-1,-1,-1,-1,-1,5,-1,5,-1,-2,-1,-2,-1,5,5,-1,-2,5,5,-1,-1,-1,-1,-1,-1,-1,-1,-1,5,-1,5,5,-1,-1,-1,-1,1,5,-1,-1,5,-1,1,-1,5,5,5,5,5,-1,5,5,-1,5,5,5,5,5,5,5,5,5,5,-1,-1,-1,-1,5,5,5,5,5,5,5,-1],[1,1,3,3,2,2,1,1,1,3,2,3,3,3,3,2,3,2,2,2,2,1,2,3,2,3,2,1,1,1,5,1,1,1,2,1,1,1,1,1,5,5,5,5,1,1,1,5,5,1,1,5,5,1,1,1,5,1,5,1,5,1,1,1,5,1,1,1,1,1,5,1,1,1,1,1,1,1,1,1,1,1,1,1,1,5,5,5,2,5,1,5,5,1,5,5,5,1,5,5,5,5,5,5,5,5,5,5,5,5,5,5,5,1,1,1,1,5,1,1,5,1,5,5,5,5,5,5,5,5,5,5,5,5,5,5,1,5,5,5,5,5,5,5,5,5,5,1,5,5,1,5,5,5,5,5,5,5,5,5,-1,5,5,5,5,5,5,-1,5,5,5,5,5,5,5,5,1,1,1,5,5,5,1,1,1,1,5,5,1,5,-1,-1,-1,-1,-1,-1,-1,-1,-1,-1,5,-1,2,5,1,5,-1,5,2,5,5,5,5,5,5,-1,5,5,5,5,5,5,5,5,5,-1,-1,-1,5,-1,-1,-1,-1,-1,1,-1,5,-1,5,5,5,5,-2,-1,5,-1,-2,-1,5,-1,-1,-1,5,5,5,5,5,5,5,5,1,1,5,5,5,5,5,-1,5,5,-1,5,5,5,5,5,5,5,5,5,5,5,5,5,5,5,5,5,5,5,5,5,5,-1,-1,-1,5,5,5,5,5,5,5,5,5,5,-1,5,5,5,5,5,5,5,5,5,5,5,5,5,5,5,5,5,5,5,5,5,5,5,5,5,5,5,-1,-1,-1,5,-1,5,-1,5,5,5,5,5,5,5,5,5,-1,5,5,5,5,5,5,5,5,5,5,5,5,5,5,5,5,5,5,5,5,5,-1,5,5,5,5,5,5,5,5,5,5,5,5,5,5,5,5,5,5,5,5,5,5,-1,-1,5,-1,-1,-1,-1,5,5,5,-1,-1,5,5,5,-1,-1,-1,5,5,-1,-1,5,5,-1,5,5,5,5,-1,5,-1,-1,-1,-1,-1,5,-1,5,-1,-1,-1,-1,-1,-1,-1,-1,-1,5,5,-1,5,-1,-1,-1,-1,-1,-1,-1,5,-1,5,5,-1,-1,-1,5,5,5,-1,-1,5,-1,1,-1,5,5,5,5,5,-1,-1,-1,-1,5,5,5,5,5,5,5,5,5,5,-1,-1,5,-1,5,5,5,5,5,5,5,-1],[1,2,3,3,2,2,1,2,1,3,2,3,3,3,3,2,3,2,2,2,2,1,2,3,2,3,2,1,1,1,5,1,1,1,2,1,1,1,5,1,1,5,5,5,1,1,1,5,5,1,1,5,1,1,1,1,5,1,5,1,1,1,1,1,5,1,1,1,1,1,1,1,1,1,1,1,5,1,1,1,1,1,1,1,1,1,1,5,2,5,1,5,5,5,5,5,5,1,5,5,5,5,5,1,5,5,5,5,5,5,5,5,5,1,5,5,1,5,1,5,5,5,5,5,5,5,5,5,5,5,5,5,5,5,5,5,1,5,5,5,1,5,5,5,5,5,5,1,5,5,5,5,5,5,-1,5,5,5,5,5,5,5,5,-1,5,5,5,-1,5,5,5,1,5,5,5,-1,1,1,1,5,5,5,1,1,1,5,5,5,1,5,-1,-1,-1,-1,-1,5,-1,-1,-1,-1,-1,-1,1,5,5,5,-1,5,5,5,5,5,5,5,5,5,5,5,5,5,5,5,5,-1,5,5,-1,-1,5,-1,-1,-1,-1,-1,5,1,5,5,5,5,5,5,-1,-1,-1,-2,-2,-1,5,-1,-1,-1,5,5,5,5,5,5,5,5,1,5,5,5,5,5,5,-1,5,-1,-1,5,5,5,5,5,5,5,5,5,5,5,5,5,5,5,1,5,5,5,5,5,5,-1,-1,-1,5,5,5,5,5,5,5,5,5,5,-1,5,5,5,5,5,5,5,5,5,5,5,5,5,5,5,5,5,5,5,5,5,5,5,5,5,5,5,5,-1,5,5,5,5,-1,5,5,5,5,5,1,5,5,5,5,5,5,5,5,5,5,5,5,5,5,5,5,5,5,5,5,5,5,5,5,5,-1,5,5,5,5,5,5,5,5,5,5,5,5,5,5,5,5,5,5,5,5,5,5,-1,-1,5,-1,-1,-1,-1,-1,5,5,-1,-1,-1,5,5,-1,5,-1,5,-1,-1,-1,5,5,-1,5,-1,-1,5,-1,5,-1,-1,-1,-1,-1,5,-1,-1,-1,-1,-1,-1,-1,-1,5,-1,-2,5,5,-1,-1,-1,-1,-1,-1,-1,-1,-1,5,5,5,5,-1,-1,-1,-1,1,5,-1,5,5,-1,1,-1,5,5,5,5,5,-1,-1,5,-1,5,5,5,5,5,5,5,5,5,5,-1,-1,5,-1,5,5,5,5,5,5,5,-1],[1,1,3,3,2,2,1,1,1,3,2,2,3,3,3,3,3,1,3,3,2,2,2,2,1,2,2,1,1,1,1,2,1,2,2,1,1,1,5,1,5,1,5,5,5,1,5,5,5,1,5,5,5,1,1,5,5,1,5,1,5,1,5,1,1,2,1,1,1,1,1,1,1,1,1,1,1,1,1,1,1,1,1,1,1,5,1,5,1,5,5,5,5,1,5,5,5,1,5,5,1,1,5,5,5,5,5,5,5,5,-1,5,5,1,5,1,1,1,1,1,5,1,5,1,5,5,5,5,5,5,5,5,5,5,5,5,5,5,5,5,5,5,5,5,5,5,5,5,5,5,5,-1,5,5,5,5,5,5,5,5,5,5,5,5,5,5,5,-2,5,5,5,5,5,5,5,-1,2,1,1,1,1,5,1,5,1,5,1,5,1,5,-1,-1,-1,5,-1,-1,5,-1,-1,-1,-1,-1,1,5,5,5,-1,5,5,5,5,5,5,5,5,-1,5,5,5,5,5,5,5,5,5,-1,-1,-1,-1,-1,-2,-2,-1,-1,5,-1,-1,-1,5,5,5,5,-2,-1,-1,-2,-2,-2,5,-1,-2,-2,-1,5,5,5,5,5,5,5,5,5,5,5,5,5,5,-1,5,-1,-1,-1,5,5,5,5,5,5,5,5,5,5,5,5,5,5,5,5,5,5,5,5,5,-1,-1,-1,5,5,5,5,5,5,5,5,1,5,-1,5,5,5,5,5,5,5,5,5,5,5,5,5,5,5,5,5,5,5,5,5,5,5,5,5,5,5,-1,-1,5,5,-1,5,5,1,1,5,5,5,5,5,5,5,-1,5,5,5,5,5,5,5,5,5,5,5,5,5,5,5,5,5,5,5,5,5,-1,5,5,5,5,5,5,5,5,5,1,1,5,5,5,5,5,5,5,5,5,5,1,-1,5,-1,-2,-1,-1,-1,-1,5,5,5,-1,-1,5,5,-1,5,-1,5,-1,-1,5,5,5,5,-1,-1,5,-1,-1,5,5,5,-1,-1,-1,-1,-1,5,-2,-2,-2,-2,5,5,-2,-2,-1,5,-1,-1,-1,-1,-1,-2,-1,1,-1,-1,5,-1,5,5,-1,-1,-1,5,5,5,5,-1,5,5,5,5,5,5,5,5,5,5,-1,-1,-1,5,5,5,5,5,5,5,5,5,5,-1,5,5,-1,5,5,5,5,5,5,5,-1],[1,2,3,3,1,2,1,2,1,3,3,3,3,3,3,2,3,1,2,2,2,1,2,2,2,2,2,1,1,1,1,1,1,1,1,1,1,3,2,2,1,5,5,5,5,1,5,5,5,5,5,5,5,5,5,5,5,1,5,1,5,1,1,1,1,1,1,1,1,5,5,1,1,5,5,1,1,1,1,1,5,5,5,1,1,5,5,5,1,5,1,5,5,1,5,5,5,5,5,5,5,5,5,5,5,5,5,5,5,5,-1,5,5,1,5,5,5,5,1,1,5,1,5,5,5,5,5,5,1,1,5,5,5,5,5,5,5,5,5,5,5,5,5,5,5,5,5,1,1,5,1,-1,5,1,5,5,5,5,5,-1,-1,5,5,5,5,5,5,5,5,5,5,1,1,5,5,5,1,1,1,5,1,5,1,1,1,5,1,5,1,5,-2,-2,-1,-1,5,5,5,-1,-1,-1,5,5,2,5,5,1,5,5,5,5,-1,5,5,5,5,-1,1,-1,-1,5,-1,5,5,-1,-1,-1,-1,-1,5,-1,-1,-2,-1,-1,5,5,-1,5,5,5,5,5,-2,-1,5,-2,-1,-1,5,-1,-1,-1,5,5,5,5,5,5,5,5,1,1,1,5,1,5,5,5,1,-1,-1,5,5,5,-1,5,5,5,5,5,5,5,5,5,5,5,5,5,5,5,5,-1,-1,-1,-1,-1,-1,5,5,5,5,5,-1,5,5,5,-1,5,-1,5,5,5,5,5,5,1,5,5,5,5,5,5,5,5,5,5,5,5,5,5,5,5,5,5,-1,5,5,5,-1,5,-1,5,5,5,5,5,5,5,5,5,5,5,5,5,5,5,5,-1,-1,5,5,5,5,5,1,5,5,5,5,5,1,5,-1,5,5,5,1,1,5,5,5,5,5,5,5,5,5,5,5,5,5,5,5,5,5,-1,-1,5,-1,-1,-1,-1,5,5,5,5,5,-1,5,-1,-1,5,-1,5,5,-1,-1,5,5,5,5,5,5,-1,-1,5,-1,-1,-1,5,-1,-1,-1,5,-2,-2,-1,-1,-1,5,-1,-1,-2,5,-1,-1,-1,-1,-1,-1,-1,-1,-1,-1,5,5,5,5,5,-1,-1,-1,5,-1,-1,-1,5,-1,1,5,5,5,5,5,5,5,5,5,5,5,5,5,5,1,5,5,5,5,5,-1,5,5,5,5,5,5,5,5,5,5,-1],[1,1,1,2,1,1,5,1,5,3,3,3,3,3,3,3,3,1,2,2,2,1,3,3,2,2,2,2,1,1,1,1,1,2,2,1,2,1,1,2,5,5,5,5,1,1,5,5,1,5,1,5,1,1,1,5,5,1,1,1,1,1,1,1,1,1,5,1,1,5,1,1,1,1,1,1,2,1,1,1,5,1,1,1,1,5,5,5,1,5,1,5,5,1,1,5,5,1,5,5,5,5,5,5,5,5,5,5,5,5,5,5,5,5,1,5,5,1,1,5,5,1,5,5,5,5,1,5,1,1,5,5,5,5,1,5,5,5,5,5,5,1,5,5,5,5,5,5,5,5,1,5,5,5,5,5,5,5,5,5,5,-1,-1,5,-1,-1,5,-1,5,5,5,5,5,5,5,5,1,1,5,5,5,1,5,1,5,5,5,5,5,5,5,-1,-1,-1,-1,-1,-1,-1,-1,-1,-1,5,5,5,-1,5,5,-1,-1,-1,5,5,5,5,5,5,5,5,5,5,5,5,5,5,5,-1,-1,-1,-1,-1,-1,-2,5,5,-1,-1,-1,-1,5,5,5,5,-1,-1,5,-1,5,-1,-1,5,-1,-1,-1,1,5,-1,5,5,5,-1,5,5,5,5,5,5,5,5,5,-1,5,5,5,5,1,5,5,5,5,5,5,5,5,5,5,5,5,5,5,5,5,5,5,5,5,5,5,5,1,5,5,5,5,5,5,5,5,-1,5,5,5,5,2,5,5,5,5,5,5,5,5,5,5,5,5,5,1,5,1,5,5,5,5,5,5,-1,-1,5,5,5,5,5,1,5,5,5,5,5,5,5,5,5,5,5,5,5,5,5,5,5,1,5,5,5,5,5,5,5,5,5,5,5,-1,5,5,5,5,5,5,5,5,5,5,5,5,5,5,5,5,5,5,5,1,5,5,-1,5,5,-1,-1,5,-1,-1,5,5,5,5,5,5,5,5,5,5,5,5,5,5,-1,5,-1,-1,5,5,-1,-1,-1,-1,-1,-1,-1,5,-1,-1,5,-1,-2,-2,5,-2,5,-1,-1,-2,-1,-1,-1,5,-1,-1,-2,-1,-1,-2,-1,-1,5,-1,5,5,-1,5,5,-1,-1,-1,-1,5,-1,5,-1,1,-1,5,5,-1,-1,-1,-1,5,2,5,5,5,5,5,5,5,5,5,-1,-1,5,-1,5,5,5,-1,-1,-1,5,-1],[5,1,1,2,1,1,5,1,5,3,3,3,3,3,3,3,3,1,2,2,2,1,3,3,2,2,2,2,1,1,1,1,1,2,2,2,2,1,1,2,5,5,5,5,1,1,5,5,1,5,1,5,1,1,1,1,5,1,1,1,1,1,1,1,1,1,1,1,1,5,1,1,1,1,1,1,2,1,1,1,1,1,1,1,1,5,5,5,1,5,1,5,5,1,1,5,5,1,5,5,5,5,5,5,5,5,5,5,5,5,5,5,5,5,1,5,5,1,1,5,5,1,1,5,5,5,5,5,5,1,5,5,5,5,1,5,5,5,5,5,5,5,5,5,5,5,5,5,5,5,1,5,5,5,5,5,5,5,5,5,5,-1,-1,-1,-1,-1,5,-1,5,5,5,5,5,-1,5,5,1,1,5,5,5,5,1,1,5,5,5,5,5,5,5,-1,-1,-1,-1,-1,-1,5,-1,-1,-1,5,5,5,-1,5,5,-1,-1,-1,5,5,5,5,5,5,5,5,5,5,5,5,5,5,5,-1,-1,-1,-1,-1,-1,-1,5,-1,-1,-1,-1,-1,5,5,5,5,-1,-1,1,-1,5,-1,-1,-1,-1,-1,-1,5,5,-1,5,5,5,5,5,5,5,5,1,5,5,5,5,-1,5,5,5,5,5,5,5,5,5,5,5,5,5,5,5,5,5,5,5,5,5,5,5,5,5,5,5,5,1,5,5,5,5,5,5,5,5,5,5,5,5,5,2,5,5,5,5,5,5,5,5,5,5,5,5,5,1,5,1,5,5,5,5,5,5,-1,-1,5,5,5,5,5,1,5,5,5,5,5,5,5,5,5,5,5,5,5,5,5,5,5,1,5,5,5,5,5,5,5,5,5,5,5,-1,5,5,5,5,5,5,1,5,5,5,5,5,5,5,5,5,5,5,5,5,5,5,-1,5,5,-1,5,-1,-1,-1,5,5,5,5,5,5,5,5,5,5,5,5,5,5,-1,5,5,-1,5,5,-1,-1,5,-1,-1,-1,-1,-1,-1,5,5,-1,-1,-1,5,-1,5,-1,-1,-1,-1,-1,-1,-1,-1,-1,-1,-1,5,-1,-1,-1,5,-1,-1,5,-1,-1,5,-1,-1,5,-1,5,-1,5,-1,1,-1,5,5,-1,-1,-1,-1,5,1,5,5,5,5,5,5,5,-1,5,-1,-1,5,-1,5,5,5,-1,5,-1,5,-1],[1,1,1,2,1,1,1,1,5,3,3,3,3,3,3,3,3,1,2,2,2,1,3,3,2,2,2,2,1,1,1,1,1,2,2,2,2,1,1,2,1,5,5,5,1,1,1,5,1,1,1,5,1,1,1,1,5,1,1,1,1,1,1,2,1,1,1,5,1,5,1,1,1,1,1,1,2,1,1,1,1,1,1,1,1,5,1,5,1,5,1,5,5,1,1,5,5,1,5,5,5,5,5,5,5,5,5,5,5,5,5,5,5,5,5,5,5,1,1,5,5,1,1,5,5,5,5,5,5,5,5,5,5,5,5,5,5,5,5,5,5,5,5,5,1,5,5,5,5,5,1,5,5,5,5,5,5,5,5,5,5,-1,-1,-1,-1,-1,5,-1,5,5,5,5,5,-1,5,5,1,1,5,5,5,5,1,1,5,5,5,5,5,5,5,-1,-1,-1,-1,-1,-1,5,-1,-1,-1,-1,5,5,-1,1,5,-1,5,-1,5,5,5,5,5,5,5,5,5,5,5,5,5,5,5,-1,-1,-1,-1,-1,-1,-2,5,5,-1,-1,-1,-1,-1,5,5,5,-2,-2,1,-1,5,-1,-1,-1,-1,-1,-1,5,5,5,5,5,5,5,5,5,5,5,1,5,1,-1,5,-1,5,5,5,5,5,5,5,5,5,5,5,1,5,5,5,5,5,5,5,5,5,5,5,5,5,5,5,5,5,5,5,5,5,5,5,5,5,5,5,5,5,5,5,5,5,5,5,5,5,5,5,5,5,5,5,5,1,5,5,5,5,5,5,5,5,-1,5,5,5,5,5,5,1,5,5,5,5,5,5,5,5,5,5,5,5,5,5,5,5,5,1,5,5,5,5,5,5,5,5,5,5,5,-1,5,5,5,5,5,5,5,5,5,5,5,5,5,5,5,5,5,5,5,5,5,5,5,5,5,-1,5,-1,-1,-1,5,5,5,-1,5,5,5,5,5,-1,5,5,5,5,-1,5,5,5,5,5,-1,-1,5,-1,-1,5,5,-1,-1,5,5,-1,-2,-1,5,-2,-1,-1,-1,-1,-1,-2,-1,-1,-1,-1,-1,-1,-1,-1,-1,-1,5,5,5,-1,-1,-1,5,-1,-1,-1,-1,5,-1,5,-1,-1,-1,5,5,5,-1,-1,-1,5,5,5,5,5,5,5,5,5,-1,5,-1,-1,5,-1,-1,5,5,-1,5,-1,5,-1],[1,2,3,2,1,2,1,1,1,3,3,3,3,3,3,3,3,1,2,2,2,2,2,3,2,2,2,2,2,1,1,1,1,2,2,1,1,1,5,1,1,5,1,5,5,1,1,5,5,5,1,1,1,1,1,1,1,1,1,1,1,1,1,1,1,1,1,1,1,1,1,1,1,1,1,1,1,1,1,1,1,1,1,1,1,5,1,5,1,5,1,5,5,1,1,5,5,1,5,5,5,5,5,5,5,5,5,5,5,5,5,5,5,5,5,5,5,1,1,5,1,5,5,5,5,5,5,5,5,1,5,5,5,5,5,5,5,5,5,5,5,5,5,5,1,5,5,5,5,5,1,5,5,5,5,5,5,5,5,5,-1,-1,-1,-1,5,5,5,-1,5,5,5,5,5,5,5,5,1,1,1,5,5,5,1,1,5,5,5,5,5,5,-1,-2,-1,-2,5,5,-1,-1,-1,-1,-1,-1,5,5,-1,5,-1,-1,-1,-1,5,5,5,5,5,5,5,5,5,5,5,5,5,5,5,-2,-2,5,-1,-1,-2,-2,5,5,-1,-1,-1,-1,5,5,-1,5,-2,-2,-1,-2,-2,-2,5,5,-1,-1,-1,5,5,-1,5,5,5,5,5,5,5,5,5,5,5,5,-1,-1,-1,5,5,1,5,1,5,5,5,5,5,5,5,5,5,5,5,5,5,5,5,5,5,5,5,5,5,5,1,5,5,5,5,5,5,5,5,5,5,5,5,5,5,5,5,5,5,5,5,5,5,5,5,5,5,5,5,5,5,5,5,5,5,5,5,-1,5,5,5,5,5,5,5,5,5,5,5,5,1,5,5,5,5,5,5,5,5,5,5,5,5,5,5,5,5,5,5,5,5,5,5,5,5,5,5,5,5,5,5,5,5,5,5,5,5,5,1,5,5,5,5,5,5,5,5,5,5,5,5,5,5,-2,-1,5,5,5,5,5,5,5,5,-1,5,5,5,5,5,5,5,5,5,5,5,-2,-2,-1,-1,-1,-1,-1,-1,-1,-2,-1,-2,-2,-2,-1,-2,5,-1,5,-2,-1,-1,-1,-1,-1,-2,-2,-2,-2,-2,-1,-1,5,-1,5,-1,-1,-1,-1,-1,5,-1,-1,-1,-1,5,-1,-1,-1,5,-1,5,-1,5,5,5,5,5,5,5,5,5,-1,5,5,5,-1,-1,-1,5,5,5,5,-1,5,-1,5,-2],[2,2,3,2,1,2,1,1,1,3,3,3,3,3,3,3,3,1,2,2,2,1,2,3,2,2,2,2,1,1,1,1,1,2,2,2,1,1,5,1,5,5,1,5,1,5,5,5,1,5,5,5,1,5,5,5,1,1,1,1,1,1,1,1,1,1,1,1,1,1,1,1,1,1,1,1,1,1,1,1,1,1,1,1,1,1,1,5,1,5,1,5,5,1,1,5,5,1,5,5,5,5,5,5,5,5,5,5,5,5,5,5,5,5,1,1,5,1,1,1,1,1,5,5,5,5,5,5,5,5,5,5,5,5,5,5,5,5,5,5,5,5,5,5,5,5,1,5,5,5,5,5,5,5,5,5,5,5,5,5,-1,5,-1,-1,5,-1,5,5,5,5,1,5,5,5,5,5,1,1,5,5,5,5,1,1,5,5,1,5,5,5,5,5,-1,-1,-1,5,-1,-1,-1,-1,-1,-1,1,5,5,5,-1,5,5,1,5,5,5,5,5,-1,5,5,5,5,5,5,5,5,5,-1,-1,-1,-1,-1,-2,-1,5,-1,-1,-1,5,-1,-1,5,5,5,-2,-1,5,-2,-1,5,-1,-1,-1,-1,-1,5,1,5,5,5,5,-1,5,5,5,-1,5,5,5,-1,-1,-1,-1,-1,5,5,5,5,5,5,5,5,5,1,5,5,5,5,5,5,5,5,5,5,5,-1,5,5,5,5,5,5,5,5,5,5,5,5,-1,5,-1,5,5,5,5,5,1,5,5,5,5,5,5,5,5,5,5,5,5,5,5,5,5,5,5,5,-1,5,5,5,5,5,5,5,5,5,5,5,5,5,5,5,5,5,5,5,5,5,5,5,5,5,5,5,5,1,5,5,5,5,5,1,5,5,5,5,5,5,5,5,5,5,5,5,5,5,5,5,5,5,5,5,5,5,5,5,5,5,-1,5,-1,5,5,-1,-1,5,5,5,5,5,5,-1,-1,5,-1,5,5,5,5,5,5,5,5,5,5,-1,-1,5,-1,-1,-1,-1,5,-1,5,5,-2,-1,-1,-1,-1,-1,5,5,-1,-1,-1,-1,5,-1,-1,-2,-1,-1,-1,-1,-1,-1,5,5,-1,5,-1,5,5,5,-1,-1,-1,-1,5,-1,-1,-1,-1,5,5,-1,5,5,-1,5,-1,5,5,5,-1,-1,5,5,5,-1,-1,5,-1,5,5,5,5,5,-1,5,-1],[1,3,3,2,1,2,1,1,1,3,3,3,3,3,3,2,3,1,2,2,2,1,2,3,2,2,2,2,1,1,1,1,1,2,2,2,1,2,5,1,1,5,1,5,1,5,5,5,1,5,5,5,1,5,5,5,1,1,1,1,1,1,1,1,1,1,1,1,1,1,1,1,1,1,1,1,1,1,1,1,1,1,1,1,1,1,1,5,1,5,1,5,5,1,1,5,5,1,5,5,5,5,5,5,5,5,5,5,5,5,5,5,5,5,1,1,5,1,1,1,1,1,5,5,5,5,5,5,5,5,5,5,5,1,5,5,5,5,5,5,5,5,5,5,5,5,1,5,5,5,5,5,5,5,5,5,5,5,5,5,-1,5,-1,-1,5,-1,5,-1,5,5,5,5,5,5,5,5,1,1,5,5,5,5,1,1,5,5,1,5,1,5,5,5,-1,-1,-1,5,-1,-1,-1,-1,-1,-1,1,5,5,5,-1,5,5,1,5,5,5,5,5,5,5,5,5,5,5,5,5,5,5,-1,-1,-1,-1,-1,-2,-2,5,-1,-1,5,5,-1,-1,5,5,5,-2,-1,5,-2,-1,5,-1,-1,5,-1,-1,5,5,5,5,5,5,-1,5,5,5,-1,5,5,5,-1,-1,-1,-1,-1,5,5,5,5,5,5,5,5,5,1,5,5,5,5,5,5,5,5,5,5,5,-1,5,5,5,5,5,5,5,5,5,5,5,5,5,5,-1,5,5,5,5,5,1,5,5,5,5,5,5,5,5,5,5,5,5,5,5,5,5,5,5,5,-1,5,5,5,5,5,5,5,5,5,5,5,5,5,5,5,5,5,5,5,5,5,5,5,5,5,5,5,5,1,5,5,5,5,5,5,5,5,5,5,5,5,5,5,5,5,5,5,5,5,5,5,5,5,5,5,5,5,5,5,5,5,5,5,-1,5,5,-1,-1,5,5,5,5,5,5,-1,-1,5,-1,5,5,5,5,5,5,5,5,5,5,-1,-1,5,-1,-1,-1,-1,5,-1,5,5,-1,-1,-1,-1,-1,-1,-1,-1,-1,-1,-1,-1,-1,-1,-1,-2,-1,-1,-1,-1,-1,-1,5,5,-1,5,-1,5,5,5,-1,-1,-1,-1,5,-1,-1,-1,-1,5,5,-1,5,5,-1,5,-1,5,5,5,-1,-1,5,5,5,-1,-1,5,-1,5,5,-1,5,5,-1,5,-1],[2,2,3,3,1,2,1,2,1,3,3,3,3,3,3,3,3,1,2,2,2,1,2,2,1,2,1,2,1,1,1,1,2,2,1,1,1,1,5,1,5,5,5,5,5,1,5,5,5,5,5,5,5,5,5,5,5,1,1,5,5,1,1,1,1,1,1,1,5,5,1,1,5,1,5,1,1,1,2,5,1,5,1,5,1,5,1,5,1,5,5,5,5,1,1,1,5,5,1,5,5,5,5,5,5,5,5,5,5,5,-1,5,5,5,1,1,5,5,1,5,5,5,5,5,5,5,5,5,5,5,5,5,5,5,5,5,5,5,5,5,5,5,5,5,5,1,5,1,1,1,5,5,5,1,5,5,5,5,5,5,5,5,5,5,5,5,1,5,5,5,5,1,2,5,1,5,1,1,1,5,5,5,1,1,1,1,1,5,5,1,-1,-1,-1,5,-1,1,-1,-1,-1,-1,-1,-1,1,5,1,1,-1,1,-1,-1,-1,5,5,5,5,5,5,5,5,5,5,5,5,-1,-1,-1,-1,-1,-1,-1,-1,-1,5,-1,5,5,-1,-1,-1,-1,-1,-1,-1,-1,5,-1,-1,5,-1,-1,5,-1,5,5,-1,-1,5,5,5,-1,5,5,5,-1,5,-1,5,-1,-1,-1,-1,-1,5,5,-1,5,5,5,5,5,5,1,5,5,5,5,5,5,5,-1,5,5,5,-1,-1,5,5,5,5,5,5,5,5,5,5,5,5,-1,-1,-1,5,5,5,1,1,5,1,5,5,5,5,5,5,5,5,5,5,5,5,5,5,5,5,5,-1,5,5,5,-1,5,5,5,1,5,5,5,5,1,5,5,5,5,5,5,5,5,-1,-1,-1,5,5,5,5,5,5,5,5,5,5,5,5,5,5,5,5,5,5,5,5,5,5,5,5,1,5,5,5,5,5,5,5,5,5,5,5,5,-1,5,-1,5,5,5,5,5,5,5,-1,5,5,5,-1,5,-1,5,5,-1,-1,5,-1,-1,-1,5,5,-1,-1,5,5,5,5,5,5,-1,-1,5,-1,5,5,5,-1,5,5,5,-1,-1,-1,-1,-1,-1,-1,-1,-1,-1,-1,-1,5,5,5,-1,-1,-1,5,-1,-1,-1,5,-1,5,-1,5,-1,-1,-1,5,5,5,-1,5,5,5,5,5,5,5,5,5,1,5,5,5,5,5,5,5,5,5,5,5,5,5,1,5],[1,2,2,2,1,1,1,1,5,3,3,3,3,3,3,2,3,1,2,2,2,2,3,3,2,3,2,2,2,2,1,1,1,2,1,2,1,1,1,1,1,1,5,5,1,1,5,5,5,5,1,5,1,1,1,1,1,1,1,1,1,5,1,1,5,1,1,5,1,5,1,1,1,1,1,1,1,1,1,1,1,1,1,1,1,5,5,5,1,5,5,1,5,1,5,5,1,1,5,5,5,5,5,5,5,5,5,5,5,5,5,5,5,5,5,1,5,1,1,5,5,5,5,5,5,5,5,5,1,1,5,5,5,5,5,5,1,5,5,5,5,5,5,5,5,5,5,5,1,5,5,5,5,5,5,5,5,5,5,5,-1,-1,-1,-1,-1,5,5,5,5,5,5,5,5,5,5,-1,1,1,1,5,5,5,1,1,5,1,5,5,5,5,5,-1,-1,-1,-1,-1,5,-1,-1,-1,-1,-1,5,5,-1,5,1,-1,-1,-1,5,5,5,5,5,5,5,5,5,5,5,5,5,5,5,-1,-1,-1,-1,-1,-1,-2,5,-1,-1,-1,-1,-1,5,5,-1,5,-2,-1,5,-1,-1,-1,-1,-1,-1,-1,-1,5,5,5,5,5,5,5,5,5,5,5,5,5,5,5,5,-1,-1,-1,5,5,5,5,5,5,5,5,5,5,5,5,5,5,5,5,5,5,5,5,5,5,5,5,5,5,5,5,5,5,5,5,5,5,5,5,5,5,5,5,5,5,1,5,5,5,5,5,5,5,5,5,5,5,5,5,5,5,5,5,5,5,5,5,5,5,-1,1,5,5,5,5,5,5,1,1,1,5,5,5,5,5,5,5,5,5,5,5,5,5,5,5,5,5,5,5,5,5,5,1,5,5,5,5,5,5,5,5,5,5,5,5,5,5,5,5,5,5,5,5,5,5,5,-1,-1,5,-1,-1,5,-2,5,5,5,5,5,5,5,-1,5,5,-1,5,5,5,5,-1,-1,5,-1,5,5,-1,-1,-1,5,-1,-1,-1,1,5,5,-1,-1,5,-2,-1,-1,-1,5,1,-1,5,-1,-1,-1,-1,-1,-1,-1,-1,-1,-1,-1,-1,-1,-1,-1,-1,-1,5,5,-1,-1,-1,5,-1,5,5,-1,5,5,-1,5,-1,-1,5,-1,5,5,5,5,5,5,5,5,5,5,-1,-1,5,-1,5,5,5,5,5,5,5,-1],[2,2,2,2,2,1,1,1,5,3,3,3,3,3,3,3,3,1,2,2,2,1,3,3,2,2,2,2,1,1,1,1,1,2,2,2,1,1,5,1,5,1,5,5,5,1,5,5,5,5,1,5,1,1,5,5,5,1,1,1,1,1,1,1,1,1,1,5,1,5,1,1,1,1,1,1,1,1,1,1,1,1,1,1,1,5,1,5,1,5,5,5,1,1,5,5,1,5,5,5,5,1,5,5,5,5,5,5,5,5,5,5,5,1,1,1,5,1,1,5,5,1,5,5,5,5,5,5,5,1,5,5,5,5,5,1,5,5,5,5,5,1,5,5,1,5,5,5,1,5,1,5,5,5,5,5,5,5,5,5,5,-1,-1,-1,-1,-1,5,5,5,5,5,5,5,5,5,5,1,1,1,5,5,5,1,1,5,5,5,5,5,5,-1,-1,-1,-1,-1,-1,-1,5,-1,-1,-1,5,5,-1,-1,5,5,-1,-1,-1,5,5,5,5,5,5,5,5,5,5,5,5,5,5,5,-1,-1,-1,-1,-1,-1,-1,5,5,-1,-1,5,5,-1,5,5,5,-2,-1,-1,-1,-1,-1,-1,-1,-1,-1,5,5,5,5,5,5,5,5,5,5,5,5,5,5,5,-1,-1,-1,-1,-1,5,1,5,5,5,5,5,5,5,5,5,5,5,5,5,5,5,5,5,5,5,5,5,5,5,5,5,5,5,1,5,5,1,5,5,5,5,5,5,5,5,5,1,5,5,5,5,5,5,5,5,5,5,5,5,5,5,5,5,5,5,5,5,5,5,5,-1,5,5,5,5,5,5,5,1,5,5,5,5,5,5,5,5,5,5,5,5,5,5,5,5,5,5,5,5,5,5,5,5,1,5,5,5,5,5,5,5,5,5,1,5,5,5,5,5,5,5,5,5,5,5,1,5,-1,-1,-1,-1,-1,5,-1,5,5,5,5,5,5,5,5,5,5,-1,5,5,5,5,5,5,5,5,5,5,-1,-1,5,-1,5,5,5,5,5,-1,-1,-1,-1,-1,-1,-1,5,-1,5,-1,-1,-1,-1,-1,-1,-1,-1,-1,-1,-1,-1,-1,-1,5,-1,-1,-1,-1,-1,5,-1,-1,-1,-1,-1,5,-1,-1,-1,5,-1,5,-1,-1,5,-1,5,5,5,5,5,5,-1,5,-1,5,-1,5,5,-1,5,5,5,5,5,5,5,-1],[1,1,2,2,1,1,1,1,1,3,3,3,3,3,3,2,3,1,2,2,2,2,3,3,2,3,2,2,2,2,1,1,1,2,1,2,1,1,5,1,1,5,5,5,5,1,5,5,1,5,1,1,1,1,1,1,1,1,1,1,1,5,1,1,1,1,1,1,1,1,5,1,1,1,1,1,1,1,1,1,1,1,1,1,1,5,1,5,1,5,5,1,5,1,5,5,5,1,1,5,5,5,5,5,5,5,5,5,5,5,5,5,5,1,1,1,5,1,1,5,5,5,5,5,5,5,1,5,5,5,5,5,5,5,5,5,5,5,5,5,5,1,5,5,5,5,5,5,5,5,1,5,5,2,5,5,5,5,5,5,-1,-1,-1,-1,-1,5,5,5,5,5,5,5,5,5,5,5,1,1,1,5,5,5,1,1,5,5,1,5,5,1,5,-1,-1,5,5,-1,-1,-1,5,-1,-1,-1,5,-1,-1,5,-1,-1,-1,5,5,5,5,5,5,5,5,5,5,5,5,5,5,5,5,-2,-1,-1,-1,-1,-1,-2,-1,-1,-1,-1,5,-1,-1,-1,5,5,-2,-2,-1,-1,5,-1,-1,-1,-1,-1,5,5,5,5,5,5,5,5,5,5,5,5,5,5,5,-1,5,-1,-1,-1,5,5,5,5,5,5,5,5,5,5,5,5,5,5,5,5,5,5,5,5,5,5,5,5,5,5,5,5,5,5,5,5,5,5,5,-1,5,5,5,5,5,5,5,5,5,5,5,5,5,5,5,5,5,5,5,5,5,5,5,5,5,5,5,-1,5,5,-1,5,5,5,5,5,5,5,1,5,1,5,5,5,5,5,5,5,5,1,5,5,5,5,5,5,5,5,5,5,5,5,5,5,5,5,5,5,5,5,5,5,5,5,5,5,5,5,5,5,5,5,5,5,5,5,5,-1,-1,5,-1,5,5,-2,-1,5,5,5,-1,5,5,-1,-1,5,-1,-1,5,5,5,5,5,-1,5,5,5,5,-1,-1,-1,5,5,-1,-1,-1,-1,5,-1,-1,-2,-1,-1,5,5,5,-1,-1,-1,-1,5,5,5,-1,-1,-1,-2,-1,-1,5,-1,5,5,-1,-1,-1,5,5,-1,-1,5,-1,5,-1,-1,5,-1,5,5,-1,-1,5,-1,5,5,5,5,5,5,5,5,5,5,5,5,-1,-1,5,5,-1,-1,5,-1,5,-1],[5,2,2,2,1,1,1,1,5,3,3,3,3,3,3,3,3,1,2,2,2,2,3,3,2,2,2,2,1,2,1,1,1,2,2,1,1,1,1,1,5,5,5,5,1,1,5,5,1,5,1,5,1,1,1,1,5,1,1,1,1,1,1,1,1,1,1,1,1,5,1,1,1,1,1,1,1,1,1,1,1,1,1,1,1,5,5,5,1,5,5,5,1,1,1,5,5,1,5,5,5,5,1,5,5,5,5,5,5,1,5,5,5,5,5,1,5,1,1,5,5,5,5,5,5,5,1,5,1,5,5,5,5,5,5,5,5,5,5,5,5,5,5,5,5,5,5,5,5,5,5,5,5,1,5,5,5,5,5,-1,5,-1,-1,-1,-1,5,5,5,5,5,5,5,5,5,5,5,2,1,1,5,5,5,1,1,1,5,5,5,1,5,-1,-2,-1,5,-1,-1,-1,-1,-1,-2,-1,-1,5,5,-1,5,5,-1,-1,-1,5,5,5,5,5,-1,5,5,5,5,5,5,1,5,5,-1,-2,5,-1,-1,-1,-2,5,-1,-1,-1,-1,5,-1,5,5,5,-2,-2,-1,-1,-1,-1,-1,-1,-1,-1,5,5,5,5,5,5,5,5,5,5,5,5,5,5,5,-1,-1,-1,-1,-1,5,5,5,5,5,5,5,5,5,5,5,5,5,5,5,5,5,5,5,5,5,5,5,5,5,5,5,5,5,5,5,5,5,5,5,5,5,5,5,5,1,5,5,5,5,5,5,5,5,5,5,5,5,5,5,5,5,5,5,5,5,5,5,5,5,5,-1,5,5,5,5,5,5,5,1,1,1,5,5,5,5,5,5,5,5,5,5,5,1,5,5,5,5,5,5,5,5,5,5,5,5,5,5,5,1,5,5,5,5,5,5,5,5,5,5,5,5,5,5,5,5,5,5,5,-1,5,-1,5,-1,5,5,5,5,5,-1,5,5,5,-1,5,5,-1,5,5,5,5,-1,-1,5,5,5,-2,-1,-1,-1,-1,-1,-1,-1,-1,5,-1,-1,-2,-1,-1,-1,-1,-1,-1,-1,-1,-1,5,-1,-1,-1,-1,5,-1,-1,-1,5,5,5,5,-1,-1,-1,-1,5,-1,-1,-1,5,5,5,-1,-1,-1,-1,-1,5,-1,5,5,5,5,5,5,5,5,5,-1,5,5,5,-1,5,5,5,5,5,5,5,5,5,5,-1],[1,2,2,2,1,2,1,1,5,3,3,3,3,3,3,3,3,1,2,2,2,2,3,3,2,2,2,2,1,2,1,1,1,2,2,1,1,1,1,1,1,5,5,5,1,1,5,5,5,5,1,1,1,1,1,1,5,1,1,1,1,1,1,1,1,1,1,1,1,1,1,1,1,1,1,1,1,1,1,1,1,1,1,1,1,5,5,5,1,5,1,5,1,1,5,5,5,1,5,5,5,5,5,5,5,5,5,5,5,5,5,5,5,5,5,1,5,1,1,5,1,5,5,5,5,5,5,5,1,5,5,5,5,5,5,5,5,5,5,5,5,5,5,5,5,5,5,5,5,5,1,5,5,1,5,5,5,5,5,5,5,-1,-1,-1,-1,5,5,-1,5,5,5,5,5,5,5,5,1,1,1,5,5,5,1,1,5,5,5,5,1,5,5,-2,-1,-1,5,-1,-1,-1,-1,-1,-1,-1,5,5,-1,5,5,-1,-1,-1,5,5,5,5,5,-1,5,5,5,5,5,5,1,5,5,-1,-2,-1,-1,-1,-2,-1,5,-1,-1,-1,5,-1,-1,5,5,5,-2,-2,5,-2,-2,-1,5,-1,-1,-1,-1,5,5,5,5,5,5,5,5,5,5,5,5,5,5,-1,5,-1,-1,-1,5,5,5,5,5,5,5,5,5,5,5,5,5,5,5,5,5,5,5,5,5,5,5,5,5,5,5,5,5,5,5,5,5,5,5,5,5,5,5,5,5,5,5,5,5,5,5,5,5,5,5,5,5,5,5,5,5,5,5,5,5,5,5,5,5,5,5,1,5,5,5,5,5,5,1,5,1,5,5,5,5,5,5,5,5,5,5,5,1,5,5,5,5,5,5,5,5,5,1,5,5,5,5,5,5,5,5,5,5,5,5,5,5,5,5,5,5,5,5,5,5,5,5,-1,-1,5,-1,5,5,-1,-1,5,5,5,5,5,5,5,-1,5,5,5,5,5,5,5,5,-1,5,5,5,-1,-2,-1,-1,-1,-1,-1,-1,-1,-1,-1,-1,-2,-1,-2,-1,-1,-1,-1,-1,-1,5,-1,-1,-1,-1,-1,-1,-1,-1,-1,-1,5,5,5,-1,5,-1,5,5,-1,-1,-1,-1,5,5,-1,-1,-1,5,-1,5,-1,5,5,-1,5,5,5,5,5,5,-1,5,5,5,-1,5,-1,5,5,5,5,5,5,-1,5,-1],[5,1,2,2,2,2,1,5,1,3,3,3,3,3,3,2,3,1,2,2,1,1,3,3,2,3,2,2,2,2,1,1,1,2,2,1,1,1,5,1,1,5,5,5,1,1,5,1,1,1,1,1,1,1,1,1,1,1,1,1,1,1,1,1,1,1,1,1,2,5,1,1,1,1,1,1,1,1,1,1,1,1,1,1,1,5,5,5,1,5,5,5,5,1,5,5,5,1,5,5,5,5,5,5,5,5,5,5,5,5,5,5,5,5,5,5,5,5,1,1,1,1,5,5,5,5,5,5,1,1,5,5,5,5,5,1,1,5,5,5,5,1,5,5,5,5,5,5,5,5,1,5,5,5,5,5,5,5,5,5,-1,5,-1,-1,-1,-1,5,-1,5,5,5,5,5,5,5,5,1,1,5,5,5,5,1,1,5,5,5,5,5,5,-1,-2,-1,-2,-1,5,-1,-1,-1,-1,-1,-1,5,-1,5,5,5,-1,-1,-1,5,5,5,5,5,5,5,5,5,5,5,5,5,5,5,-1,-1,-1,5,-1,-1,-2,-1,-1,-1,-1,5,-1,5,5,5,5,-2,-2,-1,-2,-2,5,5,-1,-1,-1,5,5,5,5,5,5,5,5,5,5,5,5,5,5,5,5,-1,-1,-1,5,5,1,5,5,5,5,5,5,5,1,5,5,5,5,5,5,5,5,5,5,5,5,5,5,5,5,5,5,5,5,5,5,5,5,5,-1,5,5,5,5,5,5,5,5,5,5,5,5,5,5,5,5,5,5,5,5,5,5,5,5,5,5,5,5,5,5,5,1,5,5,5,5,5,5,1,1,5,5,5,5,5,5,5,5,5,5,5,5,5,5,5,5,5,5,5,5,5,5,5,5,5,5,5,5,1,5,5,5,5,5,5,5,5,5,5,5,5,5,5,5,5,5,5,5,-1,5,-1,-1,-1,-1,-1,5,5,5,-1,5,5,5,5,5,-1,5,-1,-1,5,5,5,5,-1,5,5,-1,-2,5,-1,5,-1,-1,-1,5,-1,-2,-2,-2,-2,-1,-2,-1,-1,-1,-2,-1,-1,-1,-2,-2,-2,-1,5,-1,-2,-1,-1,-1,5,5,-1,5,5,5,5,5,5,-1,-1,-1,5,5,5,5,5,-1,5,5,5,-1,5,-1,5,5,5,5,-1,-2,-1,5,5,-1,5,-1,-1,5,5,5,5,-1,-1,5,-1],[1,2,3,2,2,2,1,1,5,3,3,3,3,3,3,2,3,1,2,3,2,1,2,3,2,2,1,1,1,1,1,1,1,2,2,2,2,1,5,1,1,1,5,5,1,1,1,5,5,1,1,1,1,1,5,1,1,1,1,1,1,1,1,1,1,1,1,1,1,1,1,1,1,1,1,1,1,1,1,1,1,1,1,1,1,5,5,5,1,5,5,1,5,1,5,5,5,1,5,5,5,5,5,5,5,5,5,5,5,5,5,5,5,5,1,1,5,1,1,5,1,1,5,5,5,5,5,5,1,5,5,5,5,5,5,5,1,5,5,5,5,5,5,5,5,5,1,5,5,5,5,5,5,5,5,5,5,5,5,5,5,-1,-1,-1,-1,-1,5,-1,5,5,5,5,5,5,5,5,2,1,1,5,5,5,1,1,5,5,1,5,1,5,5,-1,-1,-1,-1,5,-1,-1,-1,-1,5,-1,5,5,5,5,5,5,-1,-1,5,5,5,5,5,5,5,5,5,5,5,5,5,5,5,-1,-1,-1,5,-1,-1,-1,-1,-1,-1,-1,-1,-1,-1,5,5,5,-2,-1,5,-1,-2,5,-1,-1,-1,-1,-1,5,5,5,5,5,5,5,5,5,5,5,5,5,5,5,5,-1,5,-1,5,5,5,5,5,5,5,5,5,1,5,5,5,5,5,5,5,5,5,5,5,5,5,5,5,5,5,5,5,5,5,5,5,5,5,5,5,5,5,5,5,5,5,5,5,5,5,5,5,5,5,5,5,5,5,5,5,5,5,5,5,5,5,5,5,5,5,5,5,5,5,5,5,5,1,5,5,5,5,5,5,5,5,5,5,5,5,5,5,5,5,5,5,5,5,5,5,5,5,5,5,5,5,5,5,5,5,5,5,5,5,5,5,5,5,5,5,5,5,5,5,5,5,5,-1,5,-1,-1,5,-1,-1,5,5,5,5,5,5,5,5,-1,-1,5,5,5,5,5,5,5,5,5,5,-1,-1,-1,-1,-1,5,-1,5,-1,-1,5,5,-1,-1,-1,-2,-1,-1,5,-1,-1,-1,-1,-1,-1,-1,-1,-1,-1,-2,-1,-1,5,5,5,-1,5,-1,5,5,-1,-1,-1,-1,-1,5,-1,-1,5,-1,-1,5,-1,5,-1,-1,5,5,5,5,5,-1,-1,-1,5,-1,-1,5,-1,-1,-1,5,-1,5,5,-1,5,-1],[5,1,2,2,2,1,1,3,5,3,3,3,3,3,1,2,2,1,1,2,1,1,2,2,2,3,1,1,1,1,1,1,1,2,1,2,1,1,5,1,1,1,5,5,1,1,5,5,5,5,1,5,1,5,5,5,1,1,1,1,1,5,1,1,1,1,1,1,1,5,1,1,1,1,1,1,1,1,1,1,1,1,1,1,1,5,5,5,1,5,5,5,5,1,5,5,5,1,5,5,5,5,5,5,5,5,5,5,5,5,5,5,5,5,1,2,5,1,1,5,5,1,5,5,5,5,5,5,1,5,2,5,5,5,5,5,5,5,5,5,5,5,5,5,5,5,5,5,5,5,1,5,5,5,5,5,5,5,5,5,-1,-1,-1,5,-1,-1,5,-1,5,5,5,5,5,1,5,5,1,3,1,5,5,5,1,1,5,3,5,5,5,5,-1,-2,-1,-1,-1,-1,-1,-1,-1,-2,-1,-1,1,5,5,5,5,5,5,-1,5,5,5,5,1,5,5,5,5,5,5,5,5,5,5,5,-1,-1,5,-1,-2,-2,5,-1,-1,-1,-1,-1,-1,-1,5,5,-2,-1,5,-2,-2,-2,-1,-1,-2,-1,-1,5,5,-1,5,5,5,5,5,5,5,5,5,5,5,5,5,5,-1,5,5,1,5,5,5,5,5,5,3,5,5,5,5,5,1,5,5,5,5,5,2,5,5,5,5,5,5,5,5,5,5,5,5,5,5,5,5,5,5,5,5,5,5,5,5,5,5,5,2,5,5,1,5,5,5,5,5,1,5,5,5,5,5,5,5,5,-1,5,5,5,1,5,5,5,5,5,5,5,5,5,5,5,5,5,5,5,5,5,5,5,5,5,5,5,5,5,5,1,5,5,5,5,5,5,5,5,5,5,5,5,5,5,5,5,5,5,5,5,5,5,1,5,5,-1,5,5,-1,5,5,-1,-2,5,5,5,5,5,5,5,5,5,-1,5,-1,5,5,5,5,5,5,5,5,-1,-1,-1,-1,-1,-1,5,-1,-1,5,-1,-1,5,-1,-1,-1,-1,-1,-1,-2,-1,-2,-1,5,-1,-2,-2,-1,-1,-1,-2,-1,5,5,5,-1,-1,-1,-1,5,5,-1,-1,-1,5,5,-1,5,5,5,5,-1,-1,-1,-1,-1,5,5,5,5,5,5,-1,5,5,-1,-1,5,5,-1,-1,5,-1,-1,5,-1,5,-2],[2,2,3,2,1,1,1,1,5,3,3,3,3,3,3,2,3,1,2,2,2,1,2,3,2,2,2,1,1,1,1,1,1,2,1,1,1,1,5,1,5,1,5,5,5,1,5,2,5,5,1,5,5,5,1,5,5,1,5,1,5,5,1,1,1,1,1,1,1,5,5,1,1,1,5,1,1,1,1,1,1,5,1,1,1,5,5,5,1,5,1,5,5,5,1,5,3,1,5,5,5,5,5,5,1,5,5,5,5,5,5,5,5,5,1,1,1,5,1,5,5,1,5,1,5,5,5,5,5,5,5,5,5,5,5,5,5,5,5,5,1,5,5,5,5,1,5,5,1,1,1,5,5,5,5,5,5,5,5,5,-1,5,5,5,-1,-1,5,5,5,5,5,5,5,5,5,-1,1,1,1,5,5,5,1,5,1,1,5,5,5,5,-1,-1,-1,-1,5,5,-1,-1,-1,-1,-1,-1,5,5,5,5,-1,2,5,-1,1,5,5,5,5,5,5,5,5,5,5,5,5,5,5,5,5,-1,-1,-1,-1,-1,5,-1,5,1,5,-1,-1,5,-1,-1,-1,-1,-1,-1,-1,5,5,-1,-1,-1,-1,5,5,-1,5,5,5,5,5,5,5,-1,5,5,5,5,-1,-1,5,-1,5,5,5,5,5,5,5,5,5,5,5,5,5,5,1,1,5,5,5,5,5,5,5,5,5,5,1,1,5,5,5,5,5,5,5,-1,-1,5,5,5,2,5,5,5,5,5,5,5,5,5,5,5,5,5,5,5,5,5,5,5,5,1,5,5,5,5,5,5,5,5,5,5,5,5,5,1,1,5,5,5,5,5,5,5,5,5,5,5,5,5,5,5,5,5,5,5,5,5,1,5,5,5,5,5,5,5,5,5,5,5,5,5,5,5,5,5,5,5,5,5,5,5,5,5,5,5,5,5,5,-1,5,5,5,5,5,5,5,5,5,5,-1,5,5,-1,5,-1,5,-1,-1,5,5,-1,-1,5,-1,-1,-1,5,-1,-1,-1,-1,-1,-1,5,-1,-1,-1,5,5,-1,-1,-1,-1,5,-1,-1,-1,-1,-1,-1,-1,5,5,-1,5,-1,-1,-1,-1,-1,-1,-1,-1,5,-1,5,-1,-1,-1,1,-1,-1,-1,-1,-1,-1,5,5,5,5,5,5,5,5,-1,-1,-1,-1,-1,-1,5,5,5,5,5,-1,5,-1],[1,3,3,3,2,2,1,2,1,3,2,2,3,3,3,3,3,2,2,3,2,2,1,2,1,2,1,1,5,5,1,1,1,2,2,1,1,1,5,1,5,5,5,5,5,1,5,5,5,5,5,5,5,1,5,5,5,5,5,1,5,1,1,1,1,2,1,1,1,1,1,1,1,1,1,1,1,1,1,1,5,5,1,1,1,1,1,5,1,5,1,1,5,1,1,5,5,1,5,5,5,5,5,5,1,5,5,5,5,5,5,5,5,5,5,1,1,1,1,5,1,5,5,1,5,5,5,5,1,5,5,5,5,5,5,5,5,5,5,5,5,5,5,5,5,1,5,1,1,5,1,5,5,5,5,5,5,5,5,5,5,-1,5,-1,5,5,5,-1,5,5,5,1,1,5,5,5,1,1,1,5,5,5,1,1,1,1,1,5,1,1,-1,-1,-1,-1,5,5,-1,-1,-1,-1,-1,-1,5,5,5,1,5,5,5,5,2,5,5,5,5,5,5,5,5,5,5,5,5,5,5,5,-1,-1,5,-1,-2,-1,5,-1,5,1,5,5,5,5,5,5,-2,-1,5,-1,-1,-1,5,-2,-1,-1,-1,5,5,-1,5,5,5,-1,5,5,5,-1,5,5,5,-1,-1,-1,5,5,5,5,5,5,5,5,5,5,5,5,5,5,5,5,5,5,5,5,5,5,5,5,-1,5,5,5,5,5,5,5,5,5,5,5,5,-1,-1,5,5,5,5,5,5,5,5,5,5,5,5,5,5,5,5,5,5,5,5,5,5,5,5,5,5,-1,-1,5,5,5,5,5,5,5,5,5,5,5,1,5,5,5,5,5,5,5,5,5,5,5,5,5,5,5,5,5,5,5,5,5,1,5,5,5,5,5,5,5,5,5,5,5,5,5,5,5,5,5,5,5,5,5,5,5,5,-1,-1,5,-1,-1,5,-1,-1,5,5,5,-1,5,5,5,-1,5,-1,5,-1,-1,-1,5,5,5,-1,5,5,1,5,5,-1,-1,5,5,-1,-1,-1,5,-1,-1,-1,-1,-1,5,-1,-1,-1,-1,-1,-1,-1,-1,-1,-2,-1,-2,5,-1,-1,-1,-1,5,-2,-1,-1,-1,-1,-1,-1,-1,-1,-1,5,-1,5,5,5,-1,-1,-1,5,-1,-1,5,5,5,5,5,5,-1,5,5,5,-1,-1,-1,-1,5,5,5,5,5,5,5,-1],[1,3,3,3,2,1,1,1,1,3,2,3,3,3,3,3,3,2,2,2,2,2,2,2,2,2,1,2,1,1,1,1,1,1,1,1,1,2,5,1,5,1,5,5,5,1,5,5,5,5,5,5,5,5,1,1,5,5,5,1,1,5,5,1,1,2,2,5,1,1,1,1,1,1,1,1,1,1,5,1,1,1,1,1,5,5,1,5,1,5,1,5,1,1,5,1,5,1,5,5,5,5,5,5,5,5,5,5,1,5,5,5,5,5,5,5,5,5,1,5,1,5,5,5,5,5,5,5,1,5,5,5,5,5,5,5,5,5,5,5,5,1,5,5,1,1,5,5,1,1,1,5,5,5,5,5,5,5,5,5,-1,-1,-1,-1,5,5,5,-1,5,5,5,5,5,5,5,5,1,1,1,5,5,5,1,1,1,1,1,5,1,5,5,-1,-1,-1,-1,1,-1,-1,-1,-1,5,-1,1,5,5,5,-1,5,-1,-1,5,5,5,5,5,5,5,5,5,5,5,-1,5,5,5,-1,-1,-1,5,-1,-1,-1,5,5,5,-1,-1,-1,-1,5,-1,5,-2,-1,5,-1,-1,-1,-1,-1,-1,5,-1,5,5,-1,5,5,5,5,1,5,5,5,5,5,5,5,5,-1,5,1,5,5,5,5,5,5,5,5,5,5,5,5,5,5,5,5,5,5,5,5,5,-1,5,5,5,5,5,5,5,5,5,5,5,5,5,-1,-1,5,5,5,5,5,1,5,5,5,5,5,5,5,5,5,5,5,5,5,5,5,5,5,5,5,-1,5,5,5,5,5,5,5,5,5,5,5,5,5,1,5,5,5,5,5,5,5,5,5,5,5,5,5,1,5,5,5,5,5,5,5,1,5,5,5,5,5,5,5,5,5,5,1,5,5,5,5,5,5,5,5,5,5,5,5,5,5,5,5,-1,-1,-1,-1,5,5,5,5,-1,5,5,5,-1,5,5,5,5,-1,5,5,5,5,-1,5,5,1,-1,5,-1,5,-1,-1,-1,-1,-1,-1,-2,-1,-1,-1,-1,-1,5,-1,-1,-1,-1,-1,-1,-1,-1,-1,-1,-1,-1,-1,-1,-1,5,5,-1,-1,-1,5,5,-1,-1,5,5,-1,5,-1,5,-1,5,5,-1,-1,-1,-1,5,5,5,5,5,5,5,-1,5,5,5,-1,-1,-1,-1,5,5,5,5,5,-1,5,-1],[1,3,3,2,1,1,1,1,1,3,2,3,3,3,3,3,3,2,3,2,2,2,2,2,1,2,1,2,1,1,1,1,1,2,1,1,2,2,5,1,5,1,5,5,5,1,5,5,5,5,5,5,5,1,1,1,5,5,5,1,1,1,2,1,1,1,1,1,1,1,1,1,1,1,5,2,1,1,1,1,1,5,5,1,1,5,5,5,1,5,1,5,5,1,5,5,5,1,5,5,5,5,5,5,5,5,5,5,5,5,5,5,5,5,1,5,5,5,1,5,1,5,1,5,5,5,5,5,5,5,5,5,5,5,5,5,5,5,5,5,5,1,1,5,1,1,5,5,1,1,1,5,5,5,5,5,5,5,5,5,-1,-1,-1,-1,-1,5,5,-1,5,5,5,5,5,5,5,5,1,1,1,5,5,5,1,1,5,5,1,5,1,1,-1,-1,-1,-1,-1,5,-1,-1,-1,-1,5,-1,1,5,5,5,-1,-1,-1,-1,5,5,5,5,5,5,5,5,5,-1,5,5,5,-1,5,-1,-1,-1,5,-1,-1,-1,5,5,5,5,-1,-1,-1,5,-1,5,-1,-1,5,-1,-1,5,-1,-1,-1,-1,5,5,5,5,5,5,5,-1,5,5,5,5,5,5,5,5,5,-1,-1,5,5,5,5,5,5,5,5,5,1,5,5,5,5,5,5,5,1,5,5,5,5,5,5,5,5,5,5,5,5,5,5,5,5,5,5,5,-1,5,5,5,5,5,1,5,5,5,5,5,5,1,5,5,5,5,5,5,5,5,5,5,5,5,5,5,5,5,5,5,5,5,5,5,5,5,1,5,1,5,5,5,5,5,5,5,5,5,5,5,1,5,5,5,5,5,5,5,5,5,1,1,5,5,5,5,5,5,5,5,5,5,5,5,5,5,5,5,5,5,5,5,5,5,5,5,5,5,-1,5,-1,-1,5,5,5,5,-1,5,5,5,-1,5,5,5,5,-1,5,5,-1,-1,-1,5,5,5,-1,-1,-1,-1,-1,5,-1,-1,-1,-1,-1,-1,-1,-1,-1,5,5,-1,-1,-1,-1,-1,-1,-1,-1,-1,-1,-1,-1,-1,-1,-1,5,5,-1,-1,-1,5,5,5,-1,5,5,-1,5,-1,5,-1,5,-1,-1,-1,5,-1,5,5,-1,5,5,5,5,-1,5,5,5,-1,-1,-1,-1,5,5,5,5,5,5,5,-1],[1,2,3,2,1,2,2,1,1,3,3,3,3,3,3,3,3,2,2,3,2,2,2,2,2,2,1,2,1,1,1,1,1,2,2,1,1,1,5,1,5,5,5,5,1,1,5,5,5,5,1,5,5,5,5,5,5,5,5,1,1,1,1,1,1,1,1,1,1,1,1,1,1,1,5,1,1,1,1,1,1,1,1,1,5,5,1,5,1,5,1,5,1,1,5,5,5,1,5,5,5,5,5,5,5,5,5,5,5,5,5,5,5,5,5,1,1,1,1,5,1,5,5,5,5,5,5,5,1,5,5,5,5,5,5,5,5,5,5,5,1,5,5,5,5,1,5,1,1,1,1,5,5,1,5,5,5,5,5,5,-1,-1,-1,-1,-1,5,5,-1,5,5,5,5,5,5,5,5,1,1,1,5,5,5,1,1,1,1,1,5,1,1,-1,5,-1,-1,-1,5,-1,-2,-1,-1,-1,-1,5,5,5,5,-1,5,-1,-1,5,5,5,5,5,5,5,5,5,5,5,5,5,5,5,5,-1,-1,-1,-1,-1,-2,5,-1,-1,5,-1,-1,-1,-1,-1,5,-2,-2,5,-1,-2,-1,-1,-1,-1,-1,-1,5,5,-1,5,5,5,-1,5,5,5,5,5,5,5,5,5,-1,5,5,5,5,5,5,5,5,5,5,5,5,5,5,5,5,5,5,5,5,5,5,5,5,5,5,5,5,5,5,5,5,5,5,5,5,5,5,-1,5,5,5,5,5,1,5,5,5,5,5,5,5,5,5,5,5,5,5,5,5,5,5,5,5,5,-1,5,5,5,5,5,5,1,5,5,5,1,5,1,5,5,5,5,5,5,5,5,5,5,5,1,5,5,5,5,5,5,5,5,5,5,5,5,5,5,5,5,5,5,5,5,5,5,5,5,5,5,5,5,5,5,5,5,5,5,5,5,5,5,5,5,-1,5,5,5,5,5,5,5,5,5,5,5,5,5,5,5,5,5,5,5,5,5,-1,-2,-1,-1,-1,-1,5,5,-1,5,-1,-1,-1,-1,-1,-1,-1,-1,5,-1,-1,-1,-1,-1,-1,-1,-2,-2,-1,-2,-1,-1,-1,-1,-1,-1,-1,-1,-1,5,-1,-1,-1,-1,-1,5,-1,-1,-1,5,5,5,-1,5,5,-1,5,-1,5,5,5,5,5,5,-1,5,-1,5,5,-1,5,5,-1,5,5,-1,5,-1],[1,2,3,2,1,2,2,1,1,3,3,3,3,3,3,3,3,1,2,3,2,2,2,2,2,2,1,2,1,1,1,1,1,2,2,2,1,1,5,1,5,5,5,5,1,1,5,5,5,5,1,5,5,5,5,5,5,5,5,1,1,1,1,1,1,1,1,1,1,1,1,1,1,1,1,1,1,1,1,1,5,1,1,1,5,5,1,5,1,5,1,5,5,1,5,5,5,1,5,5,5,5,5,5,5,5,5,5,5,5,5,5,5,5,5,1,1,1,1,5,1,5,5,5,5,5,5,5,5,5,5,5,5,5,5,5,5,5,5,5,1,5,5,5,5,1,5,1,1,1,5,5,5,5,5,1,5,5,5,5,-1,-1,5,-1,5,5,5,-1,5,5,5,5,5,5,5,5,1,1,1,5,5,5,1,1,5,5,1,5,1,1,-1,5,-1,-1,-1,5,-1,-1,-1,-1,-1,-1,1,5,5,5,-1,5,-1,-1,5,5,5,5,5,5,5,5,5,5,5,5,5,5,5,5,-2,-1,-1,-1,-1,-1,5,-1,-1,5,-1,-1,-1,-1,-1,-1,-2,-2,5,-1,-2,-1,-1,-1,-1,5,-1,5,5,5,5,5,5,-1,5,5,5,-1,5,5,5,5,5,-2,-1,5,5,1,5,5,5,5,5,5,5,5,5,5,5,5,5,5,5,5,5,5,5,5,5,5,5,5,5,5,5,5,5,5,5,5,5,5,5,5,5,5,5,5,1,5,5,5,5,5,5,5,5,5,5,5,5,5,5,5,5,5,5,5,5,-1,5,5,5,5,5,5,1,5,5,5,1,5,1,5,5,5,5,5,5,5,5,5,5,5,1,5,5,5,5,5,5,5,5,5,5,5,5,5,5,5,5,5,5,5,5,5,5,5,5,5,5,5,5,5,5,5,5,5,5,5,5,5,5,5,5,-2,-1,1,1,5,5,5,5,5,5,5,5,5,5,5,5,5,5,5,5,5,5,-1,-1,5,-1,-1,-1,1,5,-1,-1,-1,-1,-2,-1,-1,-1,-1,-1,-1,-1,-1,-1,-1,-1,-1,-1,-2,-1,-1,-2,-1,-1,-1,-1,-1,-1,5,-1,-1,5,-1,-1,-1,-1,-1,5,-1,5,-1,5,5,5,-1,5,-1,-1,5,-1,5,5,5,5,5,5,-1,5,-1,-1,5,-1,5,5,-1,5,5,-1,5,-1],[1,2,3,2,2,1,1,1,1,3,3,3,3,3,3,3,3,1,2,2,2,2,2,3,2,2,2,2,1,2,1,1,1,2,1,2,1,1,5,1,1,1,5,5,1,1,5,5,1,5,1,5,1,1,1,1,1,1,1,1,1,5,1,1,1,1,1,1,1,5,5,1,1,1,1,1,1,1,1,1,1,1,1,1,1,1,5,5,1,5,1,5,5,5,5,5,5,1,5,5,5,5,5,5,5,5,5,5,5,5,-1,5,1,5,5,1,1,5,1,5,5,1,5,5,5,5,5,5,5,5,5,5,5,5,5,1,5,5,5,1,5,5,5,5,1,5,5,5,1,5,5,5,5,5,5,5,5,5,5,5,5,5,5,-1,5,5,5,-1,5,5,5,5,1,5,5,5,1,1,1,5,5,5,1,5,5,5,5,5,5,5,-1,5,-1,-1,-1,1,-1,-1,-1,-1,-1,-1,5,-1,5,5,-1,-1,-1,-1,5,5,5,5,5,5,5,5,5,-1,5,5,5,5,5,-1,-1,-1,-1,-1,-1,-2,5,-1,5,5,-1,-1,5,5,-1,-1,-2,-1,5,-1,-1,5,5,-1,-1,-1,5,5,5,5,5,1,5,-1,5,5,5,5,5,5,5,5,-1,-1,-1,5,5,5,5,5,5,5,5,5,5,1,5,5,5,5,5,5,5,5,5,5,5,5,5,5,-1,5,5,5,5,5,5,5,5,5,-1,5,-1,-1,5,5,5,5,5,5,5,5,5,5,5,5,5,5,5,5,5,5,5,5,5,5,5,5,-1,-1,5,5,5,5,5,5,5,5,5,5,5,5,1,5,5,5,5,5,5,5,5,5,-1,5,1,5,5,5,5,5,5,5,5,5,5,5,-1,5,5,5,1,5,5,5,5,5,5,5,5,5,5,5,5,5,5,5,5,5,5,5,-1,5,-1,5,5,-1,-1,5,5,5,-1,5,5,5,5,5,5,5,5,-1,-1,-1,-1,5,-1,5,5,-1,-1,5,-1,5,-1,5,-1,-1,5,1,-1,5,-1,5,-1,5,5,5,-1,5,-1,-1,-1,-1,-1,-1,-1,-1,-2,-1,5,-1,-1,5,-1,5,-1,-1,-1,-1,-1,-1,-1,-1,5,5,-1,5,5,-1,5,-1,5,5,-1,5,5,5,5,5,5,-1,5,5,5,-1,5,-1,5,5,5,-1,5,5,5,5,-1],[1,2,3,3,1,2,1,1,1,3,3,3,3,3,3,3,3,1,2,2,2,2,2,2,2,2,2,2,1,1,1,1,1,1,2,2,1,1,1,2,1,5,5,5,1,1,5,5,1,5,1,5,1,1,1,1,5,1,1,1,1,5,1,1,1,1,1,1,1,5,1,1,1,1,1,1,1,1,1,1,1,1,1,1,1,5,1,5,1,5,1,5,5,1,1,5,5,1,1,5,5,5,5,5,5,5,5,5,5,5,5,5,5,5,5,1,5,1,1,5,1,5,5,5,5,5,5,5,5,5,5,1,5,5,5,5,5,5,5,5,5,5,5,5,1,5,5,1,5,5,5,5,5,5,5,5,5,5,5,5,5,-1,5,-1,5,5,5,-1,5,5,5,5,5,5,5,5,1,1,1,5,5,5,1,1,1,5,5,5,1,5,-1,-1,-1,5,-2,5,-1,-1,-1,-1,-1,-1,5,5,-1,5,5,-1,5,-1,5,5,5,5,5,5,5,5,5,5,5,5,5,5,5,-1,-2,-1,-1,-1,-1,-2,-1,5,-1,-1,-1,-1,5,-1,-1,5,-2,-2,-1,5,-2,5,-1,-1,-1,-1,-1,5,5,-1,5,5,5,-1,5,5,5,5,5,5,5,-1,-1,-1,-1,5,5,5,5,5,5,5,5,5,5,5,5,5,5,5,5,5,5,5,5,5,5,-1,5,5,5,5,5,5,5,5,5,5,5,5,-1,5,5,5,5,5,5,5,1,5,5,5,5,5,5,5,5,5,5,5,5,5,5,5,5,5,5,5,5,5,5,5,5,5,5,5,5,5,5,5,5,5,1,5,5,5,5,5,5,5,5,5,5,5,5,5,5,5,5,5,5,5,5,5,5,5,5,5,5,5,5,5,5,5,5,5,5,5,5,5,5,5,5,5,5,5,1,5,5,5,-1,5,5,-1,5,-1,-1,5,5,5,5,5,5,5,-1,5,-1,5,5,5,5,5,5,5,5,5,5,5,-1,5,-1,-1,-1,-1,5,-1,-1,5,-1,-1,-1,-1,-1,5,5,-1,-1,-1,-1,-1,-1,-1,-1,-2,-1,-1,-1,-1,5,-1,-1,-1,-1,-1,-1,-1,-1,-1,-1,-1,-1,-1,5,-1,-1,-1,5,5,5,-1,5,5,5,5,5,5,5,5,1,-1,5,5,5,-1,5,5,-1,5,5,5,5,5,-1,5,-1],[1,2,2,3,1,1,1,1,5,3,3,3,3,3,3,3,3,1,2,2,2,2,3,2,2,2,2,2,1,1,1,1,2,2,2,1,1,1,5,1,1,5,1,1,1,1,5,5,5,5,1,5,1,1,1,1,1,1,1,1,1,5,1,1,1,1,1,1,1,5,5,1,1,1,1,1,1,1,1,1,1,1,1,1,1,1,5,5,1,5,5,5,5,1,1,5,5,1,1,5,5,5,1,5,5,5,5,5,5,5,5,5,5,5,5,1,5,1,1,5,1,5,5,5,5,5,5,5,5,5,5,5,5,5,5,5,5,5,5,5,5,5,5,5,1,5,5,5,5,5,1,5,5,1,5,5,5,5,5,5,5,-1,5,-1,5,5,5,-1,5,5,5,5,1,5,5,5,1,1,1,5,5,5,1,1,1,5,5,5,5,5,-1,-2,-1,5,-1,-1,-1,-1,-1,-1,-1,-1,5,5,5,5,-1,-1,-1,-2,5,5,5,5,5,5,5,5,5,5,5,5,5,5,5,-1,-2,-1,5,-1,-1,-2,5,-1,5,5,5,-1,5,5,-1,5,-2,-2,-1,-2,-2,-1,-1,-1,-1,-1,5,5,5,5,5,5,5,-1,5,5,5,5,5,5,5,5,-1,5,-1,5,5,5,5,5,5,5,5,5,5,5,5,5,5,5,5,5,5,5,5,5,5,5,5,5,5,5,5,5,5,5,5,5,5,5,-1,-1,-1,5,5,5,5,5,5,5,5,5,5,5,5,5,5,5,5,5,5,5,5,5,5,5,1,5,5,5,5,5,-1,5,5,5,5,5,5,5,1,5,5,5,5,5,5,5,5,5,5,5,5,1,1,5,5,5,5,5,5,5,5,5,5,5,-1,5,5,5,5,5,5,5,5,5,5,5,5,5,5,5,5,5,5,5,5,5,5,-1,-1,5,-1,5,5,-1,-1,5,5,5,5,-1,5,-1,-1,5,-1,5,-1,-1,5,-1,-1,5,5,5,5,-1,-2,2,-1,-1,-1,5,5,-1,-1,5,5,5,-1,-2,-2,-1,-1,5,-1,-1,-1,-1,-1,-1,-1,5,-1,-2,5,-1,-1,5,-1,5,-1,-1,5,-1,5,-1,-1,-1,-1,-1,5,-1,-1,-1,5,-1,5,5,5,5,-1,5,5,5,5,5,5,-1,5,5,5,-1,-1,5,5,5,5,-1,5,5,5,5,-1],[1,2,3,3,1,1,1,1,5,3,3,3,3,3,3,3,3,1,2,2,2,2,2,2,2,2,2,2,1,1,1,1,2,2,2,2,1,1,1,1,1,5,1,5,1,1,1,5,1,5,1,1,1,1,1,1,1,1,1,1,1,1,1,1,1,1,1,1,1,5,5,1,1,1,1,1,1,1,1,1,1,1,1,1,1,5,5,5,1,5,5,5,5,1,1,5,5,1,5,5,5,5,5,5,5,5,5,5,5,5,5,5,5,5,1,1,5,1,1,5,1,5,5,5,5,5,5,5,5,5,5,5,5,5,5,5,5,5,5,5,5,1,5,5,1,5,5,5,1,5,5,5,5,5,5,5,5,5,5,5,5,-1,5,-1,5,5,5,-1,5,5,5,5,5,5,5,5,1,1,1,5,5,5,1,1,1,5,5,5,5,5,-2,-2,-1,5,-1,5,-1,-1,-1,-1,5,-1,5,5,5,5,-2,-2,-1,-2,5,5,5,5,5,5,5,5,5,5,5,5,5,5,5,-2,-2,-1,-1,-1,5,-2,5,-1,5,-1,5,-1,5,5,5,5,-2,-2,-1,-2,-2,5,5,-1,-2,-2,5,5,5,5,5,5,5,5,5,5,5,5,5,5,5,-1,-1,-1,-1,5,5,5,5,5,5,5,5,5,1,5,5,5,5,5,5,5,5,5,5,5,5,5,5,5,5,5,5,5,5,5,5,5,5,5,-1,-1,-1,5,5,5,1,5,1,5,5,5,5,5,5,5,5,5,5,5,5,5,5,5,5,5,5,5,5,-1,5,5,5,5,5,5,5,5,5,5,5,5,5,5,5,5,5,5,5,5,5,5,5,5,1,5,5,5,5,5,5,5,5,5,5,5,5,5,5,5,5,5,5,5,5,5,5,5,5,5,5,5,5,5,5,5,5,5,5,-1,-1,5,-1,5,5,-1,-1,5,5,5,-1,5,5,5,-1,5,-1,5,5,-1,-1,-1,5,-1,5,5,5,-2,-2,-1,5,-1,5,-1,5,-1,-1,-1,-2,-2,-1,-2,-2,5,5,5,-2,-1,-2,-1,-1,-2,-1,-2,-2,-2,-2,-1,-1,5,-1,5,-1,-1,5,-1,-1,-1,-1,-2,-1,-1,5,-1,-1,-1,5,-1,5,5,5,5,-1,5,5,5,5,5,5,-1,5,5,5,-1,-1,-1,-1,5,5,5,5,5,5,5,-2],[1,2,3,2,1,1,1,1,1,3,3,3,3,3,3,3,3,1,2,2,2,1,2,3,2,2,2,2,1,2,1,1,1,2,2,1,2,1,5,1,1,5,5,5,5,1,5,5,1,5,5,1,1,1,5,1,1,1,1,1,1,1,1,1,1,1,1,1,1,5,1,1,1,1,1,2,1,1,1,1,1,1,1,1,1,5,1,5,1,5,1,5,5,1,5,5,5,1,5,5,5,5,5,5,5,5,5,5,5,5,5,5,5,5,5,5,1,1,1,5,1,1,5,5,5,5,5,5,5,5,1,5,5,5,5,5,1,5,5,5,5,5,5,5,5,5,5,1,1,5,5,5,5,5,5,5,5,5,5,5,5,5,5,-1,5,-1,5,-1,5,5,5,5,5,5,5,5,1,1,1,5,5,5,1,1,1,5,1,5,5,1,-1,-1,5,-1,-1,-1,-1,-1,-2,-1,-1,-1,1,5,1,5,-1,5,-1,-1,5,5,5,5,5,5,5,5,5,5,5,5,5,5,5,-2,-1,-1,5,-1,-2,-2,5,-1,5,-2,-1,-1,-1,-1,5,-1,-2,5,-1,-1,-2,5,-1,-1,-1,-1,-1,5,5,5,5,5,5,-1,5,5,5,5,5,5,5,-1,5,-1,-1,-1,5,5,5,5,5,5,5,5,5,1,5,5,5,5,5,5,5,5,5,5,5,5,5,5,5,5,5,5,5,5,5,5,5,5,5,5,5,5,5,5,5,5,5,5,5,5,5,5,5,5,5,5,5,5,5,5,5,5,5,5,5,5,5,5,5,5,5,5,5,5,5,5,5,5,5,5,5,5,5,5,5,5,5,5,5,5,5,5,5,5,5,5,5,5,5,5,5,5,5,5,5,5,5,5,5,5,5,5,5,5,5,5,5,5,5,5,5,5,5,5,5,5,5,5,5,5,5,-1,5,-2,-1,5,5,5,5,5,5,5,5,5,-1,5,5,5,5,-1,5,5,5,5,5,-1,-1,5,-1,-1,5,-1,-2,-1,-1,-1,-1,-1,-2,-1,-1,-1,-1,5,-1,5,-1,-1,-1,5,5,-2,-1,-1,-2,-2,5,5,-1,-1,-1,-1,-1,-1,-1,-1,-1,-1,5,-1,5,-1,-1,-1,-1,-1,5,-2,-1,-1,-1,-1,5,5,5,5,5,5,5,5,5,-1,-1,5,-1,5,5,-1,5,5,-1,5,1],[1,1,2,2,1,1,1,1,1,3,3,3,3,3,3,3,3,1,2,2,2,1,3,3,2,2,2,2,2,2,1,1,2,2,2,1,1,1,5,1,5,5,1,1,5,5,5,1,1,5,5,5,5,1,1,1,1,1,1,1,1,1,1,1,1,1,1,1,1,1,1,1,1,1,1,1,1,1,1,1,1,1,1,1,1,5,5,5,5,5,1,5,5,1,5,5,5,1,5,5,5,5,5,5,5,5,5,5,5,5,5,5,5,5,5,1,5,5,1,5,5,1,5,1,5,5,5,5,5,5,5,5,5,5,5,5,5,5,5,5,5,5,5,5,5,5,5,5,5,5,1,5,5,5,5,5,5,5,5,5,5,5,-1,-1,5,5,5,-1,5,5,5,5,5,5,5,5,1,1,1,5,5,5,1,1,5,1,5,1,1,1,-1,-1,-1,-1,-1,-1,-1,-1,-1,-1,-1,-1,5,5,-1,5,-1,-1,-1,-1,5,5,5,5,5,5,5,1,5,5,5,5,5,5,5,-1,-2,-1,5,-1,-2,-1,5,-1,-1,-2,-1,-1,-1,-1,-1,-1,-2,-1,5,-1,-2,-1,-1,-1,5,-1,-1,5,5,-1,5,5,5,-1,5,5,5,-1,5,5,5,-1,-1,-1,-1,-1,5,5,5,5,5,5,5,5,1,5,5,1,5,5,5,5,5,5,5,5,5,5,5,5,5,5,5,5,5,5,5,1,5,5,5,5,5,5,5,5,5,5,5,5,5,5,5,5,5,5,5,5,5,5,5,5,5,2,5,5,5,5,5,-1,-1,5,5,5,5,5,5,5,5,5,5,5,5,1,5,5,5,5,5,5,5,5,5,5,5,5,5,5,5,5,5,5,5,5,5,5,5,5,5,5,5,5,5,5,5,5,5,5,5,5,1,1,5,5,5,5,5,5,5,5,5,5,5,5,5,-1,-1,5,5,5,5,5,5,5,5,5,-1,5,5,5,5,5,5,5,-1,5,5,-1,-1,5,-1,-1,-1,-1,-1,-1,-1,5,5,5,-1,-1,-1,5,-1,-1,-1,-1,5,-1,-1,5,5,-1,-1,5,-1,-1,5,5,5,5,-1,-1,-1,-1,5,5,-1,-1,-1,-1,5,-1,-1,-1,-1,-1,-1,-1,5,-1,5,-1,5,5,5,5,5,5,5,5,5,5,-1,5,-1,5,5,-1,5,5,5,5,5],[1,2,2,3,2,1,1,1,1,3,3,3,3,3,3,2,3,1,2,2,2,1,2,3,2,2,2,1,2,1,2,1,1,1,1,1,1,1,5,1,5,1,5,5,1,1,5,1,1,5,1,5,1,1,1,1,1,1,1,1,1,1,1,1,1,1,1,1,1,5,1,1,1,1,5,1,1,1,1,2,1,1,1,1,1,3,1,5,1,5,5,5,5,1,5,5,5,1,5,5,5,5,5,5,5,5,5,5,5,5,5,5,5,2,1,1,5,1,1,5,1,5,5,5,5,5,5,5,1,5,5,5,5,5,5,5,5,5,5,5,5,5,5,5,1,1,5,1,1,5,5,5,5,5,5,5,5,5,5,5,5,5,-1,-1,5,5,5,5,5,5,5,5,5,5,5,5,1,1,1,5,5,5,1,1,5,5,5,5,1,5,-1,-2,-1,-1,-1,5,-1,-1,-1,-1,-1,-1,5,-1,-1,5,-1,-1,-1,-1,5,5,5,5,5,5,5,5,5,5,5,5,5,5,5,-2,-2,-1,-1,-1,-1,-2,5,-1,5,-1,-1,-1,-1,-1,-1,5,-2,-2,5,-1,-1,5,-1,-1,5,-1,-1,5,5,5,5,5,5,-1,5,5,5,5,5,5,5,-1,-1,-1,-1,-1,5,5,5,5,5,5,5,5,5,1,5,5,5,5,5,5,5,5,5,5,5,5,5,5,5,5,5,5,5,5,5,5,5,5,5,5,5,5,5,5,1,5,5,5,5,5,5,5,5,5,5,5,5,5,5,5,5,5,5,5,5,5,5,5,5,5,5,5,5,5,5,5,5,5,5,5,5,5,5,5,5,5,5,5,5,5,5,5,5,5,5,5,5,5,5,5,5,5,5,5,5,5,5,5,5,5,5,5,5,5,5,5,5,5,5,5,5,5,5,5,5,5,5,5,5,5,5,5,5,-1,5,5,5,5,5,5,5,5,5,5,-1,5,5,5,5,5,5,5,5,5,5,-1,-1,5,-1,-1,-1,-1,-1,5,-1,-1,-1,-1,-1,5,-2,-1,5,5,-1,-1,-1,-1,5,-1,-1,-2,-1,-2,-2,-1,-1,5,-1,5,-1,-1,-1,-1,5,-1,-1,-1,-1,-1,5,-1,-1,-1,-1,-1,5,-1,5,5,-1,5,5,5,5,5,5,-1,-1,5,5,-1,-1,5,-1,5,5,5,5,5,-1,-1,-1],[1,2,3,2,1,2,1,1,1,3,3,3,3,3,3,3,3,1,2,2,2,1,2,3,2,2,2,2,2,1,1,1,2,1,2,1,1,1,5,1,5,5,5,5,5,1,5,5,1,5,1,5,1,1,5,5,1,1,1,1,1,1,1,1,1,1,1,1,1,5,1,1,1,1,5,1,1,1,1,1,1,1,1,1,1,1,1,5,1,5,1,5,1,1,5,5,5,1,5,5,5,5,5,5,5,5,5,5,5,5,5,5,5,1,1,1,1,1,1,5,5,5,5,5,5,5,5,5,5,5,5,5,5,5,5,5,5,5,5,5,5,1,5,5,1,1,5,1,1,5,1,5,5,5,5,5,5,5,5,5,-1,-1,-1,-1,5,-1,5,-1,5,5,5,5,5,5,5,5,1,1,1,5,5,5,1,1,5,5,5,5,1,5,-1,-1,-1,-1,-1,5,-1,-1,-2,-1,5,-1,2,-1,5,5,-1,5,-1,-1,1,5,5,5,5,5,5,5,5,5,5,5,5,5,5,-1,-2,-1,-1,-1,-1,-2,5,5,5,5,-1,-1,-1,-1,-1,5,-2,-2,5,-1,5,5,-1,-1,5,-1,5,5,5,5,5,5,5,5,1,5,5,5,5,5,5,-1,-1,-1,-1,-1,5,5,5,5,5,5,5,5,5,5,5,5,5,5,5,5,5,5,5,5,5,5,5,5,5,5,5,5,5,5,5,5,5,5,5,5,5,5,5,5,5,5,5,5,5,5,5,5,5,5,5,5,5,5,5,5,5,5,5,5,5,5,5,5,5,5,5,5,5,5,5,5,5,5,5,5,5,5,5,5,5,5,5,5,5,5,5,5,5,5,5,5,5,5,5,5,5,5,5,5,5,5,5,5,5,5,5,5,5,5,1,5,5,5,5,5,5,5,5,5,5,5,5,5,5,5,5,5,5,-1,5,5,5,5,5,5,5,5,5,5,-1,5,5,5,5,5,5,5,5,5,5,-1,-1,5,-1,-1,-1,-1,-1,-1,-1,-1,-1,-1,-1,-1,-2,-1,-1,5,-1,-1,5,-1,5,-1,-1,-2,-2,-1,-1,-1,-1,-1,-1,5,-1,-1,-1,-1,5,-1,-1,5,-1,-1,5,-1,-1,-1,-1,-1,5,-1,5,5,-1,5,5,5,5,5,5,-1,-1,-1,5,-1,-1,5,-1,5,5,-1,5,5,-1,-1,-1],[2,2,3,2,1,1,1,1,5,3,3,3,3,3,3,3,3,1,2,2,2,1,2,3,2,2,2,2,1,1,1,1,2,2,2,2,1,1,5,1,1,1,5,5,5,1,5,5,5,5,1,5,5,1,1,1,5,1,1,1,1,1,1,1,1,1,1,5,1,1,5,1,1,1,1,1,1,1,1,1,1,1,1,1,1,5,5,5,1,5,1,5,5,1,1,5,5,1,1,5,5,5,5,5,5,5,1,5,5,5,5,5,5,5,1,1,5,1,1,5,1,5,5,5,5,5,5,5,5,1,5,5,5,5,5,5,5,5,5,5,5,5,5,5,1,5,5,1,1,1,1,5,1,5,5,5,5,5,5,5,5,-1,5,-1,5,-1,5,5,5,5,5,5,5,5,5,5,1,1,1,5,5,5,1,1,1,5,5,5,1,1,-1,-1,-1,-1,-1,-1,-1,-1,-1,-1,-1,-1,5,5,5,5,-1,5,-1,-1,5,5,5,5,5,5,5,5,5,5,5,5,5,5,5,-1,-2,-1,-1,-1,-2,-2,5,-1,5,-1,-1,-1,-1,-1,5,-1,-1,-2,5,-1,-2,-1,-1,-1,-1,-1,-1,5,5,-1,5,5,5,-1,5,5,5,5,5,5,5,-1,-1,-1,5,-1,5,5,5,5,5,5,5,5,5,5,5,5,5,5,5,5,5,5,5,5,5,5,5,5,5,5,5,5,5,5,1,5,5,5,5,5,5,5,5,5,5,5,1,5,5,5,5,5,5,5,5,5,5,5,5,5,5,5,5,5,5,5,5,-1,5,5,5,5,5,5,5,5,5,5,5,5,5,5,5,5,5,5,5,5,5,5,5,5,5,5,5,5,5,5,5,5,5,5,5,5,5,5,5,5,5,5,5,5,5,5,5,5,5,5,5,5,5,5,5,5,5,5,5,5,5,5,5,5,5,-1,-1,5,5,5,5,5,5,5,5,5,5,5,5,5,5,5,5,5,5,5,5,5,-2,-1,-1,-1,5,-1,-1,-1,-1,5,-1,-2,-1,-1,-1,-1,5,5,-1,-1,-1,-1,-1,-1,-1,-1,-1,-1,-2,-1,-1,-1,-1,5,-1,-1,-1,5,-1,-1,-1,-1,5,5,5,-1,-1,-1,5,-1,5,-1,-1,-1,5,5,5,5,5,5,5,-1,5,5,5,5,-1,-1,-1,5,5,5,5,5,-1,5,-2],[2,2,3,2,3,2,2,1,1,3,3,2,3,3,3,3,3,1,2,2,1,2,2,2,2,2,1,1,1,1,1,1,1,1,1,1,1,1,5,1,5,1,5,5,5,1,5,1,1,5,1,5,1,1,1,5,5,5,1,1,1,1,5,1,1,1,1,5,1,5,5,1,1,1,5,1,2,1,1,1,1,1,1,1,1,1,5,5,1,5,1,5,5,1,5,5,5,1,1,5,5,5,5,5,5,5,5,5,5,5,5,5,5,5,5,5,5,1,1,5,5,5,5,5,5,1,5,5,1,5,5,5,5,5,5,5,5,5,5,5,5,5,5,1,1,5,1,1,1,1,1,1,1,5,5,5,5,5,5,5,-1,-1,-1,-1,-1,5,5,-1,5,5,5,5,5,5,5,5,1,1,1,5,5,5,1,1,5,5,5,5,5,5,-1,5,-1,-1,-1,5,-1,-1,-1,-1,-1,-1,5,5,-1,5,5,5,5,5,5,5,5,5,5,5,5,5,5,5,5,5,5,-1,5,-1,-1,-1,5,-1,-1,-2,5,-1,-1,5,5,5,-1,5,-1,5,-1,-1,1,-1,-1,-1,-1,-1,-1,-1,5,5,5,-1,5,5,5,-1,5,5,5,5,5,5,5,5,5,-1,-1,-1,5,5,5,5,5,5,5,5,5,5,5,5,5,5,5,5,5,5,5,5,5,5,5,5,5,2,5,5,5,5,5,5,5,5,5,5,5,5,5,5,5,5,1,5,5,5,5,5,5,5,5,5,5,5,5,5,5,5,5,5,5,5,5,5,5,5,5,3,5,5,1,5,5,5,5,5,1,5,5,5,5,5,5,5,5,5,5,5,1,5,5,5,5,5,5,5,5,5,5,5,-1,5,5,5,5,5,5,5,5,5,5,5,5,5,5,5,5,5,5,5,5,5,5,-1,-1,5,5,5,5,-1,5,5,5,5,-1,-1,5,5,-1,5,5,5,-1,-1,-1,-1,5,-1,5,5,-1,-1,-1,5,-1,5,-1,-1,5,5,-1,5,-1,5,-1,-1,5,-1,5,5,-1,-1,-1,-1,-1,-1,-1,-1,-1,5,-1,-1,-1,5,-1,5,-1,-1,-1,-1,-1,5,-1,-1,-1,-1,5,-1,5,-1,5,5,5,-1,-1,5,-1,5,5,5,5,5,5,5,5,-1,5,-1,5,5,-1,-1,-1,5,-1,5,-1,5,-1],[1,2,2,2,3,2,1,5,5,3,3,3,3,3,3,3,3,1,1,2,1,1,2,3,2,2,2,1,1,1,5,1,1,1,2,2,1,1,1,2,1,1,5,5,1,1,5,1,5,5,1,5,5,1,1,5,5,1,1,1,5,5,1,1,5,2,5,5,1,5,5,1,1,1,1,1,1,2,1,1,1,1,1,1,1,1,5,5,1,5,5,1,5,1,1,5,5,1,5,5,5,5,5,5,1,5,5,5,1,5,5,5,5,1,5,5,1,5,1,1,5,5,5,1,5,5,5,5,5,5,1,5,1,5,5,5,1,5,5,5,5,5,5,5,5,5,5,5,5,5,5,5,1,5,5,5,5,5,5,5,-1,-1,-1,-1,5,-1,5,-1,5,5,5,5,5,5,5,-1,1,5,1,5,5,5,1,1,5,5,1,5,5,5,5,-1,-1,-1,-1,5,-1,-1,-1,-1,-1,5,5,-1,5,5,5,-1,-1,-1,5,5,5,5,5,5,5,5,5,5,5,5,5,5,5,-1,-1,-1,-1,-1,-1,-1,5,5,5,-1,-1,-1,5,5,-1,5,-1,5,5,-1,-1,-1,5,5,-1,-1,-1,5,-1,5,5,-1,5,-1,5,5,-1,5,5,5,5,5,-1,5,5,5,5,5,5,5,1,5,5,1,5,5,5,5,5,5,5,1,5,5,5,5,5,5,1,5,5,5,1,5,5,5,5,5,5,5,5,5,5,5,5,5,5,5,5,5,5,1,5,5,5,1,5,5,5,5,5,5,5,5,1,5,5,5,5,-1,5,5,5,2,5,5,5,5,5,5,1,5,5,5,5,5,5,5,5,5,5,5,5,1,1,5,5,5,5,5,5,5,5,5,5,5,-1,-1,5,5,5,5,5,5,5,5,5,5,5,5,5,5,5,5,5,5,5,5,5,-1,5,5,-1,5,5,-1,-1,5,5,5,5,5,5,5,-1,5,5,5,5,5,5,5,5,5,5,5,5,-1,-1,5,-1,5,-1,5,-1,5,-1,-1,-1,-2,-1,-1,-1,-1,5,5,-1,-1,-1,-1,-1,-1,-1,5,-1,5,-2,-1,-1,5,5,5,5,-1,-1,5,-1,-1,-1,-1,-1,5,5,-1,-1,5,5,-1,-1,5,-1,-1,-1,5,5,5,5,5,5,-1,5,5,5,-1,-1,-1,-1,-1,-1,-1,-1,5,-1,5,-1],[1,2,2,2,2,1,1,5,5,3,3,3,3,3,2,3,3,1,1,2,2,1,3,3,2,3,2,2,1,1,1,1,1,2,2,2,2,1,1,2,1,5,1,1,1,1,5,5,1,5,1,5,1,1,1,1,5,1,1,1,1,1,1,1,5,1,1,1,1,5,5,1,1,1,1,1,1,1,1,1,1,1,1,1,1,5,5,5,1,5,1,1,5,1,1,5,1,1,5,5,5,5,5,5,5,5,5,5,5,5,5,5,5,1,5,5,5,5,1,5,5,5,5,1,5,5,5,5,1,1,5,5,5,5,5,5,1,5,5,5,5,5,5,5,5,5,5,5,5,5,1,1,1,5,5,5,5,5,5,5,-1,-1,-1,-1,-1,5,5,-1,5,5,5,5,5,5,5,5,1,1,1,5,5,5,1,1,5,5,5,5,5,5,-1,-2,-1,-1,-1,-1,-1,-1,-1,5,5,-1,5,5,5,5,-1,5,5,-1,5,5,5,5,5,5,5,5,5,5,5,5,5,5,5,-1,5,-1,-1,-1,-1,-2,5,5,5,-1,-1,5,-1,5,5,5,-2,-1,5,-1,-2,5,-1,5,5,-1,5,5,5,-1,5,5,5,5,5,5,5,5,5,5,5,5,-1,-1,-1,5,5,1,5,5,5,5,5,5,5,5,5,5,5,5,1,1,5,5,5,5,5,5,5,5,5,5,5,5,5,5,5,5,5,5,5,5,5,5,5,5,5,5,5,5,5,5,5,5,5,5,5,5,5,5,5,5,5,5,5,5,5,5,5,5,5,5,5,5,5,1,5,5,5,5,5,5,5,5,5,5,5,5,5,5,5,5,5,1,5,5,5,5,5,5,5,5,5,5,5,5,-1,5,5,5,5,5,5,5,5,5,5,5,5,5,5,5,5,5,5,5,5,5,5,-1,-1,5,-1,5,5,-1,5,5,5,5,5,5,5,-1,-1,5,-1,5,5,-1,-1,5,-1,-1,-1,5,5,5,-1,5,-1,5,5,-1,-1,5,-2,-1,-1,-2,-1,-1,-2,5,5,5,-2,-1,-1,-1,-1,-1,-2,-2,-1,-2,-1,-1,5,5,-1,5,-1,-1,-1,5,-1,-1,-1,-1,-1,-1,5,-1,-1,5,5,-1,5,-1,5,-1,-1,5,5,5,5,5,5,-1,5,-1,5,-1,-1,-1,-1,-1,-1,5,-1,-1,5,5,-2],[1,2,2,2,3,2,1,5,5,3,3,3,3,3,3,2,3,1,1,2,1,1,2,3,2,2,2,3,1,1,1,1,1,2,2,2,1,1,1,2,1,5,1,1,1,1,5,5,1,1,1,5,1,1,1,1,5,5,1,1,5,1,2,1,5,1,5,1,1,5,5,1,1,1,1,1,1,1,1,1,1,1,1,1,1,5,5,5,1,5,1,5,5,1,1,5,1,1,5,5,5,5,1,5,5,5,5,5,5,5,5,5,5,1,5,5,5,5,1,5,5,5,5,1,5,5,5,5,1,1,5,5,5,5,5,5,1,1,5,5,5,5,5,5,5,5,5,5,5,5,1,5,1,5,5,5,5,5,5,5,-1,-1,-1,-1,-1,5,5,-1,5,5,5,5,5,5,5,-1,1,1,1,5,5,5,5,1,5,5,5,5,5,5,-1,-2,-1,-1,-1,-1,-1,-1,-1,5,5,-1,5,-1,5,1,-1,5,5,-1,5,5,5,5,5,5,5,5,5,5,5,5,5,5,5,-1,5,-1,-1,-1,-1,-1,5,5,5,-1,-1,5,-1,5,5,5,-2,-1,-1,-1,-2,5,-1,5,5,-1,5,5,5,-1,5,5,5,5,5,5,5,5,5,5,5,5,-1,-1,-1,5,5,1,5,5,5,5,5,5,5,5,5,5,5,5,1,1,5,5,5,5,1,5,5,5,5,5,5,5,5,5,5,5,5,5,5,5,5,5,5,5,1,5,5,5,5,5,5,5,5,5,5,5,5,1,5,5,5,5,5,5,5,5,5,5,5,5,5,5,5,5,5,5,5,5,5,5,5,5,5,5,5,5,5,5,5,5,5,1,5,5,5,5,5,5,5,5,5,5,5,5,-1,5,5,5,5,5,5,5,5,5,5,5,5,5,5,5,5,5,5,5,5,5,5,-1,-1,5,-1,5,5,5,5,5,5,5,5,5,-1,-1,-1,5,-1,5,5,-1,-1,5,-1,-1,-1,5,5,5,-1,5,-1,5,5,5,-1,5,-1,-1,-1,-2,-1,-1,-2,-1,5,5,-1,-1,-1,-1,-1,-1,-1,-2,-1,-1,-1,5,5,5,-1,5,-1,-1,-1,5,5,-1,-1,-1,-1,-1,5,-1,-1,5,5,-1,5,-1,-1,-1,-1,5,5,5,5,5,5,-1,5,5,5,-1,-1,-1,-1,-1,-1,5,5,-1,5,5,-2],[2,1,2,3,2,1,1,1,5,3,3,3,3,3,3,3,3,1,1,2,1,1,2,3,2,2,2,2,1,1,1,1,1,2,2,2,1,1,5,2,1,5,5,1,1,1,5,5,1,1,1,5,5,1,1,1,5,1,1,1,1,1,1,1,1,1,1,5,1,5,5,1,1,1,5,1,1,2,1,1,1,1,1,1,1,1,5,5,2,5,1,5,5,1,1,5,5,1,5,5,5,5,5,5,5,5,5,5,5,5,5,5,5,1,5,1,1,1,1,5,5,5,5,1,5,5,5,5,1,5,5,5,5,5,5,5,1,5,5,5,5,5,5,5,5,5,5,5,5,5,1,1,1,5,5,5,5,5,5,5,5,-1,-1,-1,-1,5,5,5,5,5,5,5,5,5,5,-1,1,1,1,5,5,5,1,1,5,5,5,5,5,5,-1,-2,-1,-1,-1,-1,-1,-1,-1,-1,5,-1,1,-1,5,5,-1,5,-1,-1,5,5,5,5,5,5,5,5,5,5,5,5,5,5,5,-1,5,5,-1,-1,-1,-1,5,-1,5,-1,-1,-1,5,-1,-1,5,-2,5,-1,-1,-2,-1,5,5,-1,-1,-1,5,5,5,5,5,5,-1,5,5,5,5,5,5,5,5,-1,-1,-1,5,5,5,5,5,5,5,5,5,5,5,5,5,5,5,5,1,5,5,5,5,5,5,5,5,5,5,5,5,5,5,5,5,5,5,5,5,5,5,5,5,1,1,5,5,5,5,5,5,5,5,5,1,5,5,5,5,5,5,5,5,5,5,5,5,5,5,5,5,5,5,5,5,5,5,5,5,5,1,5,5,5,5,5,5,5,5,5,5,5,5,5,5,5,5,5,5,5,5,5,5,-1,5,5,5,5,5,5,5,5,5,5,5,5,5,5,5,5,5,5,5,5,5,5,5,-1,5,5,5,5,-1,-1,5,5,5,-1,5,5,-1,-1,-1,-1,5,5,-1,5,5,5,5,5,5,5,5,5,-1,5,5,5,5,5,5,-1,-1,-1,-2,-1,-1,-2,5,5,5,-1,-1,-1,-1,-1,-1,-1,-1,-1,-1,-1,-1,-1,5,5,5,-1,-1,-1,5,-1,-1,-1,-1,-1,-1,5,-1,-1,5,5,-1,5,-1,-1,-1,-1,5,5,5,5,5,5,-1,5,5,-1,-1,-1,-1,-1,-1,5,5,5,-1,-1,5,-2],[2,2,2,3,3,2,5,1,1,3,3,3,3,3,3,3,3,1,2,2,2,1,2,2,1,2,1,1,1,1,1,1,2,2,1,1,1,1,5,2,1,5,5,5,1,1,5,5,1,5,1,5,5,1,1,5,5,5,5,1,5,1,5,1,5,1,1,1,1,1,1,1,1,1,5,1,1,1,1,1,1,1,1,1,5,1,5,5,1,5,1,5,5,1,1,5,5,1,5,5,5,5,5,5,5,5,5,5,1,5,5,5,5,5,5,5,1,1,2,5,1,5,5,5,5,5,5,5,5,5,5,5,5,1,5,1,5,5,5,5,5,5,5,5,1,5,5,5,5,5,1,5,5,5,5,5,5,5,1,5,5,5,-1,-1,-1,5,5,5,5,5,5,5,5,5,5,-1,1,1,1,1,5,5,1,1,5,1,1,5,5,1,-1,-1,-1,-1,-1,-1,-1,-1,-1,5,-1,-1,5,5,5,5,-1,5,5,1,-1,5,5,5,5,5,5,5,5,5,5,-1,5,-1,5,-1,-1,5,-1,-1,-1,-1,5,5,-1,5,-1,-1,5,5,-1,-1,-1,1,5,-1,5,-1,-1,-1,-1,-1,-1,5,5,5,-1,5,5,5,5,5,5,5,5,-1,5,5,-1,-1,5,-1,5,5,5,5,5,5,5,5,5,5,5,5,5,5,5,5,5,5,5,5,5,5,1,5,5,5,1,5,5,5,5,5,5,5,5,-1,5,5,5,5,1,5,5,5,5,5,5,5,5,5,5,5,5,5,5,5,5,5,5,5,5,5,-1,-1,-1,5,-1,5,5,5,5,5,5,5,5,5,5,5,5,5,5,5,5,-1,5,5,5,1,5,5,5,5,5,5,5,5,5,5,5,5,-1,5,5,-1,5,5,5,5,5,5,5,5,1,5,5,5,5,5,5,5,5,1,5,-1,-1,5,5,5,5,-1,-1,5,5,5,-1,5,-1,5,5,5,-1,5,-1,5,5,-1,5,5,5,5,5,5,5,5,-1,5,-1,5,-1,5,5,5,-1,5,-1,5,5,-1,5,-1,-1,-1,-1,-1,-1,-1,-1,-1,2,5,-1,-1,-1,-1,5,5,-1,-1,-1,5,-1,-1,5,-1,-1,-1,5,-1,5,5,5,5,-1,5,-1,-1,-1,5,5,5,5,5,5,5,5,5,5,-1,5,5,-1,-1,-1,5,-1,5,-1,-1,-1],[1,2,2,3,3,2,1,1,5,3,3,3,3,3,3,3,3,1,2,2,2,1,2,2,2,2,1,1,1,1,1,1,1,2,2,1,1,1,5,2,1,5,1,5,1,1,5,5,1,5,1,5,5,1,1,1,5,1,5,1,1,1,5,1,5,1,1,5,1,5,1,1,1,1,5,1,1,1,1,1,1,1,1,1,1,1,5,5,1,5,5,5,5,1,1,5,5,1,5,5,5,5,5,5,5,5,5,5,1,5,5,5,5,5,5,5,5,1,2,5,1,5,5,5,5,5,5,5,1,5,5,5,1,1,5,5,5,5,5,5,5,5,5,5,1,5,5,5,5,5,1,5,5,5,5,5,5,5,5,5,-1,5,-1,-1,-1,5,-1,5,5,5,5,5,5,5,5,-1,1,1,1,5,5,5,1,1,5,5,1,5,5,1,-1,-1,-1,-1,-1,-1,-1,-1,-1,5,-1,-1,5,5,5,5,-1,5,5,1,-1,5,5,5,5,5,5,5,5,5,5,-1,5,-1,5,5,-1,5,-1,-1,-1,-1,5,5,-1,5,-1,-1,5,5,-1,-1,-1,1,5,-1,5,-1,-1,-1,-1,-1,-1,5,-1,5,5,5,-1,5,5,5,5,5,5,-1,5,5,-1,-1,5,-1,5,5,5,5,5,5,5,5,5,5,5,5,5,5,5,5,5,5,5,5,5,5,1,5,5,5,1,5,5,5,5,5,5,5,5,-1,5,5,5,5,1,5,5,5,5,5,5,5,5,5,5,5,5,5,5,1,5,5,5,5,5,5,-1,-1,-1,5,-1,5,5,5,5,5,5,5,5,5,5,5,5,5,5,5,5,5,5,5,-1,1,5,5,5,5,5,5,5,5,5,5,5,5,-1,-1,5,5,5,5,5,5,5,5,5,5,5,5,5,5,5,5,5,5,5,5,5,-1,-1,5,5,5,5,-1,5,5,5,5,-1,5,-1,5,5,5,-1,5,-1,5,5,-1,5,5,5,5,5,5,5,5,-1,5,-1,5,-1,5,5,5,-1,-1,-1,5,5,-1,5,-1,-1,-1,-1,-1,-1,-1,-1,-1,2,5,5,-1,-1,-1,5,5,-1,-1,-1,5,-1,5,5,-1,5,-1,5,-1,5,5,5,5,-1,5,-1,-1,-1,5,5,5,1,5,1,5,5,5,5,-1,5,5,-1,-1,-1,-1,-1,5,-1,-1,-1],[2,2,2,3,3,1,1,1,5,3,3,3,3,3,3,2,3,1,1,2,2,1,2,2,2,2,1,1,1,1,1,1,1,1,1,1,1,1,5,2,1,5,1,5,1,1,5,5,5,5,1,5,5,5,5,5,5,1,5,1,1,1,5,1,5,1,5,5,5,5,5,1,1,1,5,1,1,1,1,2,1,1,2,1,1,1,5,5,1,5,5,1,5,1,1,1,1,1,5,5,5,5,5,5,5,5,5,5,5,5,5,5,5,5,5,5,5,1,1,5,1,5,5,5,5,5,5,5,1,5,5,5,1,5,5,5,5,5,5,5,5,5,5,5,5,5,5,5,5,1,5,5,5,5,5,5,-1,-1,5,5,-1,5,5,-1,-1,1,-1,-1,1,5,5,5,5,5,5,-1,1,1,1,5,5,5,1,1,5,5,1,5,5,5,-1,-1,-1,-1,-1,-1,-1,-1,-1,5,-1,-1,5,5,5,5,-1,5,5,5,5,5,5,5,5,5,5,5,5,-1,5,-1,5,-1,5,5,5,5,-1,-1,-1,-1,5,5,-1,5,-1,-1,5,5,-1,5,-1,2,5,-1,5,5,-1,-1,5,-1,-1,5,-1,5,5,5,-1,5,5,5,1,5,5,5,5,5,-1,-1,5,5,5,5,5,5,5,5,5,5,5,5,5,5,5,5,1,5,5,5,5,5,5,5,5,5,5,5,5,5,5,5,5,5,5,5,1,5,5,5,5,5,1,5,5,5,5,5,5,5,5,1,5,5,5,5,5,1,5,5,5,5,5,5,-1,-1,-1,5,-1,5,5,5,5,5,5,5,1,5,5,1,5,5,5,5,5,5,5,5,-1,1,5,5,5,5,5,5,5,5,5,5,5,5,-1,-1,5,5,5,5,5,5,5,5,5,5,5,5,5,5,5,5,5,5,5,5,5,-1,5,5,5,5,5,-1,5,5,5,5,-1,-1,-1,5,5,5,-1,5,-1,-1,5,-1,5,5,-1,5,1,5,5,5,-1,5,-1,5,-1,5,-1,5,-1,-1,-1,5,-1,-1,5,-1,-1,-1,-1,-1,-1,-1,-1,-1,3,-1,5,-1,-1,5,5,5,-1,-1,5,5,-1,5,1,-1,5,-1,5,-1,5,-1,5,5,-1,5,-1,-1,-1,5,1,5,2,5,1,5,5,5,5,-1,-1,-1,-1,-1,-1,-1,-1,5,-1,5,-1],[3,2,2,3,3,1,1,1,1,3,2,2,3,3,3,3,3,1,2,2,2,1,1,2,1,2,1,1,1,1,1,1,2,2,2,1,1,1,5,1,1,5,1,5,1,1,5,5,1,5,1,5,5,1,5,5,5,5,5,5,5,1,5,1,5,2,1,5,1,5,1,1,5,1,1,1,1,1,1,1,1,1,1,1,5,1,5,5,2,5,1,5,5,1,1,5,5,1,5,5,5,5,5,5,5,5,5,5,1,5,5,5,5,5,1,5,1,5,2,5,1,5,5,5,5,5,5,5,5,5,5,5,5,1,5,5,5,5,5,5,5,5,5,5,1,5,5,5,5,1,1,5,1,5,5,1,5,-1,5,5,-1,5,-1,-1,-1,1,5,5,5,5,5,5,5,5,5,-1,1,1,1,5,5,5,1,1,5,5,1,5,5,1,-1,-1,5,-1,-1,-1,-1,-1,-1,5,-1,-1,5,5,5,1,-1,5,-1,1,-1,5,5,5,5,5,5,5,5,5,5,5,5,-1,5,5,-1,5,-1,-1,-1,-1,-1,-1,-1,5,5,-1,5,5,-1,-1,-1,1,5,-1,5,-1,-1,-1,-1,-1,-1,5,-1,5,-1,5,5,-1,5,5,5,5,5,5,5,5,-1,-1,5,-1,5,5,5,5,5,5,5,5,5,5,5,5,5,5,5,5,5,5,5,5,5,5,5,5,5,5,1,5,5,5,5,5,-1,5,5,-1,5,5,5,5,1,5,5,5,5,5,5,5,5,5,5,5,5,5,5,5,5,5,5,5,5,5,-1,5,-1,5,-1,5,5,5,1,5,5,5,5,5,5,5,5,5,5,5,5,5,5,5,5,1,5,5,5,5,5,5,5,5,5,5,5,5,-1,5,5,-1,5,5,-1,5,5,5,5,5,5,5,5,5,5,5,5,5,5,1,5,5,5,5,5,5,5,-1,5,5,5,5,-1,5,-1,5,5,5,5,5,-1,5,5,-1,5,5,5,5,5,5,5,5,-1,5,-1,5,-1,5,5,5,-1,-1,-1,5,5,-1,5,-1,-1,-1,-1,-1,-1,-1,-1,-1,3,1,5,-1,-1,-1,5,5,-1,-1,5,5,-1,-1,5,-1,-1,-1,5,-1,5,-1,5,5,-1,5,-1,5,-1,5,5,5,5,5,5,5,1,5,5,-1,-1,-1,-1,-1,-1,-1,-1,5,-1,-1,-1],[3,3,3,2,2,2,2,1,5,3,3,3,3,3,3,2,2,1,2,2,1,1,2,3,2,2,1,2,1,1,1,1,1,1,1,1,1,2,1,2,1,1,5,5,1,1,5,1,1,1,1,5,1,5,5,5,5,5,1,1,1,1,1,1,1,1,5,5,1,5,5,1,1,1,1,1,1,1,1,2,1,5,1,1,1,1,5,5,1,5,5,1,5,1,5,5,5,5,1,5,5,5,5,5,5,5,5,5,5,5,5,1,5,5,5,5,5,5,5,5,1,5,5,5,5,5,5,5,5,5,5,5,5,5,5,1,1,5,5,5,5,5,5,5,5,5,5,5,5,1,1,1,1,5,5,5,5,5,5,5,5,5,5,-1,5,5,5,5,5,5,5,5,1,5,1,5,1,1,1,5,5,5,1,1,5,5,5,5,5,5,-1,-1,-1,5,-1,-1,-1,-1,-1,-1,-1,-1,1,5,5,5,-1,-1,-1,-1,5,5,5,5,5,-1,5,5,5,5,5,5,5,5,5,5,-1,5,-1,-1,-1,-1,5,-1,5,-1,5,5,-1,-1,5,-1,-1,-1,5,5,-1,5,-1,-1,-1,-1,-1,5,5,5,-1,1,5,-1,5,5,5,5,5,5,5,-1,-1,-1,-1,-1,1,1,5,5,5,5,5,5,5,1,5,5,5,5,5,5,5,5,5,5,5,5,5,5,5,5,5,5,5,5,5,5,5,5,5,5,-1,5,5,5,5,5,5,5,5,5,5,5,5,5,5,5,5,5,5,1,5,1,5,5,5,5,5,5,5,5,5,5,5,5,5,5,5,5,5,5,5,5,5,5,5,5,5,5,-1,5,-1,5,5,5,5,5,5,5,5,5,5,5,1,5,-1,5,5,5,5,5,5,5,5,5,5,5,5,5,5,5,5,5,5,5,5,5,5,5,5,-1,-1,-1,5,-1,5,5,5,5,-1,5,5,-1,5,5,-1,5,5,-1,-1,-1,-1,-1,5,5,5,5,-1,5,-1,5,-1,5,1,5,-1,5,-1,-1,5,5,-1,5,5,5,-1,-1,-1,-1,-1,-1,-1,-1,-1,-1,-1,5,-1,-1,5,-1,-1,-1,-1,-1,5,-1,-1,-1,-1,-1,5,5,-1,-1,5,5,-1,-1,5,5,-1,-1,-1,5,5,5,5,1,5,5,5,-1,-1,5,-1,5,5,-1,5,5,5,5,-1],[1,3,3,2,1,1,2,1,1,3,3,3,3,3,3,2,2,1,2,2,1,1,2,2,2,2,1,2,2,1,5,1,1,1,2,1,1,1,1,1,1,5,5,5,5,5,5,3,1,5,5,1,1,5,5,5,5,5,1,1,1,5,1,1,5,1,1,5,1,5,5,1,1,1,1,1,1,1,1,1,1,5,1,1,1,1,5,5,5,5,5,5,1,5,5,5,5,5,5,-1,5,5,5,5,5,5,5,5,5,5,5,5,5,5,5,5,5,5,1,5,1,5,5,5,5,5,5,5,5,5,5,5,1,5,5,1,5,5,5,5,5,5,5,5,5,5,5,5,5,5,1,5,1,5,5,-1,5,-1,5,-1,5,-1,5,-1,5,-1,1,5,5,5,5,5,2,5,1,5,1,1,1,5,1,5,1,5,5,5,5,5,5,5,-1,-1,5,-1,-1,5,-1,-1,-1,-1,-1,-1,1,1,1,1,5,1,5,1,5,-1,5,5,-1,-1,-1,5,-1,-1,-1,5,5,-1,5,5,-1,-1,-1,-1,-1,-2,5,-1,5,5,-1,5,5,3,5,5,-1,-1,5,-1,-1,5,5,-1,5,-1,5,5,5,5,5,5,5,-1,1,5,1,5,5,5,5,5,5,-1,5,5,5,5,5,5,5,5,5,5,1,5,5,5,1,5,5,5,5,5,5,5,-1,5,5,5,-1,5,5,5,5,5,5,5,5,5,-1,-1,-1,5,5,5,5,5,5,5,5,-1,-1,5,5,5,5,5,5,5,5,1,5,1,1,5,5,5,5,5,5,5,5,5,5,5,5,5,5,5,5,5,5,5,5,5,5,5,5,5,5,5,-1,5,5,5,5,5,5,5,5,5,5,5,1,5,-1,5,5,5,5,1,5,5,5,5,5,5,5,5,5,5,5,5,5,5,5,5,5,5,-1,5,-1,5,5,-1,-1,5,5,5,-1,5,-1,5,-1,5,-1,-1,-1,-1,-1,-1,5,-1,5,5,-1,5,-1,5,-1,-1,5,5,-1,5,-1,5,-1,-1,5,5,-1,5,5,5,-1,-1,-1,-1,-1,-1,-1,-1,-1,5,-1,-1,5,5,-1,5,-1,-1,-1,-1,-1,5,-1,-1,-1,-1,5,5,5,5,5,5,5,-1,5,-1,5,5,5,5,1,5,5,2,5,5,5,-1,-1,5,-1,5,5,-1,5,5,5,1,5],[2,3,3,2,1,2,1,1,1,3,3,3,3,3,3,2,3,1,1,2,2,1,2,3,2,2,2,2,2,2,1,1,1,2,1,2,1,1,1,1,1,5,5,5,1,1,5,5,5,5,5,1,5,5,5,5,5,1,1,1,1,1,1,1,1,1,1,1,1,5,1,1,1,1,1,1,1,1,1,1,1,1,1,1,1,5,5,5,5,5,1,5,5,1,5,5,5,1,5,5,5,5,5,5,5,5,5,5,5,5,5,5,5,5,5,1,1,1,1,5,5,5,5,5,5,5,5,5,5,5,5,5,5,5,5,1,1,5,5,5,5,5,5,5,1,5,5,5,1,1,5,1,1,5,5,5,5,5,5,5,-1,5,5,-1,5,-1,5,5,5,5,5,5,5,5,5,5,1,1,1,5,5,5,1,1,1,1,1,5,1,1,-1,-1,-1,-1,-1,-1,5,-1,-1,-1,-1,-1,5,5,-1,5,5,-1,-1,5,5,5,5,5,5,-1,5,5,5,5,5,5,5,5,5,-1,-2,-1,-1,-1,-2,-1,-1,5,-1,5,-1,-1,5,-1,-1,-1,-2,-1,-1,-1,-1,5,5,-1,-1,-1,-1,5,5,5,5,5,5,-1,5,5,-1,-1,5,5,5,5,5,-1,-1,-1,5,5,5,5,5,1,5,5,5,5,5,5,5,5,5,5,5,5,5,5,5,5,5,5,5,5,5,5,5,5,5,5,5,5,5,5,5,5,5,5,5,5,5,5,5,5,5,5,5,5,5,5,5,5,5,5,5,5,5,5,5,5,5,5,1,5,5,5,5,5,5,5,5,5,5,1,5,5,5,1,5,5,5,5,5,5,5,5,5,5,5,5,5,5,5,5,5,5,5,5,5,5,5,5,5,5,5,5,5,5,5,5,5,5,5,5,5,5,5,5,5,5,5,5,5,5,5,5,5,-1,-1,5,5,5,5,5,5,5,-1,5,-1,5,5,5,5,-1,5,5,5,5,5,-1,-1,-1,-1,-1,5,-1,-1,5,-1,5,-1,-1,-1,-1,-1,-1,5,5,-1,-1,-1,-1,-1,-1,-1,-2,-1,-1,-1,-1,-1,5,-1,5,-1,-1,-1,-1,-1,-1,-1,5,-1,-1,5,-1,-1,5,5,-1,5,-1,5,5,-1,5,5,5,5,5,5,1,5,5,5,-1,-1,5,-1,5,5,-1,5,5,-1,5,-1],[1,2,3,2,1,2,1,5,1,3,3,3,3,3,3,2,2,1,2,2,1,1,2,3,3,3,2,2,2,2,5,1,1,1,2,1,1,1,1,2,1,5,5,5,1,1,5,5,5,5,5,5,1,1,1,1,5,1,1,1,1,5,5,1,5,1,1,1,1,1,1,1,1,1,5,1,1,1,1,1,1,1,1,1,1,5,5,5,1,5,5,5,5,1,5,5,5,1,5,5,5,5,5,5,5,5,5,5,5,5,5,5,5,1,5,1,5,5,1,5,5,1,1,5,5,5,1,5,5,5,5,1,5,1,5,5,5,5,5,5,5,5,5,5,5,1,5,5,1,5,1,5,5,5,5,5,5,5,5,5,-1,-1,-1,-1,-1,-1,5,-1,5,5,5,5,5,5,5,-1,1,1,5,5,5,5,1,1,5,5,1,5,5,1,5,-1,-1,5,-1,5,5,-1,-1,5,-1,-1,2,5,5,5,5,5,5,5,5,5,5,5,5,-1,5,5,5,-1,5,5,5,5,5,-1,-1,-1,5,-1,-2,-2,5,-1,-1,-1,-1,5,-1,5,5,5,-2,-1,5,-1,-2,5,5,-1,-1,-1,5,5,5,-1,5,5,5,-1,1,5,5,5,5,5,5,-1,5,-1,-1,-1,5,5,5,5,5,5,5,5,5,5,5,5,5,5,1,5,5,5,5,5,5,-1,5,5,5,5,5,5,5,5,5,5,5,5,-1,5,5,5,5,5,1,5,5,5,5,5,5,5,5,5,5,5,5,5,5,5,5,5,5,5,5,5,-1,-1,5,5,5,5,5,5,5,1,5,5,5,5,5,5,5,5,5,5,5,5,5,5,5,5,1,5,5,5,5,5,5,5,5,5,5,5,5,5,5,5,5,5,5,5,5,5,5,5,5,5,5,5,5,5,5,5,5,5,1,5,5,5,-1,5,-1,-1,-1,5,5,5,-1,5,5,5,-1,5,-1,5,5,5,5,5,5,5,5,5,5,-1,-1,1,-1,-1,-1,5,5,5,-1,-1,-1,-1,-1,-1,-2,5,5,5,-2,-1,-1,-1,-1,-1,-1,-2,-1,-1,-1,-1,5,1,-1,-1,-1,-1,5,-1,5,-1,-1,-1,-1,-1,1,5,5,-1,5,5,-1,5,-1,-1,5,5,-1,-1,5,5,5,1,5,5,-1,-1,-1,-1,-1,5,5,5,5,-1,-1,5,-1],[1,2,3,3,1,2,1,1,5,3,3,3,3,3,3,3,3,1,2,2,2,1,1,2,2,2,1,2,1,1,1,2,1,1,1,2,1,2,5,1,1,1,5,5,5,5,5,5,5,5,5,5,5,5,5,5,5,5,1,5,1,5,1,1,1,1,1,5,1,5,1,1,1,1,5,1,1,2,1,1,1,1,1,5,1,1,5,5,1,5,1,5,5,1,5,5,5,1,5,5,5,5,5,5,5,5,1,5,5,5,5,5,5,1,5,1,1,5,1,5,1,1,5,5,5,5,5,5,5,5,1,5,5,5,5,5,1,5,5,5,5,5,1,1,1,5,5,1,1,1,1,5,5,1,5,5,5,5,5,5,5,-1,-1,-1,-1,5,5,5,5,5,5,5,5,5,5,5,1,1,1,5,5,5,1,5,5,5,5,5,5,5,-1,5,-1,-1,-1,5,-1,-1,-1,-1,-1,-1,5,5,5,5,-1,5,-1,-1,5,5,5,5,5,5,5,5,5,5,5,5,5,5,5,-1,-1,-1,-1,-1,-1,-1,5,5,-1,-1,-1,-1,-1,5,-1,-1,-1,-2,1,-1,5,-1,-1,-1,-1,-1,-1,5,5,-1,-1,-1,5,-1,1,5,1,-1,1,5,1,5,5,-1,5,-1,5,5,-1,5,5,5,5,5,1,1,5,5,5,5,5,5,5,5,5,5,5,5,5,5,5,5,5,5,5,5,5,5,5,5,5,5,5,5,5,5,5,5,2,5,5,5,5,5,5,5,5,5,5,5,5,5,5,5,5,5,5,5,5,-1,5,5,5,5,5,5,5,5,5,5,5,5,5,5,5,5,5,5,5,5,5,5,5,5,2,5,5,5,5,5,5,5,5,1,5,5,5,5,5,5,5,5,5,5,5,5,5,1,5,5,5,5,5,5,5,5,5,5,5,5,5,5,5,5,5,-1,5,5,5,5,5,5,5,5,5,5,5,5,5,5,5,5,5,5,5,5,5,-1,-1,5,-1,5,-1,5,5,-1,-1,1,-2,-1,-1,-1,-1,-1,5,-1,-1,-1,-1,-1,-1,-1,-1,-1,-1,-1,-1,-1,-1,5,-1,5,-1,-1,-1,-1,-1,-1,-1,-1,5,-1,5,-1,-1,-1,5,5,-1,-1,5,-1,-1,5,5,5,5,5,5,1,5,-1,5,-1,-1,-1,-1,5,5,5,5,5,-1,5,-1],[2,2,3,2,1,2,1,1,5,3,3,3,3,3,3,3,3,1,2,2,2,3,1,2,2,2,1,1,1,1,1,2,1,1,1,1,1,1,1,1,5,5,5,5,1,1,5,1,1,1,5,5,5,5,1,5,5,5,5,1,5,5,5,1,1,1,1,5,1,5,5,1,1,1,5,1,5,1,1,1,1,1,1,2,1,2,5,5,5,5,1,5,5,5,1,5,1,1,5,5,5,5,5,5,5,5,5,5,5,5,5,5,5,1,1,1,5,5,1,5,5,5,5,1,5,5,5,5,5,1,5,5,5,1,5,2,5,5,5,5,5,5,5,5,1,1,5,1,1,1,1,5,5,1,5,5,5,5,5,5,-1,-1,-1,5,-1,5,5,5,5,5,5,5,-1,5,5,-1,1,1,1,5,5,5,1,1,1,5,5,5,1,5,-1,-1,-1,-1,-1,-1,-1,-1,-1,-1,-1,-1,-1,5,5,5,5,5,5,1,-1,5,5,5,5,5,5,5,5,1,5,5,5,5,2,5,-1,-1,5,-1,-1,-1,5,5,-1,1,1,5,-1,5,5,-1,-1,-1,5,-1,-1,-1,5,5,-1,-1,5,5,-1,-1,5,-1,5,-1,5,5,5,-1,5,-1,5,-1,-1,-1,-1,-1,5,5,5,5,5,5,5,5,1,5,5,5,5,5,5,5,5,5,5,5,5,5,5,5,5,5,5,5,5,5,5,5,5,5,5,5,5,5,5,5,5,5,5,5,5,5,5,5,5,5,5,5,5,5,5,5,5,5,5,5,5,5,5,5,5,5,5,5,-1,5,5,5,5,5,5,5,1,1,5,5,5,5,5,5,5,5,5,5,5,5,5,5,5,5,5,5,5,5,5,1,-1,5,5,-1,5,5,5,5,5,5,5,5,5,1,5,5,5,5,5,5,5,5,5,5,5,5,5,5,5,-1,-1,5,5,5,-1,5,5,5,5,5,5,5,5,5,5,5,5,5,5,5,5,-1,-1,5,-1,-1,-1,5,-1,-1,5,5,-1,-1,-1,-1,-2,-2,5,5,-2,-1,-1,5,5,-1,-1,-1,-1,-2,-2,-1,5,5,-1,5,-1,-1,5,-1,-1,5,5,-1,5,-1,5,-1,5,5,-1,5,-1,-1,-1,-1,-1,5,5,5,5,5,5,5,5,-1,-1,-1,5,-1,-1,5,-1,-1,-1,5,-1,-1,-1],[3,2,3,3,1,5,2,2,3,3,1,1,2,2,3,3,3,1,1,2,2,1,1,1,1,2,1,5,2,1,5,1,1,1,1,1,5,1,5,1,5,5,5,5,5,5,5,5,5,5,5,5,5,5,5,5,5,5,5,5,5,1,1,1,1,1,1,5,1,5,1,5,5,5,5,5,5,5,5,5,5,5,5,5,5,5,1,5,5,5,5,5,5,5,5,5,5,1,5,5,5,5,5,5,5,5,5,5,5,1,5,5,5,1,1,5,5,5,1,5,5,5,1,5,5,5,5,5,5,5,5,5,5,5,-1,5,5,1,5,5,5,5,5,1,1,5,5,5,5,5,1,-1,5,5,5,5,5,5,5,5,5,5,5,5,5,2,5,5,5,5,2,1,2,1,1,1,1,1,1,1,5,1,1,1,1,5,5,1,1,1,-1,5,5,-1,-1,5,-1,-1,-1,-1,-2,-1,-1,-1,-1,-1,-1,-1,5,-1,5,5,5,5,5,-1,5,5,-1,-1,-1,5,5,5,-1,-2,-2,-1,-2,-1,-1,-1,5,-1,1,-1,-1,-1,-1,-1,-2,-1,-1,5,-1,-1,-1,5,-1,-2,-1,-1,5,5,-1,5,5,5,5,5,5,5,-1,-1,5,-1,-1,-1,-2,-1,-1,-1,-1,-1,-1,5,-1,5,5,5,5,5,5,1,5,5,5,5,5,-1,5,5,-1,5,-1,5,-1,5,5,5,5,5,5,5,5,5,-1,-1,-1,-1,-1,5,5,5,1,5,1,1,-1,5,5,5,5,5,-1,5,-1,5,5,5,-1,5,5,5,-1,5,5,5,5,-1,-1,5,5,5,1,5,5,5,5,5,-1,5,5,1,5,5,5,-1,5,5,5,5,5,1,1,5,5,5,5,5,5,1,5,5,5,5,5,5,5,5,1,5,1,2,1,1,5,1,5,5,5,5,5,5,1,5,5,5,5,5,5,-1,1,5,5,1,5,5,-1,5,5,5,5,5,5,5,5,5,5,1,5,5,5,-1,5,5,-1,5,-1,5,-1,-1,-1,2,5,5,5,5,5,5,5,5,5,-1,5,5,5,1,5,5,-1,5,-1,-1,5,5,5,5,5,-1,5,5,-1,-1,5,5,3,-1,-1,-1,5,-1,5,3,-1,-1,-1,5,5,5,5,5,1,1,5,5,5,5,5,5,5,5,5,5,5,5,5,2,5,5,1],[1,2,3,2,2,1,1,1,1,3,3,3,3,3,3,3,2,2,2,2,2,1,2,3,2,3,2,1,1,1,5,1,1,1,2,1,1,2,1,1,1,1,5,5,1,1,1,5,1,1,5,5,5,5,1,1,1,1,1,1,1,1,1,1,5,1,1,1,1,1,5,1,5,1,5,1,1,1,2,1,2,1,1,1,1,5,1,5,5,5,5,1,5,1,1,5,5,5,1,5,5,5,5,5,5,5,5,5,5,5,5,5,5,1,5,5,5,5,1,5,1,5,5,5,5,5,1,5,5,5,5,5,5,5,5,5,1,1,5,5,5,1,5,5,5,1,5,5,5,5,5,5,5,5,1,5,5,5,5,5,-1,-1,-1,5,5,5,5,5,5,5,5,1,5,5,5,5,1,1,1,1,1,5,1,1,5,5,5,5,5,5,5,-1,-1,-1,-1,-1,-1,-1,-1,-1,-1,-1,-1,-1,-1,5,-1,-1,-1,-1,5,5,5,5,5,-1,5,5,5,-1,5,5,5,5,-1,-1,-2,-2,-1,-1,-1,-2,-1,-1,5,-1,-1,-1,-1,-1,-1,5,-1,-1,5,-2,-1,-1,-1,-1,-1,-1,5,5,5,5,5,5,5,5,5,5,5,-1,5,5,-1,-1,-1,-1,-1,-1,5,5,5,5,5,5,5,5,1,1,5,5,5,5,5,5,5,5,5,5,5,-1,-1,5,5,5,5,5,5,5,5,5,5,5,-1,-1,-1,-1,-1,-1,5,5,1,5,5,5,5,5,5,5,5,5,5,5,5,5,5,5,5,5,5,5,5,5,5,1,5,5,5,5,5,5,5,5,1,5,5,5,5,5,5,5,5,5,5,5,5,5,5,5,5,5,5,5,5,5,5,5,5,5,5,5,5,5,5,5,5,5,5,5,5,5,5,5,5,5,5,5,5,5,5,5,5,5,5,5,5,5,5,5,5,5,5,5,5,5,5,5,5,-1,-1,5,5,5,5,5,5,5,5,5,5,-1,-1,-1,-1,5,-1,5,5,-1,-1,-1,-1,-1,5,-1,-1,-1,5,5,5,-1,-1,-1,5,-1,-1,5,-1,-1,-1,-1,5,-1,5,5,5,5,5,5,5,5,5,5,-1,-1,-1,5,-1,-1,-1,-1,5,-1,5,5,-1,5,5,5,5,5,5,-1,5,5,5,5,5,5,5,5,5,5,5,5,-1,5,-1],[3,2,1,2,1,1,1,3,1,5,1,5,3,1,1,1,2,1,1,3,1,1,5,1,-1,5,5,5,-1,-1,1,1,3,1,1,5,5,5,5,5,-1,-1,-1,-1,-1,5,-1,-1,-1,-1,5,5,5,-1,5,-1,-1,2,5,-1,5,-1,5,5,5,1,1,5,1,5,5,5,5,5,5,5,5,5,2,5,5,5,5,5,5,5,1,1,5,5,5,5,5,5,5,5,5,5,5,5,5,5,5,-1,5,5,5,5,5,5,-1,5,5,5,5,5,5,5,5,1,5,5,5,5,5,5,5,5,5,5,5,5,5,5,5,5,-1,5,5,5,1,5,1,1,2,1,2,1,1,2,-2,1,1,5,5,5,5,5,5,5,5,1,5,1,5,5,3,1,1,5,5,1,3,2,1,1,1,1,2,1,2,1,5,5,5,1,1,5,5,1,5,5,1,-1,1,5,5,5,-1,-1,5,-1,-1,5,5,5,5,5,-1,5,-1,-2,5,-1,-1,-2,-1,-1,-1,-1,-1,5,-1,-1,-2,5,-1,-2,-1,-2,-1,-2,-1,-2,-1,-1,-1,-2,-1,5,5,-1,5,1,5,5,5,1,5,5,1,5,5,1,1,5,5,5,1,1,5,5,5,-1,5,-1,-1,5,5,-1,-1,-1,-1,-1,-2,-1,5,-1,-1,-1,5,3,-1,1,-1,5,-1,-1,-1,-1,5,-1,5,5,5,-2,5,5,5,-1,-1,-1,-1,-1,5,-1,-1,-1,5,-1,5,1,5,5,5,5,5,-1,5,5,5,-1,-1,5,-1,5,5,-1,5,-1,-1,5,-1,-1,-1,5,1,5,-1,5,3,5,5,5,5,5,5,5,5,5,5,5,5,5,5,5,5,5,5,5,5,5,5,5,5,5,5,5,5,5,5,5,5,5,5,5,1,5,5,5,5,5,1,2,5,5,5,5,5,5,5,1,5,5,5,5,5,5,5,5,5,5,5,5,5,5,5,5,5,5,5,5,5,-1,5,5,5,-1,5,-1,-1,5,-1,5,5,5,5,5,5,5,1,5,5,5,2,1,1,5,5,1,2,2,5,5,5,5,1,5,5,5,5,1,1,5,5,5,5,5,5,5,5,5,5,5,5,5,5,5,5,5,5,5,5,5,5,5,5,5,5,5,1,5,5,5,5,5,5,5,1,1,1,5,5,5,5,5,1,5,1,3,1],[-2,2,3,3,3,2,1,1,1,3,3,3,1,2,5,3,3,1,3,2,3,2,5,1,1,2,5,-2,5,5,1,1,2,2,2,2,1,1,-2,1,1,1,5,5,1,5,1,1,5,5,5,-2,5,1,-2,5,-2,5,-2,5,-2,2,1,1,2,1,1,1,1,1,5,5,1,1,5,5,1,1,1,1,2,2,1,1,1,1,1,-2,1,1,5,1,5,1,1,5,-2,5,1,1,5,5,5,-2,1,5,-2,-2,-2,1,-2,5,5,5,-2,1,1,1,5,5,1,5,1,5,1,5,5,-2,5,5,1,1,5,1,-2,1,1,5,-2,-2,5,5,-2,-2,5,-2,-2,-2,-2,-2,-2,-2,-2,-2,-2,-2,-2,-2,-2,-2,-2,-2,-2,-2,-2,-2,-2,-2,-2,-2,-2,-2,-2,-2,-2,-2,1,1,1,1,5,5,2,5,5,5,1,-2,5,5,-2,-2,-2,-2,-2,-2,-2,-2,-2,-2,-2,-2,-2,-2,-2,-2,-2,-2,-2,-2,-2,-2,-2,-2,-2,-2,-2,-2,-2,-2,-2,-2,-2,-2,1,-2,-2,-2,-2,-2,-2,-2,-2,-2,-2,-2,-2,-2,-2,-2,-2,-2,-2,-2,-2,-2,-2,-2,-2,-2,-2,-2,1,5,5,-2,1,-2,5,-2,5,-2,-2,5,-2,5,-2,-2,-2,-2,-2,5,-2,-2,-2,-2,5,-2,-2,-2,-2,-2,-2,-2,-2,1,-2,-2,5,-2,-2,-2,-2,-2,-2,-2,-2,-2,-2,-2,-2,-2,-2,5,-2,-2,-2,-2,-2,-2,-2,-2,5,1,1,-2,-2,-2,-2,-2,-2,5,-2,1,-2,-2,5,-2,-2,-2,-2,-2,-2,-2,-2,-2,-2,-2,-2,5,-2,5,5,5,5,5,1,-2,-2,-2,-2,-2,-2,-2,5,5,-2,-2,-2,-2,-2,-2,-2,-2,-2,-2,5,-2,-2,-2,-2,-2,-2,-2,-2,5,1,5,5,1,5,1,5,-2,5,5,-2,-2,1,5,5,-2,-2,5,-2,-2,-2,-2,-2,-2,-2,-2,-2,-2,-2,-2,-2,-2,-2,-2,-2,-2,-2,-2,-2,-2,-2,-2,-2,-2,-2,-2,-2,-2,-2,-2,-2,-2,-2,-2,-2,-2,-2,-2,-2,-2,-2,-2,-2,-2,-2,-2,-2,-2,-2,-2,-2,-2,-2,-2,-2,-2,-2,-2,-2,-2,-2,-2,-2,-2,-2,-2,-2,-2,-2,-2,-2,-2,-2,-2,-2,-2,-2,-2,-2,-2,-2,-2,-2,-2,-2,-2,-2,1,-2,-2,-2,-2,-2,-2,-2,-2,-2,-2,-2,-2,-2,1,-2,-2,-2],[2,3,5,5,1,5,3,3,3,5,1,-1,-1,5,5,5,5,5,5,5,5,5,-1,-1,-1,-1,-1,-2,-2,-2,5,5,5,5,-1,-1,-1,5,1,5,-2,-1,5,-1,5,-1,-2,-1,-1,-1,-1,5,-1,5,-1,-1,-2,-1,-2,-1,-1,5,5,5,5,5,5,5,1,5,5,-1,5,-1,-1,-1,-1,5,5,5,-1,-1,-1,-1,5,5,5,-1,1,5,1,1,5,5,5,5,5,5,5,5,5,5,5,5,5,5,5,5,5,5,5,5,1,5,5,5,5,5,5,-1,5,-1,5,5,5,5,5,5,5,5,5,5,5,5,-1,-1,5,5,5,5,5,5,1,1,5,2,2,5,1,2,5,2,2,1,1,5,1,5,1,5,1,1,1,1,3,1,3,1,5,1,1,1,3,1,3,3,5,5,1,1,5,5,5,5,5,5,5,2,1,1,1,1,1,5,5,5,-1,5,5,5,5,5,5,-2,5,5,5,5,5,5,5,-1,-1,-2,-2,5,5,5,-1,-1,-1,-2,-1,-1,-1,5,5,-1,5,-1,5,5,5,-1,-2,5,-1,-2,-1,-1,5,-2,5,-1,1,5,5,5,5,5,1,5,5,1,5,5,5,5,5,5,5,5,-2,-2,-2,-1,-2,-1,5,5,5,-2,-1,-1,-1,-2,5,5,5,-1,-2,-2,-1,-1,5,5,-2,-1,-2,-1,5,5,-2,5,5,5,5,-1,5,5,5,-2,5,5,5,5,5,5,5,5,5,5,5,5,5,5,5,5,5,5,5,5,-1,-1,-1,-1,5,-1,-1,5,5,5,5,5,5,2,3,5,5,5,5,5,5,5,5,5,5,5,5,5,2,1,1,5,5,5,5,5,5,5,1,1,5,1,5,5,5,5,5,1,1,1,1,5,1,1,5,-1,5,5,5,5,5,5,5,5,5,5,5,5,5,1,5,5,5,1,2,1,1,2,2,5,5,5,5,5,5,1,5,5,5,1,1,5,1,1,5,5,5,5,5,1,5,5,5,5,5,5,5,1,1,1,1,5,1,1,1,1,1,2,2,2,1,5,5,5,1,1,1,5,5,5,5,5,-1,-1,5,5,5,5,5,5,1,5,5,5,5,5,5,5,5,5,5,5,5,5,1,5,5,5,5,5,5,-1,5,5,5,5,5,5,5,5,1,5,5,5,5,5,1,1,1],[1,3,2,1,2,3,3,3,3,1,1,5,5,5,-1,5,5,1,5,5,5,5,-1,5,1,5,-1,-1,-1,-1,1,5,5,5,5,5,5,3,2,1,5,-1,-1,5,5,5,-1,5,5,5,5,1,-1,-1,-1,5,-1,-1,-1,5,5,5,1,5,5,5,5,5,1,5,5,5,5,5,5,5,5,5,-1,5,-1,5,-1,-1,5,1,5,5,5,1,5,1,1,5,-1,5,5,-1,5,5,5,5,-1,5,5,5,5,5,5,5,5,5,2,-1,5,5,-1,-1,5,-1,-1,-1,5,5,5,5,-1,5,5,5,5,5,5,5,5,-1,1,1,3,1,5,5,1,1,1,2,2,1,1,3,5,2,2,5,5,5,1,5,5,5,1,5,5,5,2,5,1,5,5,1,5,1,3,1,2,3,5,1,5,2,5,1,5,5,5,1,5,2,1,1,1,5,5,5,5,5,-1,5,-1,5,5,5,5,-1,5,5,5,5,5,5,5,-1,-1,5,-1,-1,-1,-1,-1,-1,-1,-1,-1,-1,-1,5,-1,5,5,-1,5,-1,5,-1,-1,5,5,-1,-1,5,5,-1,-1,-1,5,5,5,5,5,5,5,5,5,5,5,5,5,5,5,-1,5,5,-1,-1,-1,-1,-1,-1,-1,-1,-1,-1,5,5,5,-1,5,-1,5,-2,5,-1,-1,-1,5,-1,5,-1,-1,-1,5,5,5,5,1,5,-1,5,5,5,5,-1,1,5,5,5,5,5,5,5,5,5,5,5,5,5,-1,-1,-1,1,5,5,-1,5,-1,-1,5,5,-1,-1,-1,5,-1,5,2,1,2,1,1,5,5,5,5,5,5,5,1,1,5,5,2,1,1,1,5,5,5,5,5,5,1,1,1,5,5,5,5,5,5,1,1,1,1,5,1,1,5,-1,5,5,5,5,5,5,5,5,5,5,5,5,5,1,5,5,1,1,1,1,1,1,1,1,5,5,5,5,5,5,5,5,5,5,5,5,5,5,5,5,5,5,5,5,5,5,5,5,5,5,5,5,5,1,5,5,5,5,1,1,1,1,1,1,5,5,5,5,5,1,5,5,-1,5,5,5,5,-1,5,-1,5,5,5,5,5,5,5,5,-1,-1,5,5,5,5,5,-1,5,5,5,5,5,-1,5,5,-1,-1,5,-1,5,5,5,5,5,5,5,5,5,5,5,1,1,1,5],[3,3,2,5,5,1,1,1,3,5,-2,-2,5,5,5,5,5,5,5,5,5,5,-2,5,-2,-2,-2,-2,-2,-2,5,5,5,5,5,5,5,1,1,5,-2,-2,-2,-2,5,5,-2,-2,-2,5,-2,5,-2,-2,-2,-2,-2,-2,-2,5,5,5,5,5,5,5,5,5,1,5,5,-2,5,-2,5,5,5,5,-2,-2,-2,-2,5,-2,5,-2,1,5,5,1,5,5,5,5,5,5,5,5,5,5,5,5,5,5,5,5,5,5,5,5,5,5,5,5,5,5,5,5,5,5,-2,5,5,5,5,5,-2,5,5,5,-2,5,5,5,5,5,5,5,5,5,5,5,5,5,5,1,1,5,1,2,5,2,2,5,1,1,1,5,5,5,1,1,5,1,2,1,1,1,1,2,1,1,3,1,1,3,5,5,5,1,5,5,5,5,5,5,1,1,5,1,1,5,1,5,5,5,-2,5,5,5,-2,5,5,5,-2,5,5,5,-2,5,-2,-2,-2,-2,-2,-2,-2,5,-2,-2,-2,-2,-2,-2,-2,5,5,-2,-2,-2,-2,5,5,-2,-2,-2,-2,-2,-2,-2,-2,-2,5,5,1,1,5,2,5,1,2,1,5,5,-2,5,5,5,5,5,-2,5,-2,-2,-2,-2,5,-2,-2,-2,-2,-2,-2,-2,-2,-2,-2,5,-2,-2,1,-2,-2,-2,-2,5,-2,-2,-2,-2,-2,-2,5,5,5,5,5,1,5,5,5,5,5,5,-2,5,5,5,5,5,5,5,5,5,5,5,5,5,5,5,5,-2,-2,-2,-2,5,-2,-2,-2,-2,5,5,5,5,5,3,2,5,5,-2,5,5,5,5,5,5,5,5,5,1,1,1,1,5,5,5,5,5,5,5,5,1,1,5,1,5,5,5,5,5,1,1,1,5,1,2,-2,5,5,5,5,5,5,5,5,5,5,5,5,5,5,1,5,5,1,1,1,1,1,1,1,5,5,5,5,5,5,1,5,5,1,1,1,5,5,1,5,5,5,5,5,1,5,5,5,5,5,1,5,5,5,1,5,5,3,3,2,1,3,3,2,2,1,5,5,5,1,2,2,5,5,1,1,5,5,5,5,5,5,5,5,5,5,5,5,5,5,5,5,5,5,5,5,5,5,5,1,5,5,5,5,5,5,5,5,5,5,5,5,1,5,5,1,5,5,5,5,5,1,1,1],[5,5,5,1,5,1,5,1,1,-2,-2,5,-2,5,-2,-2,5,5,5,5,-2,5,-2,-2,-2,-2,-2,-2,-2,-2,-2,5,5,-2,5,5,5,-2,-2,-2,-2,-2,-2,-2,-2,5,-2,-2,-2,5,-2,-2,-2,-2,-2,-2,-2,5,-2,-2,-2,1,1,-2,-2,5,5,5,5,-2,-2,-2,-2,-2,-2,1,5,5,5,-2,-2,-2,-2,-2,-2,-2,-2,-2,5,-2,5,5,-2,5,5,5,-2,5,5,-2,-2,-2,-2,-2,5,-2,-2,5,5,5,-2,-2,-2,5,5,-2,-2,5,5,5,-2,-2,-2,5,-2,5,-2,-2,-2,-2,-2,-2,-2,-2,-2,-2,-2,1,-2,-2,-2,-2,-2,5,-2,5,5,-2,5,5,-2,-2,5,5,5,1,-2,-2,-2,5,1,5,5,1,5,1,2,2,-2,-2,5,3,3,2,1,5,1,1,1,5,2,2,5,5,5,1,5,5,5,1,1,-2,5,1,-2,-2,5,-2,5,-2,5,-2,5,5,5,-2,5,-2,5,-2,-2,-2,-2,-2,-2,-2,-2,-2,-2,-2,-2,-2,-2,-2,-2,-2,-2,-2,-2,-2,5,-2,-2,-2,2,-2,-2,-2,-2,5,-2,5,1,2,-2,-2,-2,3,5,1,2,5,1,1,5,1,1,5,5,5,1,1,5,-2,1,5,5,-2,5,5,5,5,-2,-2,-2,-2,-2,-2,-2,-2,-2,-2,-2,-2,-2,-2,-2,-2,-2,-2,-2,-2,-2,-2,-2,-2,-2,-2,-2,-2,-2,-2,-2,-2,-2,-2,-2,-2,-2,-2,-2,-2,-2,-2,5,-2,5,-2,-2,-2,-2,-2,-2,-2,-2,-2,-2,-2,-2,-2,-2,-2,-2,-2,-2,1,1,-2,-2,-2,5,-2,-2,-2,5,-2,-2,-2,-2,-2,-2,5,-2,-2,5,-2,-2,-2,-2,-2,-2,-2,-2,-2,-2,5,-2,5,5,5,-2,-2,-2,-2,-2,-2,1,1,5,5,5,5,5,5,5,5,5,5,-2,-2,-2,-2,-2,-2,-2,-2,-2,-2,-2,-2,-2,1,2,5,-2,-2,-2,-2,-2,-2,-2,-2,-2,-2,-2,-2,-2,-2,-2,-2,-2,5,-2,1,5,5,5,2,5,5,1,5,5,1,3,3,1,5,1,2,5,1,5,1,1,1,1,1,1,3,2,2,3,2,1,1,5,5,1,5,1,1,5,1,1,5,5,-2,1,5,5,5,5,1,1,5,5,1,1,1,1,1,1,1,1,1,1,1,2,1,5,1,1,1,1,1,1,1,3,3,3],[5,1,5,1,5,1,1,1,5,-2,-2,-2,-2,5,5,5,1,-2,5,5,-2,5,-2,-2,-2,-2,-2,5,-2,-2,-2,5,5,-2,5,5,-2,-2,-2,-2,-2,-2,-2,-2,-2,-2,-2,-2,-2,5,-2,-2,-2,-2,-2,-2,-2,5,-2,-2,-2,5,1,-2,-2,5,5,-2,-2,5,-2,-2,-2,-2,-2,5,-2,-2,-2,-2,-2,5,-2,-2,-2,-2,-2,-2,-2,-2,-2,5,-2,1,5,5,-2,5,5,-2,-2,-2,-2,-2,5,-2,-2,5,5,5,-2,-2,-2,5,5,5,5,-2,5,5,-2,5,-2,5,-2,5,-2,-2,5,-2,-2,-2,-2,-2,-2,-2,-2,5,-2,-2,5,-2,-2,5,-2,-2,-2,-2,5,5,-2,5,5,5,-2,1,-2,-2,5,-2,1,5,5,1,5,1,2,2,-2,-2,-2,3,3,2,2,5,1,1,1,5,2,2,5,5,1,1,5,5,1,1,1,-2,5,1,5,-2,5,-2,-2,-2,5,-2,-2,-2,-2,-2,5,-2,-2,-2,-2,-2,-2,-2,-2,-2,-2,-2,-2,-2,-2,-2,-2,-2,-2,-2,1,-2,-2,-2,-2,-2,-2,-2,2,-2,-2,-2,-2,5,-2,-2,1,2,-2,-2,-2,3,1,5,2,5,1,5,-2,5,1,1,1,1,5,1,5,-2,1,-2,-2,-2,-2,5,-2,-2,-2,-2,-2,-2,-2,-2,-2,-2,-2,-2,-2,-2,-2,-2,-2,-2,-2,-2,-2,-2,-2,-2,-2,-2,-2,-2,5,-2,-2,-2,-2,-2,-2,-2,-2,-2,-2,5,-2,-2,-2,-2,5,5,-2,-2,-2,-2,-2,-2,-2,-2,-2,-2,-2,-2,-2,-2,-2,-2,-2,-2,-2,1,1,-2,-2,-2,-2,-2,-2,-2,5,-2,-2,5,-2,5,-2,5,-2,-2,-2,-2,-2,-2,-2,-2,-2,5,5,5,-2,-2,-2,5,5,5,-2,-2,-2,-2,-2,-2,5,1,5,5,5,5,5,5,-2,5,5,5,-2,-2,-2,5,5,-2,5,-2,-2,-2,-2,-2,-2,1,2,-2,-2,-2,-2,-2,-2,-2,-2,-2,-2,-2,-2,-2,-2,-2,-2,-2,-2,5,5,1,5,5,5,1,5,1,1,1,5,1,2,3,1,-2,1,2,1,1,-2,5,1,1,1,1,1,3,2,2,3,3,1,5,5,1,1,5,5,5,-2,1,1,5,5,5,5,5,1,5,5,1,1,-2,5,1,1,5,1,1,5,1,1,1,1,5,1,1,1,1,1,2,1,1,1,1,3,3,3],[5,5,5,2,1,1,1,3,2,5,1,1,5,5,5,5,5,5,5,5,5,5,-2,-2,5,5,-2,5,5,-2,5,5,5,5,5,5,-2,-2,-2,-2,-2,-2,-2,-2,-2,5,-2,-2,-2,5,-2,-2,-2,-2,-2,-2,-2,-2,-2,-2,-2,5,5,5,5,1,5,5,5,5,-2,-2,-2,5,5,5,-2,-2,-2,-2,-2,-2,-2,-2,-2,5,-2,-2,5,5,5,5,-2,5,5,5,5,5,5,5,5,-2,-2,5,5,5,-2,5,5,5,5,-2,-2,5,5,-2,-2,-2,5,5,-2,-2,-2,5,-2,5,-2,5,-2,-2,-2,-2,-2,-2,-2,-2,5,5,-2,-2,-2,-2,5,1,5,5,5,5,1,1,1,5,5,1,1,1,5,5,1,5,1,1,1,1,1,2,3,2,5,1,1,3,3,3,1,1,5,1,2,5,1,1,5,5,1,1,5,5,5,1,5,5,5,5,5,5,5,-2,5,5,5,-2,5,5,5,1,5,5,5,1,1,-2,-2,-2,-2,-2,-2,5,5,-2,-2,-2,-2,5,-2,-2,-2,-2,-2,-2,-2,-2,-2,-2,5,5,-2,-2,5,-2,-2,5,5,5,5,5,5,2,5,5,1,5,1,5,5,5,5,5,1,5,5,5,5,-2,5,-2,-2,-2,-2,-2,-2,-2,-2,-2,-2,-2,-2,-2,-2,-2,-2,-2,-2,-2,-2,-2,-2,-2,-2,-2,-2,-2,-2,-2,-2,-2,-2,-2,-2,5,-2,-2,-2,-2,5,-2,-2,5,5,5,-2,-2,-2,-2,-2,-2,-2,5,5,5,5,-2,-2,-2,-2,-2,-2,-2,-2,-2,-2,-2,-2,-2,-2,5,5,5,-2,-2,-2,-2,-2,-2,5,5,-2,5,-2,-2,5,5,-2,5,-2,-2,5,-2,-2,5,5,5,5,5,5,5,5,5,-2,1,5,5,5,5,5,5,5,-2,5,5,1,5,5,1,5,5,5,5,-2,-2,-2,-2,5,5,5,5,-2,5,5,5,5,5,1,-2,-2,-2,-2,-2,-2,-2,-2,5,5,5,1,5,5,5,5,5,5,5,5,1,5,1,5,1,5,1,2,1,1,2,2,3,1,1,1,2,2,3,5,5,1,5,1,1,1,2,1,2,2,2,5,1,5,5,5,-2,5,5,5,5,5,5,5,5,1,1,5,5,1,1,1,5,5,1,1,5,1,1,5,5,1,1,1,5,1,5,5,1,1,1,1,1,1,1,3,3,3],[1,5,1,2,5,1,5,3,1,5,5,5,5,5,5,5,1,-2,5,5,5,5,5,5,-2,5,-2,5,-2,-2,5,5,5,-2,5,5,5,5,5,-2,-2,-2,-2,-2,-2,5,-2,-2,-2,-2,-2,-2,-2,-2,-2,-2,-2,-2,-2,-2,-2,5,5,5,5,1,5,5,-2,5,-2,-2,-2,5,-2,5,5,-2,-2,-2,-2,-2,-2,5,-2,5,-2,5,5,-2,5,5,-2,1,5,5,5,5,5,5,5,-2,-2,5,5,-2,5,5,5,5,-2,-2,-2,5,-2,-2,5,5,5,5,5,5,5,5,5,5,5,-2,-2,-2,5,-2,-2,-2,-2,-2,5,5,5,-2,5,5,5,5,5,1,1,5,1,1,5,5,1,5,5,5,5,5,5,5,5,5,1,1,1,1,2,2,5,5,5,3,3,2,1,1,5,1,1,5,1,1,5,5,5,5,5,5,5,1,5,5,5,1,5,5,5,-2,5,5,5,-2,5,5,5,5,5,5,5,1,1,-2,-2,-2,-2,-2,-2,-2,5,-2,-2,-2,5,-2,-2,-2,-2,-2,-2,-2,5,-2,5,-2,1,5,5,-2,-2,5,5,5,1,1,5,5,5,3,2,5,2,5,1,1,5,5,1,5,5,5,1,5,5,5,1,5,5,5,5,5,5,5,-2,-2,-2,-2,-2,-2,-2,-2,-2,-2,-2,-2,-2,-2,-2,-2,-2,-2,5,-2,-2,-2,5,-2,-2,5,-2,-2,-2,-2,-2,-2,5,-2,5,5,5,-2,-2,-2,5,-2,5,5,-2,-2,-2,5,5,-2,-2,-2,-2,-2,-2,-2,-2,-2,-2,5,-2,-2,-2,5,5,-2,5,-2,1,-2,-2,5,5,-2,-2,5,-2,-2,5,5,-2,-2,5,-2,-2,-2,-2,-2,5,5,5,5,-2,5,5,5,5,5,-2,5,-2,5,5,5,1,1,5,5,5,5,5,5,5,5,5,5,5,-2,-2,-2,-2,5,5,5,-2,-2,-2,5,5,1,1,-2,-2,-2,-2,-2,-2,-2,-2,5,-2,5,5,5,5,-2,-2,5,5,5,-2,1,1,5,5,1,5,1,2,5,5,1,2,3,1,1,2,2,1,2,5,1,1,1,1,5,1,3,2,2,3,2,1,5,5,5,1,5,1,5,5,5,5,5,5,1,1,1,5,1,1,1,5,5,5,1,5,1,5,5,1,1,1,1,1,1,2,5,5,1,1,1,5,1,1,1,3,3,3],[3,3,-2,1,5,5,2,2,2,-2,-2,-2,5,5,-2,-2,-2,-2,5,5,5,-2,-2,-2,-2,5,-2,-2,-2,-2,5,5,-2,-2,-2,-2,-2,5,5,-2,-2,-2,-2,-2,-2,-2,-2,-2,-2,-2,-2,-2,-2,-2,-2,-2,-2,-2,-2,-2,-2,-2,-2,-2,-2,5,5,5,5,-2,-2,-2,-2,-2,-2,-2,-2,-2,-2,-2,-2,-2,-2,-2,-2,-2,5,-2,5,5,5,5,5,5,5,5,-2,5,5,5,-2,5,5,5,5,5,5,5,5,5,5,-2,-2,5,-2,5,-2,-2,-2,-2,-2,-2,5,5,5,-2,-2,-2,-2,5,-2,-2,-2,-2,-2,-2,-2,5,5,5,5,5,1,1,5,1,2,5,1,3,1,3,3,1,1,1,5,5,1,5,1,1,1,1,1,1,2,1,1,1,1,1,3,1,1,1,5,1,1,5,5,5,5,5,1,1,5,1,1,2,5,5,5,5,-2,-2,-2,-2,5,-2,-2,-2,-2,-2,-2,5,-2,-2,5,5,-2,-2,-2,-2,-2,-2,-2,-2,-2,-2,-2,-2,-2,-2,-2,-2,-2,-2,-2,-2,-2,-2,-2,-2,5,-2,-2,-2,-2,-2,-2,-2,-2,-2,1,5,1,1,5,5,1,5,-2,-2,-2,-2,-2,-2,-2,-2,-2,-2,-2,-2,-2,-2,-2,-2,-2,-2,-2,-2,-2,-2,-2,-2,-2,-2,-2,-2,-2,-2,-2,-2,-2,-2,-2,-2,-2,-2,-2,-2,-2,-2,5,-2,-2,5,-2,-2,-2,-2,-2,5,-2,-2,5,1,5,-2,-2,-2,-2,-2,-2,5,-2,-2,-2,5,5,-2,-2,-2,-2,-2,-2,-2,-2,5,-2,-2,-2,-2,-2,5,5,5,5,-2,-2,-2,5,-2,5,5,5,5,5,5,3,1,1,5,5,-2,-2,-2,-2,5,5,1,1,1,5,5,5,1,1,1,1,1,5,5,1,1,-2,-2,-2,5,5,5,5,5,5,5,5,5,5,5,5,1,5,5,1,1,1,1,1,2,1,-2,5,5,5,1,5,5,-2,5,1,2,2,5,5,1,5,1,5,5,1,1,1,5,5,5,5,1,-2,1,1,1,5,1,3,2,1,2,2,2,3,3,1,5,5,5,1,2,2,5,-2,5,5,5,-2,-2,-2,5,5,-2,-2,-2,-2,5,5,5,5,5,-2,-2,5,-2,5,5,-2,-2,5,5,1,-2,5,5,-2,5,5,5,5,5,5,5,5,5,5,5,5,1,5,1,1,1,1],[2,3,1,1,5,5,3,3,3,5,-2,-2,-2,-2,5,5,5,5,5,5,1,5,-2,-2,-2,-2,-2,-2,-2,-2,5,5,5,5,5,-2,-2,5,5,-2,-2,-2,5,1,5,-2,-2,-2,-2,-2,-2,-2,-2,-2,-2,-2,-2,-2,-2,-2,-2,5,1,5,5,5,5,5,5,5,5,-2,-2,-2,-2,5,5,-2,-2,-2,-2,-2,5,-2,-2,-2,5,5,5,5,5,5,5,5,5,5,5,5,5,5,5,5,5,5,5,5,5,5,5,5,5,5,5,5,5,-2,-2,-2,-2,-2,-2,-2,5,5,5,5,5,5,5,5,-2,-2,-2,-2,5,-2,-2,5,1,5,5,5,5,1,5,2,1,5,1,1,5,2,2,1,1,1,1,5,1,5,1,1,5,1,2,1,1,1,1,1,1,5,3,5,2,3,5,5,1,1,5,5,5,5,5,1,1,1,5,1,1,1,1,5,-2,-2,-2,5,5,5,-2,-2,-2,-2,-2,5,-2,-2,-2,-2,5,-2,-2,-2,-2,5,-2,-2,-2,-2,-2,-2,-2,-2,-2,5,5,-2,-2,-2,5,5,5,-2,-2,-2,-2,-2,-2,-2,-2,-2,-2,-2,1,1,5,1,-2,5,1,5,-2,-2,-2,5,-2,-2,-2,-2,-2,-2,-2,-2,-2,-2,-2,-2,-2,-2,-2,-2,-2,-2,-2,-2,-2,-2,-2,-2,-2,-2,-2,-2,-2,5,-2,-2,-2,-2,-2,-2,-2,5,5,-2,5,5,5,5,5,-2,5,5,5,5,5,5,5,-2,5,-2,5,5,5,5,5,5,5,5,5,-2,-2,-2,-2,-2,-2,-2,-2,-2,-2,5,-2,5,5,1,1,5,5,-2,5,5,5,-2,5,5,5,5,5,5,2,1,1,5,5,5,5,5,5,5,5,1,1,5,1,5,5,5,5,5,1,1,1,1,1,1,-2,-2,5,5,5,5,5,5,5,5,5,1,5,5,5,1,5,5,1,3,3,1,3,1,2,-2,5,5,1,1,5,1,5,5,1,1,1,5,5,1,5,5,5,5,5,1,5,5,5,5,1,1,-2,5,5,1,5,5,2,1,2,1,1,2,3,2,2,5,1,5,1,2,2,5,-2,5,5,-2,-2,-2,-2,5,5,5,5,-2,5,5,5,5,-2,5,-2,-2,5,5,5,-2,5,5,5,5,5,5,5,5,-2,5,5,5,5,5,5,1,5,5,1,5,5,5,5,5,1,1,5],[5,1,2,2,2,1,1,1,3,1,3,5,5,5,2,5,1,5,5,5,5,5,5,5,5,5,5,-2,5,5,5,5,5,5,1,3,5,5,5,5,5,-1,-1,5,5,5,5,5,5,5,5,5,-1,-2,-1,-2,5,5,5,5,5,5,5,5,5,5,1,5,5,5,1,-2,5,5,5,5,5,5,5,1,5,5,5,5,1,5,1,5,5,5,5,5,5,5,5,1,5,5,5,5,5,5,1,5,5,5,5,5,5,5,5,-2,5,5,5,5,5,5,1,5,5,5,5,5,5,5,5,5,5,5,-1,5,5,5,5,5,5,5,5,5,5,1,5,1,5,5,5,5,1,5,5,5,5,1,1,1,1,1,1,5,1,5,5,5,3,1,1,5,1,2,1,5,3,1,2,3,5,1,1,1,5,5,5,1,1,1,2,1,5,1,5,5,5,-2,5,-2,-2,-2,-2,5,-2,5,-2,-2,-2,-2,-2,-2,-2,-2,5,-2,-1,-2,-2,5,-1,5,-2,-2,-2,5,-2,5,-1,5,-2,-2,-2,-2,-2,5,-2,5,-2,-2,-2,-2,-1,-2,-2,-2,-1,-1,5,1,5,5,-1,5,5,2,-2,-2,-2,5,5,-2,5,5,-2,-2,-2,-2,-2,-2,5,-2,-2,-2,5,5,-2,-2,-2,-2,-2,5,5,-2,5,-2,-2,-2,5,5,5,-2,-2,-2,5,5,-1,-2,5,5,5,5,1,1,-1,5,5,5,5,5,5,5,5,-2,5,5,5,5,5,5,5,5,5,5,5,-2,5,5,-1,5,5,5,5,5,5,5,5,5,-2,5,5,5,5,5,5,5,1,5,1,5,5,5,5,5,5,5,1,5,5,5,5,5,5,5,5,5,5,5,1,5,5,1,5,5,3,3,3,1,2,3,-2,5,5,1,1,1,1,1,5,5,5,1,1,5,1,1,5,2,1,1,1,5,1,5,1,-2,-1,5,1,2,5,1,5,5,1,1,5,1,1,1,1,5,5,5,5,1,5,-2,5,5,5,5,-2,5,5,5,5,5,1,1,5,1,2,1,5,5,2,5,5,5,5,2,2,-2,-2,5,5,-2,-2,-2,5,5,5,5,-2,5,5,5,5,5,5,5,-2,-2,-1,-1,5,5,5,-2,5,5,5,-2,5,5,-2,5,5,5,5,5,5,1,5,5,5,5,5,5,5,5,5,5,5],[5,3,1,2,3,3,3,1,3,-2,-2,-2,-2,5,-2,2,1,5,5,1,1,5,-2,-2,-2,5,-2,-2,-2,-2,-2,5,5,5,-2,-2,-2,1,5,-2,-2,-2,-2,-2,-2,-2,-2,-2,-2,-2,-2,-2,-2,-2,-2,-2,-2,-2,-2,-2,-2,-2,5,5,1,5,5,1,5,5,5,-2,-2,-2,-2,-2,-2,-2,-2,-2,-2,-2,-2,5,-2,1,-2,5,-2,-2,-2,1,5,5,5,5,-2,-2,-2,1,5,-2,5,5,-2,5,-2,5,-2,5,5,-2,1,5,-2,5,5,-2,-2,-2,-2,-2,5,5,-2,-2,-2,-2,-2,-2,-2,5,-2,5,5,-2,-2,1,1,1,5,-2,-2,-2,-2,-2,-2,-2,5,-2,-2,-2,-2,-2,-2,-2,5,5,-2,-2,1,-2,5,5,2,5,1,-2,5,1,1,3,3,5,2,3,1,5,5,2,1,2,5,5,5,5,1,3,1,5,5,1,-2,5,-2,5,-2,1,2,-2,5,5,5,5,5,-2,5,-2,5,5,-2,-2,-2,-2,-2,-2,-2,-2,-2,-2,-2,-2,-2,5,-2,-2,5,5,-2,-2,-2,-2,-2,-2,1,-2,-2,-2,-2,-2,-2,-2,-2,5,-2,-2,-2,1,-2,5,1,5,1,1,1,1,1,5,1,5,1,5,5,5,5,-2,-2,5,5,5,5,5,-2,-2,-2,-2,-2,-2,-2,-2,-2,-2,-2,-2,-2,-2,-2,-2,-2,-2,-2,-2,-2,-2,-2,-2,-2,-2,-2,5,-2,-2,-2,-2,-2,-2,-2,-2,-2,-2,-2,-2,-2,-2,-2,-2,-2,-2,-2,5,-2,-2,-2,5,-2,-2,-2,-2,-2,-2,-2,-2,-2,-2,-2,3,2,-2,5,5,5,-2,5,-2,5,-2,-2,-2,-2,-2,-2,-2,-2,-2,-2,-2,-2,5,-2,-2,-2,-2,-2,-2,1,5,-2,5,-2,-2,1,5,1,1,1,1,1,1,2,5,-2,5,5,5,-2,5,-2,5,5,5,5,1,5,1,1,1,2,5,5,-2,-2,5,1,5,5,5,-2,1,-2,5,-2,5,5,-2,-2,5,5,-2,5,5,5,-2,-2,-2,-2,5,5,5,5,5,-2,1,5,5,5,5,5,-2,-2,5,5,-2,2,1,1,5,-2,2,1,1,1,-2,5,1,5,5,-2,5,1,1,1,5,5,1,5,1,5,-2,5,5,5,1,5,2,5,5,1,1,1,5,1,5,1,5,5,5,5,1,5,1,2,2,1,1,5,5,5,1,1,1,1],[1,5,1,3,1,1,1,2,2,3,3,5,5,5,5,5,1,5,5,5,5,5,5,5,2,1,5,5,1,5,5,5,5,-1,5,5,-1,5,5,5,3,2,5,5,5,-1,5,3,3,1,-2,-1,-1,2,5,5,1,5,5,5,-1,5,5,5,5,5,5,5,-1,5,5,1,-1,5,-1,-1,-1,-1,5,5,1,1,-1,5,-1,3,5,-1,1,5,5,5,5,5,-1,5,5,5,5,5,5,-1,5,5,5,-1,5,5,5,5,-1,5,1,5,5,5,-1,5,5,-1,5,5,5,5,5,-1,1,5,5,5,1,1,-1,5,-1,1,2,5,-1,5,5,5,5,5,1,5,5,5,5,5,2,5,-1,5,5,5,5,5,5,5,5,5,5,5,5,5,1,5,1,5,5,1,2,1,5,1,5,1,1,5,1,5,5,5,5,5,1,5,5,1,5,5,5,-1,-1,5,5,1,1,1,-1,-1,5,-1,-1,-1,-1,-1,-1,-1,2,5,-1,2,1,1,1,5,5,5,5,1,5,3,1,5,-2,1,5,1,5,1,1,2,-1,-1,5,-1,5,-1,-1,5,5,5,-1,-1,-2,5,-1,-1,5,-1,-1,5,5,-1,5,5,5,-1,-1,-1,-1,1,5,5,5,1,1,2,1,1,5,1,5,5,-1,-1,5,2,2,1,1,1,1,-1,3,2,1,3,5,1,5,1,5,1,5,-1,-1,-1,5,5,5,1,1,-1,5,-1,-1,1,5,5,-1,-1,5,5,5,5,-1,5,-1,-1,5,1,1,-1,-1,-1,-1,-1,-1,-1,-1,-1,1,5,5,5,5,-1,5,5,5,5,5,5,5,5,5,5,5,5,5,5,5,5,5,5,5,1,5,5,5,5,5,5,5,5,5,5,5,5,1,5,5,5,-1,5,5,5,5,5,5,5,5,5,5,5,5,5,5,5,5,5,5,5,5,5,1,-1,-1,-1,5,5,1,1,5,5,5,5,5,-1,-1,5,-1,5,5,5,-1,5,5,5,-1,-1,-1,5,5,1,-1,5,-1,5,5,5,5,5,5,-1,-1,5,5,1,5,5,5,5,5,5,5,5,5,5,5,5,5,5,5,5,1,5,5,5,5,1,5,5,5,-1,-1,-1,-1,5,5,5,5,1,5,5,5,1,5,5,5,5,5,5,5,5,5,5,5,5,5,5,5,5,5,1,5,1,5],[-2,1,1,3,2,1,3,3,3,5,-2,-2,-2,-2,-2,5,5,-2,-2,-2,5,5,-2,-2,-2,5,-2,-2,-2,-2,5,5,5,-2,-2,-2,-2,5,5,-2,5,-2,-2,-2,-2,-2,-2,-2,5,-2,-2,-2,-2,-2,-2,-2,-2,-2,-2,-2,-2,5,-2,5,5,5,5,-2,5,5,5,-2,-2,-2,-2,-2,-2,-2,-2,-2,-2,-2,5,-2,5,5,5,-2,-2,5,5,1,1,5,5,1,5,5,5,5,5,5,5,5,5,5,5,5,1,1,5,5,5,5,5,5,-2,5,5,-2,-2,5,5,5,5,5,5,5,5,5,5,-2,-2,5,5,5,5,5,5,5,5,5,5,5,5,5,1,5,2,1,3,5,1,5,1,5,1,5,5,1,1,5,1,1,1,1,3,1,1,1,1,2,3,2,2,1,1,2,3,3,2,2,1,1,1,2,2,1,2,3,5,5,5,5,5,5,5,5,5,5,-2,5,-2,-2,5,-2,5,-2,5,5,-2,5,-2,-2,-2,-2,5,-2,-2,-2,-2,-2,-2,-2,-2,5,5,-2,-2,5,5,-2,-2,-2,-2,-2,-2,-2,-2,-2,-2,-2,-2,5,-2,-2,-2,-2,5,-2,5,5,5,-2,5,5,1,5,5,5,5,5,5,-2,-2,-2,-2,5,-2,5,5,-2,-2,-2,-2,-2,-2,-2,-2,-2,-2,-2,-2,-2,-2,-2,5,-2,-2,-2,-2,5,-2,5,5,-2,5,5,5,5,5,5,5,5,5,5,-2,5,5,5,5,-2,5,5,5,5,5,5,5,5,5,5,-2,-2,-2,5,-2,5,-2,5,5,5,-2,-2,5,5,5,5,5,-2,5,5,5,5,5,5,5,5,5,5,5,5,5,5,5,5,5,5,5,5,5,5,1,1,1,5,5,1,5,1,5,5,5,5,1,1,-2,5,1,5,1,5,1,1,5,5,5,1,5,1,1,5,1,1,1,5,1,5,5,5,5,-2,5,5,5,5,-2,5,5,5,5,5,5,5,5,5,5,5,5,5,5,5,5,5,5,5,5,5,5,-2,5,1,5,5,5,5,-2,-2,5,5,5,5,5,1,5,1,5,1,1,5,5,5,5,5,5,5,5,5,5,5,5,5,1,1,5,1,5,5,5,5,5,5,1,5,1,5,1,1,1,1,1,1,5,5,1,5,1,1,2,2,1,1,2,1,1,5,1,2,1,1,1],[1,2,3,3,3,3,3,3,3,2,1,5,5,5,2,2,2,5,5,1,1,1,-2,-2,5,5,-2,-1,5,-2,1,2,1,5,5,5,-1,1,5,5,1,5,5,5,5,5,5,5,1,-1,-1,-1,-2,-2,-2,-1,5,-1,-2,5,-1,1,1,5,5,5,5,5,5,5,5,-1,-2,5,-1,5,5,-1,-1,5,5,5,5,5,5,2,5,5,5,1,5,1,1,5,5,5,5,5,5,5,5,5,5,5,5,5,5,5,5,1,5,1,1,5,5,5,-2,5,5,-1,5,5,5,5,5,5,5,5,5,5,5,5,5,5,5,3,2,1,1,5,1,1,1,1,5,2,1,1,2,1,1,5,5,5,5,5,5,5,5,5,5,5,5,5,5,5,1,5,1,1,5,3,2,1,1,1,1,2,2,1,1,1,1,1,1,1,1,1,1,1,5,5,5,5,-1,5,5,5,5,5,-1,-1,-1,5,-1,-1,-1,-1,-2,-2,5,-1,-2,-2,-2,5,-1,5,5,5,-1,-1,-1,5,5,5,-2,-2,-2,-1,5,-2,-2,-2,5,5,-1,-2,5,-2,5,-1,-2,-1,-1,-1,-2,5,5,-2,5,-1,5,5,5,-1,5,5,5,-1,-1,-1,5,5,5,-1,5,5,-1,5,5,5,5,5,5,-1,-1,5,-1,-1,-2,-2,5,-1,-1,-1,2,5,5,1,5,2,5,5,-1,-1,-1,5,5,5,5,5,5,5,-1,5,1,-1,1,5,5,5,5,5,5,5,5,5,-1,5,5,-1,5,-1,-1,-1,-1,5,-1,-1,5,1,-1,-1,3,1,5,1,1,-1,1,5,5,1,5,5,5,5,1,5,5,5,1,1,5,5,5,5,5,1,5,5,5,5,1,5,5,5,1,5,5,5,1,1,5,5,5,5,1,5,5,5,5,5,5,5,5,5,5,5,5,1,5,5,1,1,1,1,1,5,-1,5,1,5,5,5,1,5,5,5,5,5,5,5,5,5,5,5,5,5,5,5,5,5,-2,5,5,5,-1,-1,5,5,5,5,5,5,5,-2,-1,-1,5,5,5,5,5,5,5,5,5,5,5,5,-1,5,1,5,5,5,5,5,5,-1,5,5,5,5,5,5,-1,5,5,5,5,5,5,5,5,5,5,5,5,1,5,5,5,5,5,5,5,5,5,5,5,5,5,5,5,5,5,1,5],[5,1,2,3,3,2,2,3,3,1,1,-2,-2,-1,5,5,1,3,5,5,5,1,-1,-1,5,5,-1,5,5,5,1,1,1,-1,5,-1,-1,-1,5,5,1,5,5,5,1,-2,-1,1,1,-2,-2,-2,5,-1,-1,5,5,5,5,-1,-1,5,5,5,5,5,5,5,5,5,5,-1,-1,-1,-2,-1,-2,-1,5,5,-1,5,5,-1,-2,3,5,5,5,5,5,1,5,1,5,1,5,5,5,5,5,5,5,5,1,5,5,1,1,1,5,5,5,5,5,5,-1,5,5,5,5,5,5,5,5,5,5,5,5,5,1,5,5,5,-1,5,5,5,5,-1,5,1,5,5,1,1,1,2,2,1,3,5,5,5,1,5,5,5,5,5,5,5,1,5,1,5,2,1,5,1,1,3,2,2,1,1,1,3,3,1,2,1,1,1,1,2,1,1,1,2,5,5,5,5,-2,5,5,5,5,5,-1,5,-1,5,-2,5,-1,-1,5,-1,5,-1,5,1,5,5,5,5,5,5,-1,5,-1,1,5,-1,-2,5,5,5,5,5,-1,-2,5,-2,-2,-2,-1,-1,5,-1,-2,5,-2,-2,-2,-2,-1,-2,-1,5,5,5,-1,5,5,5,1,5,5,5,5,5,5,5,5,5,5,5,5,5,-1,5,-1,5,-2,-1,-1,5,-1,-2,5,5,5,-2,5,5,5,5,-1,5,-1,5,-1,5,-2,5,-1,5,5,5,5,5,1,5,5,-1,-1,5,5,5,5,5,5,5,5,5,5,5,5,-2,1,-1,-1,-2,-1,-2,-1,-1,-2,-1,5,-1,5,5,5,5,5,-2,-1,5,5,2,5,5,5,5,5,5,5,5,5,1,1,5,5,5,-1,2,5,5,1,1,5,5,5,5,5,5,5,5,5,5,5,5,-1,5,1,5,1,5,1,1,5,5,1,1,5,5,1,5,1,5,5,5,5,5,5,5,-1,5,5,5,5,5,5,5,5,5,5,-1,5,5,5,5,5,5,5,5,5,5,5,5,-1,5,5,5,5,-1,5,5,-1,5,5,5,5,-2,5,5,-1,-1,5,5,5,5,5,5,5,-1,5,5,5,5,1,5,5,5,5,5,5,5,5,5,5,5,5,5,5,5,5,5,1,5,5,5,5,5,1,1,2,1,5,1,1,5,1,1,1,5,1,5,1,1,5,5,1,1,1,2,5],[5,1,2,3,3,3,2,2,3,5,-2,-2,-2,-2,1,1,3,5,5,1,1,2,-2,-2,-2,-2,-2,-2,-2,-2,5,2,1,5,5,5,5,5,5,5,5,5,-2,5,5,5,-2,-2,5,-2,-2,-2,-2,-2,-2,-2,-2,-2,-2,5,-2,5,5,5,5,5,1,5,5,1,5,-2,-2,-2,-2,5,-2,5,5,5,5,-2,5,-2,5,5,1,5,5,5,5,1,1,1,5,1,1,5,1,5,5,5,5,5,5,5,5,1,5,5,5,5,5,1,1,5,5,5,5,5,5,5,5,5,5,5,5,5,1,5,5,5,5,5,5,5,5,5,5,5,1,1,5,5,5,5,5,1,1,5,2,5,5,1,1,1,5,1,1,5,5,5,5,5,5,1,5,1,1,2,1,3,1,2,5,1,2,3,3,3,3,2,2,2,1,2,2,1,1,1,-2,-2,5,5,-2,5,5,5,5,5,-2,5,-2,-2,-2,-2,-2,-2,5,-2,-2,-2,-2,-2,-2,-2,-2,-2,-2,-2,5,5,-2,5,-2,-2,-2,-2,-2,5,-2,-2,-2,-2,-2,-2,-2,-2,-2,-2,-2,5,-2,5,-2,-2,-2,-2,-2,-2,-2,-2,-2,5,5,5,5,5,1,5,5,5,-2,5,5,5,5,5,-2,5,5,5,-2,-2,-2,-2,-2,-2,5,-2,-2,-2,-2,5,-2,5,-2,-2,-2,-2,-2,-2,-2,5,-2,-2,-2,5,5,5,5,5,5,5,5,5,5,5,5,5,5,5,5,5,5,5,5,5,1,1,5,5,5,-2,5,-2,5,5,5,5,5,5,5,5,5,-2,5,5,-2,-2,5,1,5,5,5,5,1,5,5,5,5,5,5,5,5,5,5,5,5,5,5,5,5,5,1,1,1,5,5,5,5,5,5,1,5,1,5,5,1,1,1,1,2,1,1,1,1,1,5,5,1,1,1,1,1,5,5,5,5,5,5,-2,5,5,5,5,5,-2,5,5,5,5,5,5,5,5,5,5,5,5,5,5,5,-2,-2,-2,5,5,5,5,-2,5,5,5,5,5,-2,-2,5,5,-2,-2,5,5,5,5,5,5,5,-2,5,5,5,5,5,5,5,5,5,5,5,5,5,5,5,5,1,5,5,-2,5,5,5,5,1,5,5,1,5,1,1,5,5,1,1,5,1,5,5,1,5,5,1,1,5,5,5,1,5,1,5],[2,2,3,3,3,3,2,3,3,5,5,-2,5,5,1,2,2,5,1,1,1,2,-2,-2,5,-2,-2,-2,-2,-2,5,2,1,5,5,5,5,5,5,5,5,5,5,5,-2,5,5,-2,5,-2,-2,-2,-2,-2,-2,-2,-2,-2,-2,5,-2,5,5,-2,5,5,1,5,1,1,5,-2,-2,5,-2,5,-2,5,5,5,5,5,5,5,5,5,1,5,5,5,5,1,1,1,5,1,5,5,1,5,5,5,5,5,5,5,5,1,5,5,5,5,5,1,1,5,-2,5,5,5,5,5,5,1,5,5,5,5,1,5,5,5,5,5,5,5,5,5,5,5,1,1,5,5,5,5,5,5,1,5,-2,5,5,1,1,1,5,1,1,1,5,5,5,5,5,1,5,1,1,1,1,3,1,2,1,1,2,3,3,3,2,2,1,2,1,2,2,1,1,1,5,-2,-2,-2,-2,5,5,5,-2,5,-2,5,-2,-2,-2,-2,-2,-2,-2,5,-2,-2,-2,-2,5,-2,-2,-2,-2,-2,-2,-2,-2,5,-2,-2,-2,-2,-2,5,-2,-2,5,-2,-2,-2,-2,-2,-2,-2,-2,5,-2,-2,-2,-2,-2,-2,-2,-2,-2,-2,-2,5,5,5,5,5,1,5,5,5,5,5,5,5,5,-2,-2,5,5,5,-2,-2,-2,-2,-2,-2,-2,-2,-2,-2,-2,-2,5,-2,5,-2,5,-2,5,5,5,-2,-2,-2,-2,5,5,5,5,5,5,5,5,5,5,5,5,-2,5,5,5,5,5,5,5,5,5,1,5,5,5,-2,5,5,5,5,5,5,5,5,5,5,5,-2,5,5,5,-2,5,5,5,5,5,5,1,5,5,5,5,5,5,5,5,5,5,5,5,5,5,5,5,5,1,1,1,5,5,5,5,5,5,5,5,5,5,5,1,1,1,1,2,1,1,1,1,1,5,5,1,5,1,1,1,5,5,5,5,5,5,-2,5,5,5,5,5,5,5,5,-2,5,5,5,5,5,5,5,5,-2,5,5,5,-2,-2,-2,5,5,5,5,-2,5,-2,5,-2,5,-2,-2,-2,5,-2,5,5,5,5,5,5,1,5,5,5,5,5,5,5,5,5,5,5,5,5,5,5,5,5,5,1,5,5,-2,5,5,5,5,1,5,5,5,5,1,1,5,5,1,1,5,1,5,5,1,1,1,1,1,5,5,5,1,5,1,5],[5,5,1,2,1,1,3,3,3,5,5,5,5,5,3,1,2,5,5,5,1,1,5,5,5,5,-2,-2,-1,-2,5,1,1,5,5,5,5,5,5,5,5,5,5,-1,-2,-1,5,-1,5,-2,-2,-2,-1,-2,-2,-2,5,-2,-2,-1,-2,5,5,5,5,5,5,5,5,5,5,-1,-2,5,-1,5,5,5,5,5,5,5,5,-1,5,5,5,5,5,5,5,1,5,5,5,1,5,5,5,5,5,5,5,5,5,5,5,5,5,5,5,5,5,5,5,5,5,5,5,5,5,5,5,5,5,5,5,5,5,5,5,5,5,5,-2,5,5,5,5,5,5,5,5,1,5,1,1,5,1,2,-1,5,1,5,1,1,5,1,1,5,1,1,1,1,2,1,2,2,1,1,1,3,3,2,2,3,1,2,2,1,1,1,5,5,1,1,1,2,1,1,1,5,5,5,5,5,5,5,5,5,5,-1,-2,5,5,5,5,5,-1,5,-2,-2,-2,-1,-2,-1,-1,5,-2,-2,-2,-1,5,-1,-1,-1,-2,-2,-2,-1,-2,-2,-2,-2,-2,-2,-2,-2,-2,-2,5,-1,-1,5,5,5,-1,1,5,-1,1,5,5,5,5,5,5,5,5,5,5,5,5,-1,-2,5,5,-2,-1,5,-1,-1,-2,-2,-2,-2,-2,-1,-2,-1,-2,-2,5,5,-1,-2,5,5,5,-2,-1,-2,-1,-1,5,-1,-1,5,5,5,-2,5,-1,5,-1,5,5,5,5,-1,5,5,5,5,5,5,5,5,5,5,5,-2,5,-1,-1,-1,-2,5,5,5,-1,5,-1,-2,-1,5,5,5,5,5,-2,5,5,5,5,5,5,5,5,5,1,5,5,5,5,5,5,5,5,5,5,1,1,5,5,5,5,5,5,5,5,5,5,5,5,1,5,5,5,5,1,5,5,1,5,5,5,5,5,5,5,1,5,5,5,1,5,1,5,1,5,5,1,5,5,5,-1,5,5,5,5,5,5,5,5,5,5,5,5,5,5,5,5,5,5,5,1,5,5,5,5,1,5,1,2,3,3,1,1,1,1,1,1,5,5,5,1,2,2,5,5,1,1,5,5,5,5,5,5,5,5,5,5,1,5,5,5,5,5,5,5,5,5,5,5,5,1,1,1,5,5,5,5,5,1,5,1,5,1,1,5,5,1,1,1,5,5,1,2,3,1],[1,2,3,3,3,2,3,3,3,5,5,5,5,5,3,2,2,5,5,1,1,1,-1,5,5,5,-1,-2,5,5,5,5,1,5,5,-2,5,1,5,5,5,5,-1,-2,5,-1,5,5,5,-2,-2,-2,-2,-2,5,-1,-2,5,-1,-2,-2,5,5,-1,5,5,5,5,5,5,5,-2,-2,5,-1,5,-2,-1,5,5,5,5,-1,-2,5,1,5,5,5,1,5,1,5,5,5,5,5,5,5,5,5,5,5,5,5,5,5,5,5,5,5,5,5,5,5,5,5,5,5,-1,5,5,5,5,5,5,5,5,5,5,5,5,-1,5,-2,5,5,1,5,5,5,1,5,1,5,1,2,1,2,3,5,1,1,5,1,1,5,5,5,5,1,1,1,1,1,1,2,2,5,1,1,3,3,2,2,2,5,1,1,1,1,1,5,5,5,1,1,1,1,1,1,5,5,5,5,5,5,5,5,5,5,-1,5,5,5,5,5,5,-1,5,-1,-2,-2,-1,-2,-1,5,-1,-2,-2,-2,-2,-2,-1,5,-1,-1,-2,-2,-1,-1,-2,-1,-2,-1,5,-2,-2,-1,-2,-2,5,-1,5,5,5,5,1,5,-1,5,5,5,5,5,5,5,5,5,5,5,5,5,5,5,5,-1,-2,5,5,-1,-1,-2,-2,-1,-2,-2,-2,-2,-1,-2,5,-2,5,-1,-2,5,-1,5,-1,-2,-1,-1,5,5,-1,-2,5,5,5,-1,5,5,5,5,5,5,5,5,5,5,-1,5,5,5,5,5,5,5,5,5,-2,-2,-2,-2,-2,-2,-2,-1,-2,-2,-1,-2,-2,5,1,5,5,5,-2,-2,5,5,5,5,5,5,5,5,5,1,5,5,5,5,5,5,5,5,5,5,1,1,5,1,5,5,5,5,1,5,5,5,5,5,5,5,5,1,5,5,5,5,5,5,5,5,5,5,5,5,5,5,5,5,1,1,1,5,1,5,5,1,5,5,5,5,5,5,5,5,5,5,5,5,5,5,5,5,5,5,5,5,5,5,5,5,5,5,5,1,1,5,1,1,2,2,5,5,1,1,1,1,5,5,5,1,1,1,5,5,1,5,1,5,5,5,5,5,5,5,5,5,1,5,5,5,5,5,5,5,5,5,5,5,5,1,1,1,5,5,5,5,5,1,5,1,5,1,1,5,5,5,1,1,5,5,1,2,2,1],[1,5,1,3,1,1,3,3,3,1,2,5,5,1,5,5,1,5,5,5,5,1,5,5,2,2,-2,5,1,1,5,1,5,-2,5,-2,-2,5,-1,-2,1,1,5,5,-1,-2,5,1,2,-2,-2,-2,-2,5,5,5,5,5,5,-2,-2,5,5,-2,5,5,5,5,5,5,5,5,-2,5,-2,-2,-2,-2,5,-1,1,1,5,-1,-2,3,5,5,5,5,5,1,1,5,5,1,5,5,5,5,5,5,5,5,5,5,5,1,1,5,5,5,5,5,5,5,-2,5,5,5,-2,5,5,5,5,5,1,5,5,5,5,-1,-2,5,5,5,1,5,5,5,5,5,5,1,5,1,1,1,2,2,3,5,1,5,1,5,5,5,1,5,5,5,1,1,2,1,3,2,1,1,1,2,3,2,1,2,1,3,3,1,1,1,5,5,1,2,1,1,1,2,5,-1,5,5,-2,-2,5,5,5,5,-2,-2,-2,-1,5,-2,-2,-2,-1,5,5,5,5,5,5,-2,5,5,5,-2,-2,5,5,1,5,-2,-2,-2,-2,5,-2,-2,-2,-2,-2,-2,-2,-2,-2,-2,-2,-2,-2,-2,5,-1,-2,-2,-2,-2,5,5,-2,-2,5,5,5,5,5,5,5,5,-2,-2,-2,-1,-1,-2,5,5,5,-2,-2,5,5,5,-2,-1,5,5,-2,5,5,5,-2,-2,2,1,1,5,5,-1,5,-2,-1,5,5,5,5,-2,-1,5,-1,5,5,5,-1,5,-2,5,5,5,5,5,5,5,5,5,5,5,5,-2,5,5,-1,-2,-1,-2,5,5,5,-2,-2,-2,5,5,5,5,5,-2,-2,5,5,5,5,5,5,5,5,5,5,5,5,5,5,5,5,5,5,5,5,5,1,5,5,5,5,5,5,1,-1,5,5,5,5,1,5,5,5,5,1,5,1,1,5,5,5,5,5,5,5,5,1,5,1,5,5,5,5,5,5,5,5,5,5,5,-1,5,5,5,5,5,5,5,5,5,5,5,5,5,5,5,5,5,5,5,5,5,-1,5,5,1,5,5,5,1,5,5,5,5,5,1,5,5,5,5,5,1,1,5,5,5,5,5,5,5,5,5,5,5,5,5,5,1,5,5,5,5,5,5,5,5,5,5,5,5,5,5,5,1,1,5,5,5,1,5,1,1,1,1,5,5,1,1,5,5,1,1,1,2,1],[3,3,3,3,1,2,2,2,3,3,3,1,1,2,3,3,3,5,5,1,2,1,5,1,2,2,5,5,1,1,1,1,1,5,1,5,5,5,5,5,2,1,1,5,5,5,5,1,1,1,-2,-2,-2,1,5,5,1,5,5,5,5,1,5,5,5,5,1,5,5,5,5,-2,-1,5,5,1,5,5,5,5,5,1,5,5,5,1,2,5,5,5,5,5,1,5,5,5,5,5,5,5,5,5,5,1,5,5,5,5,5,5,5,5,5,1,5,5,5,5,5,5,5,1,5,5,5,5,5,5,5,5,5,5,5,5,5,1,5,5,5,5,5,5,5,5,1,1,1,1,1,1,1,5,5,5,1,5,5,1,5,5,5,5,5,5,1,5,1,1,1,1,1,2,2,2,5,1,1,2,2,1,1,2,1,5,1,1,1,1,1,1,5,5,-2,-1,-1,5,5,-1,-2,5,5,-1,-2,-2,5,5,-2,-2,-2,-2,-2,5,-1,5,5,-2,-1,5,5,-1,-2,5,1,-1,5,5,-2,-2,-2,-2,-2,-2,-2,-1,-1,-2,-2,-2,-2,-2,-2,-2,-2,5,-2,-2,-2,5,5,-1,5,-2,5,5,5,5,5,5,5,5,5,5,-2,-2,5,5,-2,5,-2,5,-1,-2,-2,-2,-2,5,-2,-2,-2,-2,-2,5,5,5,5,5,1,1,5,5,-2,-2,5,-2,-2,-2,-2,5,5,5,5,-2,-2,5,5,5,-1,-1,-1,-1,-2,5,-2,5,5,5,5,1,5,5,5,-2,5,-1,5,-1,-2,-2,5,-1,5,-2,5,-1,-2,1,1,5,-2,-2,-1,5,5,5,5,5,-1,5,5,5,5,5,5,-2,-1,-2,5,-1,5,5,5,5,5,5,1,5,5,5,5,5,5,5,5,5,5,5,5,5,1,1,1,1,1,1,5,5,5,5,5,5,5,5,5,1,1,5,5,5,5,5,-1,5,5,5,5,5,5,5,5,5,5,5,5,5,5,5,5,5,5,5,5,5,5,-1,-2,5,5,5,5,-2,5,5,5,5,5,5,5,-2,5,5,-2,5,5,5,5,5,5,1,5,5,5,5,5,5,5,5,5,5,5,5,5,5,5,5,5,5,5,5,-1,5,-2,-1,5,5,5,5,5,5,5,5,5,5,5,5,5,5,5,5,1,5,5,5,1,1,5,5,5,5,5,1,5],[5,1,2,3,1,1,2,3,3,5,5,-2,5,5,3,1,1,5,5,5,5,1,-2,-1,5,5,-2,-1,5,-1,5,1,1,5,5,5,5,5,5,5,5,-1,-1,-1,-1,5,-2,-1,5,-2,-2,-1,-1,-2,-2,-1,5,-1,-2,5,-1,5,5,5,5,5,5,5,5,5,5,-2,-2,-1,5,5,-1,-1,5,-2,5,5,5,5,5,5,5,5,5,5,5,5,5,5,5,1,5,5,5,5,5,5,5,5,5,5,5,5,1,5,5,5,5,1,5,5,-1,5,5,5,5,5,5,5,5,5,5,5,5,5,5,5,5,5,5,5,5,5,5,5,5,5,2,1,5,5,1,5,2,1,2,5,5,1,1,1,1,5,1,5,5,1,5,1,1,1,2,3,1,1,1,3,3,3,1,2,2,3,3,1,2,2,1,1,1,2,1,1,1,2,5,5,5,5,5,5,5,5,5,5,5,5,-1,5,5,-1,-1,-1,-1,-1,-2,5,5,-1,-1,-1,-1,-2,-1,-2,-2,-2,-2,-1,-2,5,5,-2,-2,5,-1,-2,-1,-2,-1,-2,-1,-2,-2,-2,-2,5,-1,5,-1,-1,-2,-1,5,-2,5,5,-1,5,5,5,5,5,5,5,5,5,5,-1,5,5,5,5,-1,5,-1,5,-2,-2,-2,-2,-1,5,-1,-1,-1,-1,-1,-1,5,-1,5,5,5,-1,-1,-2,5,5,5,-1,-1,5,5,5,5,5,5,5,5,5,5,5,5,-1,5,-1,5,5,5,5,5,5,5,5,5,-1,5,-1,5,-1,-1,-1,-1,5,-1,5,-2,5,5,5,5,5,5,-1,5,5,5,5,5,5,5,5,5,5,5,5,5,5,5,5,5,5,5,5,5,5,1,5,5,1,5,5,1,5,5,5,1,5,1,1,5,5,1,1,1,1,1,1,5,5,5,5,5,5,5,5,1,1,1,5,5,1,5,1,5,-1,1,5,5,5,5,5,5,5,5,5,5,5,5,5,5,5,5,5,5,5,5,5,5,5,5,5,5,5,5,1,5,5,5,2,1,5,5,5,5,1,1,5,5,5,1,1,1,5,5,1,5,5,5,5,5,5,5,5,5,5,5,1,5,5,5,5,5,5,5,5,5,5,5,5,1,1,1,1,1,5,5,5,1,5,1,1,1,1,5,5,1,1,5,5,5,1,2,2,1],[3,3,3,3,2,2,3,2,2,1,2,5,5,1,1,2,2,5,5,5,1,1,5,1,3,1,-2,-1,5,5,5,5,1,5,5,5,-1,1,5,5,1,1,5,2,5,-1,1,1,3,1,-2,-1,-1,1,-1,2,5,-1,1,-1,5,5,5,-1,5,5,5,5,5,5,5,5,-1,1,-1,5,5,5,-1,5,5,1,5,5,5,3,5,-1,5,5,5,1,1,5,5,5,5,5,5,5,5,5,5,-1,5,5,5,5,5,5,5,5,1,5,5,5,-1,5,5,-1,5,5,5,5,5,5,5,5,5,5,2,5,5,5,-1,5,1,1,5,5,5,5,5,5,5,1,1,1,1,2,1,1,1,1,1,5,5,5,5,5,5,5,5,5,5,5,5,1,5,1,5,1,1,1,5,5,1,1,1,1,1,1,5,5,1,1,5,1,1,1,5,5,5,-1,-1,5,-1,5,5,5,-2,5,-1,-2,-1,-2,5,-2,-2,-2,1,-1,-1,-1,5,-1,2,1,5,5,5,-2,5,1,2,5,1,-2,-1,-1,-1,5,-1,5,-2,-1,-2,-2,-2,-1,-1,-1,-2,-2,-1,-2,-2,-2,-1,-1,5,-1,-1,-1,-1,5,5,5,5,-1,5,5,-1,-1,5,-1,-1,-1,-1,-1,5,-1,5,2,1,1,-1,5,5,5,1,-1,3,1,-1,-1,1,1,1,2,5,5,5,1,5,5,-1,-1,5,-1,5,1,5,1,5,5,-1,5,5,5,5,5,5,5,5,5,-1,5,5,5,5,-1,5,1,-1,-1,5,5,-1,5,5,5,5,-1,3,5,5,5,5,-1,5,5,5,5,5,5,5,5,5,5,1,1,1,5,5,5,5,5,5,1,1,1,5,5,5,5,5,5,1,1,5,5,5,5,5,5,5,5,5,1,1,5,5,5,5,5,5,5,5,5,5,5,1,5,5,1,5,5,5,5,5,-1,5,5,5,5,5,5,5,5,5,5,5,5,5,5,5,5,5,5,5,5,5,5,-1,-1,-1,5,-1,5,5,5,-1,-1,-1,5,5,5,-1,-1,5,5,5,5,5,5,5,5,5,5,-1,5,-1,5,5,5,5,-1,5,5,5,5,5,5,5,5,-1,5,-1,-1,5,5,5,5,5,5,5,5,5,5,5,5,5,5,5,5,5,5,5,5,5,5,5,5,5,5,5,5,5,5,5],[1,1,1,3,2,2,3,3,3,1,3,5,5,5,5,1,1,5,5,5,5,2,5,5,3,2,-2,5,1,5,5,2,5,5,5,5,5,5,5,5,1,5,5,5,-1,-1,5,1,2,-2,-2,-1,-1,5,5,5,5,5,5,-1,-1,5,5,5,5,5,1,5,5,5,5,5,-1,5,-1,5,5,5,5,5,1,1,5,-1,5,2,5,5,5,-1,5,2,1,1,5,5,5,5,5,5,5,5,5,5,5,5,5,1,1,5,5,5,5,1,5,5,-1,5,5,5,5,5,5,5,5,5,1,5,5,5,5,5,5,5,5,1,5,5,-1,5,5,1,5,1,5,5,1,5,1,1,5,5,5,5,1,1,5,5,1,5,5,5,5,5,1,5,1,1,1,1,1,2,2,3,1,1,1,3,3,1,2,2,1,1,1,1,1,1,1,2,5,-1,5,-1,-1,5,5,-1,5,5,-1,5,-1,-1,-1,-2,-1,-2,-1,-2,-2,5,5,5,5,5,5,5,-2,-1,-2,-2,5,1,5,-1,-1,5,-2,-1,-2,-1,-1,-2,-2,-2,-2,-2,-2,-2,-2,-1,-2,-1,-2,-2,-2,-2,-1,-2,5,5,-1,5,5,5,5,5,5,5,5,5,5,-1,-1,5,5,-1,-1,5,-1,-1,5,5,5,1,-2,-1,-1,3,-1,5,5,1,5,5,2,2,1,5,-1,-1,-1,-1,-1,5,5,5,5,5,5,5,5,5,5,-1,5,5,5,-1,5,-2,-1,5,5,5,5,5,5,5,5,-1,5,-1,-1,-1,-1,-1,-1,5,5,5,5,5,-1,-1,5,5,5,-2,-1,5,5,5,5,5,5,5,5,5,5,5,5,5,5,5,5,5,5,5,5,5,1,5,5,1,5,5,5,1,5,5,5,5,1,5,5,5,5,1,1,5,1,1,1,5,1,5,5,5,5,5,1,1,1,5,5,5,5,5,5,-2,5,5,5,5,-1,5,5,5,-1,5,5,5,5,5,5,5,5,5,5,1,5,-1,-1,-1,5,5,5,5,5,5,-1,5,5,5,5,-1,-1,5,5,5,5,5,5,5,5,1,1,5,5,5,5,5,5,5,5,5,5,5,5,5,5,5,5,5,5,5,5,-1,-1,5,5,-1,5,5,1,1,5,1,1,5,5,5,5,5,1,5,1,1,5,5,1,5,5,5,5,1,5,1,1],[5,2,2,3,3,2,3,2,3,5,5,-2,-2,-2,5,1,1,5,5,5,1,2,-2,-2,-2,-2,-2,-2,-2,-2,5,1,1,5,5,-1,5,5,5,5,5,5,5,5,-1,5,-1,-2,-2,-2,-2,-1,-2,-2,-2,-2,-2,-2,-2,5,-2,5,5,5,5,5,1,5,5,1,5,-1,-2,5,-1,-1,-2,5,-2,5,5,5,5,5,5,1,5,5,5,5,5,2,1,1,5,1,5,5,5,5,1,5,5,5,1,5,5,1,1,1,5,5,5,1,5,5,5,5,5,5,5,5,5,1,5,5,5,5,5,5,5,5,5,5,5,5,-2,5,5,5,5,1,5,5,5,5,5,1,1,5,1,5,5,1,2,1,1,1,1,5,5,5,5,5,5,5,1,1,1,1,1,3,2,2,1,1,2,3,3,3,3,3,2,1,1,2,1,2,2,2,5,5,-1,5,5,5,5,5,5,5,-1,5,-1,-1,5,-2,-2,-2,-1,-2,-2,5,-2,5,-2,-2,-1,-1,-2,-1,-2,-2,-2,-2,-2,-2,-1,-2,-2,5,-1,-2,-1,-2,5,-2,-2,-2,-2,-2,5,5,-2,5,-2,-2,-2,-1,5,-2,5,5,5,5,5,5,1,5,1,5,5,5,5,5,5,5,5,5,5,5,5,5,-2,-2,-2,-2,-1,-2,5,-2,-1,-2,-2,5,-1,5,-1,-2,-1,-1,5,-2,-1,5,5,-1,5,5,5,5,5,5,5,5,5,5,-1,5,5,5,5,5,5,5,5,5,5,5,5,1,5,5,5,-2,5,5,5,5,5,5,5,5,5,5,5,-2,5,5,5,-1,5,5,5,5,5,5,5,5,5,5,5,5,5,5,5,5,5,5,5,5,5,5,5,5,5,1,5,5,5,5,5,5,5,5,5,5,5,5,1,1,1,1,1,1,1,5,1,5,5,5,5,5,1,1,1,5,5,5,5,5,5,-2,5,5,5,5,5,5,5,5,5,5,5,5,5,5,5,5,5,5,5,1,5,5,-2,-1,5,5,5,5,5,5,5,5,5,5,5,5,5,5,5,5,1,5,5,5,5,1,1,1,5,5,5,5,5,5,5,5,1,5,5,1,5,5,5,1,5,5,5,5,5,5,5,5,1,5,1,1,1,1,1,1,5,5,5,5,1,1,1,1,5,5,1,1,5,5,5,1,5,1,5],[3,3,3,3,3,2,3,2,3,1,2,5,5,1,2,3,3,1,1,1,2,2,-1,5,5,5,-2,-2,-1,5,5,1,1,5,5,5,5,2,1,1,5,5,5,5,5,-1,5,5,5,-1,-2,-1,-2,-1,-2,-1,5,-2,-1,5,-2,5,5,5,5,5,1,5,5,5,5,-1,-2,5,-2,5,5,5,5,5,5,5,5,5,5,2,1,5,5,5,5,1,1,5,5,5,5,5,5,5,5,5,5,5,5,5,5,5,5,5,5,5,1,5,5,5,5,5,5,5,5,5,5,5,5,5,5,5,5,5,-2,5,5,5,5,5,5,1,5,5,5,5,5,1,1,1,1,5,1,2,5,5,1,5,1,1,1,1,1,5,5,5,5,5,1,5,1,2,1,1,1,3,2,1,1,1,1,2,2,2,1,1,1,1,1,1,1,2,1,1,5,5,5,5,5,5,-1,5,5,5,-1,5,-2,-1,-1,-1,-1,-2,-2,-2,-1,5,-2,-1,-2,-1,-2,-1,-2,-2,-1,-1,-2,-2,5,-2,-2,-2,-2,-1,-1,-2,-1,-2,-2,5,-2,-2,-2,-2,-2,-1,-2,-1,-1,-2,-2,-1,5,-1,5,5,-1,5,5,5,5,5,5,-1,5,5,5,5,-1,5,-2,5,-1,5,5,-1,-2,5,5,-1,-2,-1,-1,-1,-2,-1,-2,-1,-1,5,5,5,5,-1,5,-2,-1,5,5,5,5,5,5,5,-1,5,5,5,5,5,5,5,5,5,5,5,5,5,5,5,5,5,5,5,5,-2,5,-1,5,-1,-1,5,5,5,-1,5,-1,5,5,5,1,5,5,-2,5,5,5,5,5,5,5,5,5,5,1,1,1,5,5,5,5,5,5,5,5,1,1,5,1,1,5,5,5,5,5,1,5,5,5,5,5,5,1,1,1,5,1,5,5,5,5,5,5,5,1,1,1,1,1,1,1,5,1,1,5,-1,5,5,5,5,5,5,5,5,5,5,5,5,5,1,5,5,5,5,5,1,5,5,-1,5,5,5,5,5,5,5,5,5,5,5,1,5,-1,5,5,5,5,5,5,5,1,1,1,5,-1,5,5,5,5,5,5,-1,5,5,5,5,5,5,5,5,5,5,5,-1,-1,5,5,5,5,5,5,5,5,5,5,5,5,5,5,5,5,5,5,5,5,5,5,1,5,5,5,1,5,1,5],[3,3,3,3,3,2,3,2,3,1,2,5,1,1,5,3,3,1,1,1,2,2,5,5,1,5,-2,-1,5,5,5,1,1,5,5,5,5,2,1,1,5,5,5,5,5,5,5,1,5,-1,-1,-1,-2,-1,-1,5,5,5,5,-1,-1,5,5,5,5,5,1,5,5,5,1,-1,-2,5,-1,5,5,5,5,5,5,5,5,5,5,3,5,-1,5,5,5,1,1,5,5,5,5,5,5,5,5,5,5,5,5,5,5,5,5,5,5,1,1,5,5,5,-1,5,5,-1,5,5,5,5,5,5,5,5,5,5,5,5,5,5,-1,5,5,2,5,5,5,1,5,1,1,1,1,5,2,2,5,5,1,1,1,1,1,1,1,5,5,5,5,5,1,5,1,1,1,1,5,2,2,1,1,1,1,2,2,2,1,1,1,1,1,1,1,2,1,1,5,-1,5,5,-1,5,-1,5,5,5,-1,5,-2,-2,-2,-2,-1,-2,-2,-2,-1,-1,-2,5,-1,-1,5,-1,5,5,-1,-1,-1,-1,5,-1,-1,-2,-2,-1,5,-2,-1,-2,-1,5,-2,-2,-1,-2,-1,-1,-2,-1,-1,-2,-2,-2,-1,-1,5,5,5,-1,5,5,5,5,5,-1,-1,-1,5,-1,-1,5,-2,5,-1,5,5,5,5,5,5,-1,-1,-1,5,5,5,5,5,5,5,5,5,5,5,5,1,-1,-2,5,5,5,-2,5,5,-1,-1,5,5,5,5,5,-1,5,5,5,5,5,5,5,5,5,-1,5,5,5,5,-1,5,5,5,-1,-1,5,5,-1,-1,5,5,5,5,5,1,5,5,-1,5,5,5,-1,5,5,5,5,5,5,1,1,5,5,5,5,5,5,5,5,1,1,5,5,1,5,5,5,1,5,5,1,5,5,5,5,5,5,1,1,1,5,1,5,1,5,5,1,5,5,1,1,1,1,1,1,5,5,1,5,5,-1,5,5,5,5,5,5,5,5,5,5,5,5,5,5,5,5,5,5,5,1,5,-1,-2,-1,5,5,5,-1,5,5,-1,5,-1,5,5,-1,-1,-1,5,5,5,5,5,5,5,1,1,5,5,5,-1,5,5,5,5,-1,5,5,5,5,5,5,5,5,5,5,5,-1,5,5,5,5,5,5,5,5,5,5,5,5,5,5,5,5,5,5,5,5,5,5,5,5,5,5,5,1,5,1,5],[3,3,3,3,3,2,3,2,3,2,1,5,1,1,1,3,3,1,1,1,2,1,-1,5,1,5,-2,-1,5,5,5,1,1,5,5,5,5,2,1,5,5,5,5,5,5,5,5,1,1,-1,-2,-1,-1,5,5,5,5,5,5,5,-1,5,5,5,5,5,5,5,1,5,5,5,-1,5,5,5,5,5,5,5,5,5,5,-1,5,3,5,5,5,5,5,1,1,5,5,5,5,5,5,5,5,5,5,-1,5,5,5,1,5,5,5,1,1,5,5,5,-1,5,5,5,5,5,5,5,5,5,5,5,5,5,-1,5,5,5,5,5,1,2,5,5,5,5,5,1,1,1,1,5,2,2,5,5,1,5,1,5,1,1,1,5,5,5,5,5,5,5,1,2,1,1,5,2,2,1,5,1,1,2,2,2,1,1,1,1,1,1,1,2,1,1,5,5,5,-1,-1,5,-1,5,5,5,-1,5,-1,-1,-2,-1,-1,-2,-2,-2,-1,5,-1,5,5,-1,-2,-1,-1,-2,-1,-1,-1,-1,5,-1,-2,-2,-2,-1,-1,-2,-1,-2,-2,5,-1,-1,-1,-2,-1,-1,-2,-1,-2,-2,-2,-1,-1,-2,5,5,5,5,5,5,5,5,5,-1,5,5,-1,-1,-1,5,-1,-1,-1,5,-1,5,5,5,5,-1,-2,-1,-1,5,-2,5,5,5,5,5,5,5,5,-1,5,-2,-1,5,5,5,-1,5,5,-1,-1,1,5,5,5,5,-1,5,-1,5,5,-1,5,5,5,5,5,5,5,5,-1,-1,5,-1,-1,-1,-1,5,5,5,-1,5,5,5,5,5,1,5,5,-1,5,5,5,5,5,5,5,5,5,5,1,1,5,5,5,5,5,5,5,1,5,1,1,5,1,1,5,5,1,5,5,1,5,5,5,5,5,-1,1,1,1,5,5,5,1,5,5,1,5,5,1,1,1,1,5,1,1,5,1,5,5,5,5,5,5,5,5,5,5,5,5,5,5,5,5,5,5,5,5,5,5,1,5,5,-2,-1,5,5,5,5,5,5,-1,5,5,5,1,-1,-1,5,5,5,5,5,5,5,5,1,1,5,5,5,5,5,5,5,5,-1,5,5,5,5,5,5,5,1,5,5,5,-1,-1,5,5,5,5,5,5,5,5,5,5,5,5,5,5,-1,5,5,5,5,5,5,5,5,5,5,5,1,5,1,5],[3,3,3,3,3,3,3,2,3,2,1,5,1,1,5,3,3,1,1,1,2,2,5,5,5,5,-1,-2,5,5,5,1,1,5,5,5,5,2,1,5,5,5,5,5,-1,-1,5,5,5,-1,-2,-1,-1,-1,-1,-1,5,-1,-1,-1,-1,5,5,5,5,5,1,5,5,5,5,-1,-1,5,-1,5,5,5,5,5,5,5,5,5,5,2,1,-1,5,5,5,1,1,5,5,5,5,5,5,5,5,5,5,5,5,5,5,5,5,5,5,1,1,5,5,5,-1,5,5,5,5,5,5,5,5,5,5,5,5,5,-1,5,5,5,5,5,5,1,5,5,5,1,5,1,1,1,1,5,2,2,5,5,1,1,1,1,1,1,5,5,5,5,5,5,1,5,1,2,1,1,5,2,2,1,1,1,1,2,2,2,1,1,1,1,1,1,1,2,1,1,5,5,5,5,5,5,-1,5,5,5,-1,5,-2,-2,-1,-1,-1,-2,-2,-2,-1,5,-2,5,-1,-2,-2,-2,5,-1,-1,5,-1,-1,5,-2,-2,-1,-1,-1,-1,-1,-2,-2,-2,5,-2,-2,-1,-2,-1,-1,-2,-1,-1,-2,-2,-1,-1,-2,5,5,5,5,5,5,5,-1,5,-2,5,5,-1,-1,-1,5,-2,-1,5,5,5,5,5,5,1,-1,-2,-1,-1,-1,-1,5,-1,-1,5,5,5,5,5,-1,5,-1,-1,5,5,5,-1,-1,5,-1,5,5,5,5,5,5,5,5,5,5,5,-1,5,5,5,5,5,5,5,5,5,-1,5,-2,-1,-1,-1,5,5,5,5,5,-1,5,5,5,1,5,5,-2,5,5,5,-1,5,5,5,5,5,5,1,1,5,5,5,5,5,5,5,5,5,1,1,5,1,1,5,5,5,5,5,1,5,5,5,5,5,5,1,1,1,1,5,5,1,5,5,1,5,5,1,1,1,1,5,1,1,5,1,1,5,-1,5,5,5,1,5,5,5,5,5,5,5,5,5,1,5,5,5,5,5,5,5,5,-2,-1,5,5,5,5,5,5,5,5,5,5,1,-1,-1,5,5,5,5,5,5,5,5,1,1,5,5,5,5,5,5,5,5,5,5,5,5,5,5,5,5,5,5,5,5,5,5,5,5,5,5,5,5,1,5,5,5,5,5,5,5,5,5,5,5,5,5,5,5,5,5,5,5,1,5,1,5],[3,3,3,3,3,3,3,2,3,1,2,5,5,1,5,3,3,1,1,1,2,1,-1,-1,-1,5,-2,-2,-1,-2,5,1,1,5,5,5,5,2,1,5,5,-1,5,5,5,5,5,5,5,-1,-2,-1,-1,-2,-2,-1,5,-1,-1,5,-1,1,5,5,5,5,5,5,1,5,5,-1,-1,5,5,5,5,5,5,5,5,5,5,5,5,2,1,5,5,5,5,1,1,5,5,5,5,5,5,5,5,5,5,5,5,5,5,1,5,5,5,1,1,5,5,5,5,5,5,5,5,5,5,5,5,5,5,5,5,5,5,5,5,5,5,5,5,1,5,5,5,1,1,1,1,1,1,5,2,2,5,5,1,1,1,1,1,1,1,5,5,5,5,5,1,5,1,2,1,1,5,2,2,1,1,1,1,2,2,2,1,1,1,1,1,1,1,2,1,2,5,5,5,5,-1,5,-1,5,5,5,5,5,-2,-1,-1,-1,-1,-2,-2,-2,-2,-2,-2,-1,-2,-1,-2,-1,-1,-2,-1,-2,-1,-2,5,-1,-1,-2,-1,-1,-1,-2,-1,-2,-2,5,-2,-2,-1,-2,-1,-1,-2,-1,-2,-2,-2,-1,5,-2,5,5,5,5,5,5,5,5,5,-1,5,5,5,-1,-1,5,-1,5,5,5,-1,5,-1,-1,5,-2,-2,5,-1,-1,-2,-1,-2,-1,5,5,5,5,5,-2,5,-2,-1,5,5,5,5,5,5,5,5,5,5,5,5,5,-1,5,5,5,5,-1,5,5,5,5,5,5,5,5,5,-1,5,-1,5,-1,-1,5,5,5,5,5,5,5,5,5,1,5,5,-1,-1,5,5,5,5,5,5,5,5,5,1,1,5,5,5,5,5,5,5,5,5,1,1,5,1,1,5,5,5,5,5,1,5,1,5,5,5,5,5,1,1,5,5,5,1,5,5,1,5,5,1,1,1,1,1,1,1,5,1,5,5,5,5,5,5,5,5,5,5,5,5,5,5,5,5,5,5,5,5,5,5,1,5,5,-2,-1,5,5,5,5,5,5,-1,5,5,5,1,-1,-2,5,5,5,5,5,5,5,5,1,1,5,5,5,5,5,5,5,5,-1,5,5,5,5,5,5,5,1,5,5,5,5,-1,5,5,5,5,5,5,5,5,5,5,5,5,5,5,5,5,5,5,5,5,5,5,5,5,5,5,1,5,1,5],[-1,3,3,3,3,3,3,2,3,5,1,5,5,5,5,2,2,1,1,1,1,1,-1,-1,5,-1,-2,-1,-1,-2,5,1,1,5,5,5,-1,1,5,5,5,5,5,5,5,5,5,5,5,-1,-1,-1,-1,-1,-1,-1,5,-1,-2,5,-1,1,5,5,5,5,1,5,1,1,5,5,-1,5,-1,5,-1,5,5,5,5,5,5,5,5,3,5,5,5,5,5,2,1,5,5,5,1,5,1,5,5,5,5,5,5,5,5,1,1,5,5,1,1,5,5,5,-1,5,5,5,5,5,5,5,5,5,5,5,5,5,5,5,5,5,5,5,5,1,5,5,5,5,5,5,5,1,1,5,1,2,2,5,1,1,1,1,1,5,1,5,5,5,5,5,1,5,1,1,1,1,1,3,3,2,1,1,2,2,2,2,2,2,1,1,2,2,1,1,1,1,5,5,5,5,-1,5,5,5,5,5,-1,5,-1,-1,-1,-1,5,-1,-2,-2,-1,-1,-2,-1,-2,5,-1,-1,5,-1,-1,5,5,-1,-1,5,-1,-1,-1,-1,-1,-1,-1,-2,-2,-1,-1,-2,-1,-2,-1,-1,-1,-1,-1,-2,-2,-1,5,-1,5,5,-1,-1,5,5,5,5,5,5,-1,5,5,5,-1,5,-1,5,5,5,5,-1,5,5,5,5,-1,-1,-1,-1,-1,-1,5,-1,5,-1,5,5,5,5,5,-1,5,5,5,5,-1,5,5,5,5,5,5,5,5,5,-1,-1,5,-1,5,5,5,5,5,5,5,5,5,5,5,5,5,-1,5,-1,-1,5,5,5,-1,5,-1,-1,1,5,5,5,5,5,5,5,5,5,5,5,5,5,5,5,1,1,1,5,5,5,5,5,5,5,1,1,1,5,1,1,5,5,5,1,5,1,5,5,1,5,5,-1,1,1,1,1,1,1,5,5,5,5,5,5,5,5,1,1,1,1,5,5,5,5,5,-1,5,5,5,5,5,5,5,5,5,5,5,5,5,5,5,5,5,5,5,1,5,5,-1,5,5,5,5,5,5,5,5,5,5,5,5,5,-2,5,5,5,5,5,5,5,1,1,5,5,5,5,-1,5,5,5,5,-1,5,5,5,5,5,5,5,5,5,5,-1,-1,-1,5,5,5,5,5,5,5,5,5,5,5,5,5,5,5,1,5,5,1,5,5,1,5,5,5,5,1,1,1,5],[2,3,2,3,3,3,3,2,3,5,2,-1,5,5,5,1,1,1,1,1,1,1,-2,5,-1,5,-2,-2,5,-2,5,1,1,5,5,-1,5,1,5,5,5,-1,5,5,-1,5,-1,-1,5,-1,-2,-1,-1,-1,-1,-1,5,-1,-1,5,-1,3,5,5,5,5,1,5,5,5,5,5,-1,5,-1,5,-1,5,5,5,5,5,5,-1,-1,2,5,5,5,5,1,1,1,1,5,1,1,5,5,5,5,5,5,5,5,5,5,5,1,5,5,1,5,1,5,5,5,1,5,5,5,5,5,5,5,5,5,5,1,5,5,5,1,5,-1,5,-1,5,5,5,5,1,5,5,5,5,1,5,1,1,5,5,1,1,1,1,1,1,1,5,5,5,5,5,5,5,1,1,2,1,1,3,3,1,5,1,1,3,2,1,1,2,1,2,1,2,1,1,2,2,5,5,5,5,5,5,-1,5,5,5,5,5,5,5,5,-1,-1,-1,-2,-1,-1,-1,-2,-1,-2,-1,-1,5,5,-1,-1,-2,-1,-1,-2,5,-1,-1,-1,-1,-1,-2,-1,-2,-1,-1,-2,-2,-1,-1,-1,-1,-2,5,-2,-2,-2,-1,-1,-1,5,5,5,5,5,5,5,5,5,-1,5,5,5,5,-1,5,-1,5,5,5,5,5,-1,-1,-1,-1,5,-1,5,-2,-1,-1,-1,5,5,-1,5,5,-1,5,5,-1,-1,5,5,5,-1,5,5,5,5,5,5,5,5,5,5,5,5,5,5,5,5,1,5,5,5,5,5,5,5,-1,5,-1,5,5,5,5,5,-1,5,5,-1,5,1,5,5,5,1,5,5,5,5,5,5,5,5,5,5,1,5,1,5,5,5,5,5,5,5,5,2,2,1,5,1,1,5,5,5,1,5,1,5,5,1,5,5,5,1,1,1,1,5,5,1,5,5,5,5,5,5,5,1,1,5,5,5,5,5,5,5,5,5,5,5,5,-1,5,2,5,5,5,5,5,5,5,1,5,5,5,5,5,5,5,-2,-1,5,5,-1,5,5,5,-1,5,5,5,5,-1,-1,-1,5,5,5,5,5,5,5,1,1,1,5,5,5,5,5,5,5,5,5,5,5,5,5,5,1,5,5,5,5,5,5,5,5,5,5,5,5,5,5,5,5,5,-1,5,5,5,5,5,5,1,5,5,1,5,5,5,5,1,1,1,5],[2,3,3,3,3,2,3,2,3,2,3,5,1,5,1,2,2,1,5,1,2,1,5,5,5,5,-2,-2,5,-1,1,1,1,5,5,-1,-1,3,1,5,5,5,5,5,5,5,5,5,5,-1,5,-1,-2,5,-1,-1,5,-1,-1,5,-1,1,5,5,5,5,5,5,5,5,5,-1,-1,5,-1,5,5,5,5,5,5,5,5,-1,5,2,1,5,5,1,5,1,1,5,5,5,5,5,5,5,5,5,5,5,5,5,5,5,5,5,5,2,1,5,5,5,-1,5,5,5,5,5,5,5,5,5,5,5,5,5,5,5,5,5,5,5,1,2,1,5,5,5,5,5,5,1,1,5,1,2,5,5,5,5,5,5,1,5,5,5,5,1,5,5,5,5,5,2,1,1,5,3,3,1,5,1,5,1,1,1,1,1,1,5,5,5,1,2,1,1,5,5,5,5,5,5,-1,5,5,5,-1,5,-1,-1,-1,-1,-1,-1,-2,-2,5,5,-1,5,5,-1,-1,-1,5,-1,-1,5,-1,5,5,-1,-1,-1,-1,5,5,-1,-1,-2,-1,5,-1,5,-1,-2,-1,-1,-1,-1,-1,-1,-2,5,5,-1,5,5,5,5,-1,5,5,5,5,-1,-1,-1,-1,-1,-1,-1,-2,-1,-1,5,5,-1,5,5,1,-1,5,-1,5,-1,-1,5,5,5,5,-1,5,5,5,5,5,5,5,5,5,5,5,-1,5,-1,5,5,5,5,5,5,-1,-1,-1,-1,5,-1,5,5,5,5,-1,5,5,5,5,-1,5,-1,5,-1,-1,5,5,5,-1,5,-1,-1,1,5,1,1,5,-1,5,5,5,5,5,5,5,5,5,1,1,1,1,5,5,5,5,1,5,5,5,5,5,1,1,1,5,5,5,5,1,1,1,5,5,5,-1,-1,5,1,1,5,5,5,5,5,5,1,5,5,1,1,1,5,1,1,1,1,1,5,5,5,5,5,5,1,5,5,5,5,5,5,5,5,5,1,1,5,5,5,5,1,5,-1,-1,5,5,1,5,5,5,5,5,5,5,1,2,-1,5,5,5,5,5,5,5,5,2,1,1,5,-1,5,5,5,5,5,5,-1,5,5,5,5,5,5,1,5,5,-1,-1,-1,-1,5,5,5,5,5,5,5,5,5,5,1,-1,-1,5,5,5,5,5,5,5,5,1,1,5,5,5,1,5,1,5],[2,1,3,3,3,2,3,3,3,1,5,5,5,5,3,2,3,5,5,1,2,2,-2,5,5,5,-2,5,5,-2,1,2,1,5,5,5,5,1,5,5,5,-1,-2,5,-1,5,5,-1,5,-2,-2,-1,-2,5,-2,-2,-1,-1,-1,5,-2,1,5,5,1,5,5,5,5,1,5,5,-2,5,-2,5,5,5,5,5,5,5,5,5,5,5,5,5,5,5,5,1,1,5,5,1,5,5,5,5,5,5,5,5,5,5,5,1,1,5,5,5,5,1,5,5,5,5,5,5,5,5,5,5,5,1,5,5,5,5,5,5,5,5,5,5,5,1,1,5,1,5,1,1,1,1,5,1,2,1,1,-1,5,5,5,1,1,1,1,5,5,5,5,5,5,1,1,1,1,1,1,3,2,2,1,5,2,3,2,2,2,1,1,1,1,2,1,2,1,1,5,5,5,5,-1,5,-2,-1,-2,5,5,-1,5,5,-1,5,-1,-2,-1,5,5,-2,-2,-1,-1,5,-2,-1,-2,-1,5,5,-2,-2,5,-2,-2,-2,-2,-2,-2,-2,5,5,5,-2,-2,-2,-1,-2,-2,-2,-2,-2,-2,-1,5,-2,-2,5,5,-2,-1,5,5,5,5,5,5,-1,5,5,5,5,5,5,5,-1,-1,5,-1,5,-1,5,-1,-2,-2,-2,-1,-2,-1,-2,5,-1,-1,-1,5,-2,-1,-2,-2,-2,5,-2,-1,-2,-1,5,5,5,5,-1,5,5,5,5,5,5,5,-2,5,5,5,5,5,5,5,5,5,5,5,-1,-1,-2,5,-1,-1,5,5,-1,5,-1,-1,-1,1,5,5,1,1,5,5,5,5,5,5,5,5,5,1,5,5,5,5,5,5,5,5,-1,5,5,5,5,5,5,1,1,5,5,5,5,5,5,1,5,5,5,5,5,1,1,1,1,1,5,5,5,1,5,5,1,1,1,5,1,1,1,5,1,5,5,5,5,5,5,1,5,5,5,5,5,5,5,5,5,5,5,5,5,5,5,5,5,5,5,5,5,5,5,5,5,5,5,5,5,-1,5,5,5,5,5,5,5,5,5,5,5,5,1,1,5,-1,5,5,5,5,5,5,5,5,5,5,5,5,5,5,5,5,5,5,5,5,5,5,5,5,5,5,5,5,5,1,5,5,1,1,5,1,5,1,5,5,5,5,5,5,5,5,1,1,1,5],[1,1,3,3,2,3,3,3,2,1,1,-2,5,5,-1,1,1,5,5,5,5,1,-2,-2,5,5,-2,-2,-2,-2,5,1,1,5,5,5,5,5,5,5,5,5,-1,5,5,5,5,-2,5,-2,-2,-1,-2,-2,-2,-2,-2,-2,-2,5,-2,1,1,5,1,5,5,5,5,1,5,-2,-1,-1,5,5,5,5,5,5,5,-1,5,5,5,5,5,5,5,5,5,2,2,1,5,5,1,5,1,5,5,1,1,5,1,5,5,2,5,1,5,1,5,1,1,5,5,5,5,5,5,5,5,5,5,5,5,5,5,5,5,5,5,5,5,5,5,2,5,1,5,5,5,5,5,1,1,1,2,1,1,5,5,1,5,1,5,5,1,5,5,5,5,5,5,5,5,1,1,1,5,3,1,2,1,1,3,3,2,2,1,3,1,2,2,2,1,1,2,2,5,5,5,5,5,5,5,5,5,-2,-2,5,-1,5,-1,-1,-2,-2,-2,-2,-2,-2,-2,-2,-2,5,-1,-2,-1,-1,5,5,-2,-2,-2,-2,-2,-2,-2,-2,-2,-2,-2,-2,5,-2,-2,-2,-2,-2,-2,-2,-2,-2,-2,-2,-2,-2,-2,-2,5,-2,5,5,5,5,5,5,5,5,5,5,5,-2,5,5,5,5,-1,5,5,5,5,-1,5,-2,-1,-2,-2,-2,-2,5,5,-2,-2,5,5,-2,-1,5,-1,5,5,5,5,-2,5,5,1,5,5,-1,5,5,5,5,5,5,5,5,5,5,5,1,5,5,5,5,5,5,5,5,-1,5,5,5,5,5,5,5,5,5,-1,5,3,-2,5,5,5,5,5,5,5,5,5,5,5,5,1,5,5,5,5,5,5,5,5,5,5,5,5,5,1,5,5,1,1,5,1,5,5,5,5,5,1,5,5,5,1,1,1,1,5,5,1,1,1,5,5,1,1,1,1,1,1,5,5,5,5,5,5,-1,5,5,5,1,5,5,5,5,5,5,5,5,5,5,1,5,5,5,5,1,5,-1,-2,-1,5,5,5,5,5,5,5,5,-2,5,-2,5,-2,-1,-2,5,5,5,5,5,5,5,1,5,5,5,5,5,5,5,5,5,5,5,5,5,5,5,5,5,5,5,5,5,5,5,5,5,5,5,5,5,5,1,1,1,5,1,1,5,5,5,5,5,5,5,1,5,5,5,5,1,1,5,-1],[3,1,2,2,1,3,2,2,2,5,5,5,5,1,3,3,3,5,5,1,1,3,-2,-2,-2,5,-2,-2,-2,-2,1,2,2,1,1,5,1,5,5,5,5,5,-2,5,5,5,5,-2,-2,-2,-2,-2,-2,-2,-2,-2,-2,-2,-2,5,5,2,5,1,1,1,1,1,5,1,5,-2,5,-2,-1,2,5,5,5,5,5,5,1,5,5,-2,5,5,5,5,5,1,5,1,5,5,1,5,1,5,5,1,1,5,5,5,1,1,5,5,5,5,5,1,1,1,5,5,1,5,5,5,5,5,5,5,5,5,5,5,5,5,5,5,5,5,5,1,5,5,5,5,5,1,1,5,5,1,1,1,-2,5,5,5,5,5,5,5,1,5,5,5,5,5,5,1,1,5,5,5,1,3,1,1,1,1,3,3,3,1,2,2,1,1,2,2,1,1,1,2,-1,5,5,5,-2,5,-1,5,-2,5,5,-2,5,5,5,5,-2,5,5,5,-2,-2,-2,-2,-2,-2,-2,-2,5,-2,-2,-1,-2,-2,-2,-1,-2,-2,-2,-1,-2,-2,-2,-2,5,-2,-2,-2,-2,-2,-2,5,-2,-1,5,-2,-2,-2,-2,-2,-2,-2,5,5,5,5,5,5,5,5,5,1,5,5,5,5,5,5,5,5,5,1,-2,-2,-2,-2,-2,-2,-2,-2,5,-2,-2,5,-1,5,-2,-2,-2,-2,-2,1,5,-2,-2,-2,-1,5,5,5,5,5,5,5,5,5,5,5,5,5,5,5,5,5,5,1,5,5,5,1,5,-2,5,5,5,5,-2,5,5,5,5,-2,5,5,5,-2,5,5,5,5,-1,5,5,5,5,5,5,5,5,5,5,5,5,5,5,5,5,5,5,5,5,5,5,5,5,1,5,5,1,5,5,5,5,5,5,5,5,1,1,1,1,1,1,5,5,5,1,5,5,1,1,5,1,1,1,5,5,5,5,5,5,5,5,5,5,5,5,-1,5,5,5,5,5,5,5,5,5,5,5,5,5,5,5,5,5,5,5,5,5,5,5,-2,5,5,5,5,-2,5,5,5,-1,5,5,5,5,5,5,5,5,5,5,-1,5,5,1,5,5,5,5,-2,5,5,5,5,5,5,1,5,5,5,5,5,5,5,5,5,5,5,1,1,2,5,5,1,1,5,1,5,5,5,5,5,5,5,5,5,5,1,5,5,5],[5,3,3,3,1,2,3,3,3,5,-2,-2,-2,-2,5,5,5,5,5,5,5,1,-2,-2,-2,-1,-2,-2,-2,-2,5,5,5,5,5,-1,5,2,5,5,5,5,-2,-2,5,5,5,-1,-2,-2,-2,-1,-2,-2,-2,-2,-2,-2,-2,-1,-2,5,5,5,5,5,5,5,5,5,5,-2,-2,-2,-1,5,-1,5,-1,-1,-1,-2,5,5,-1,5,5,5,5,5,5,1,5,5,5,5,1,5,5,5,1,5,5,5,5,5,5,1,1,5,5,5,5,5,5,5,5,5,5,5,5,5,5,5,5,5,5,5,5,5,5,-1,5,5,5,5,5,1,1,1,5,5,5,5,5,5,5,1,1,5,5,-1,5,1,1,5,1,1,1,5,5,5,5,5,1,1,1,1,1,1,1,3,3,3,1,1,2,2,2,1,2,2,1,5,1,1,2,2,1,1,5,5,1,5,5,5,5,5,5,5,5,5,5,5,5,-1,5,5,-1,5,5,-2,-2,-2,-2,-2,-1,-2,-2,-2,-1,-2,-2,-2,-2,5,5,-2,-2,-2,5,-2,5,-2,5,5,-2,-2,-2,-2,-1,-2,-2,-2,-1,-1,-2,-1,5,-1,5,5,5,5,5,5,5,5,5,5,5,5,5,-1,5,5,5,5,-1,5,5,5,-2,-2,5,-2,5,-2,-2,-2,-2,-1,-2,-2,-1,-1,5,-2,-1,5,5,-1,5,5,-1,-2,-1,5,5,5,5,5,5,5,5,5,5,5,5,-1,5,5,5,5,5,5,5,5,5,5,5,-1,5,5,5,5,5,5,-1,5,5,5,-1,-1,2,1,1,2,1,5,2,5,5,1,5,5,5,1,5,5,5,5,5,5,5,5,5,5,5,5,5,5,5,5,1,1,5,1,5,5,1,5,2,1,5,5,5,5,1,5,1,1,1,1,5,5,1,1,5,5,5,1,1,1,1,2,1,5,1,5,5,5,5,5,5,1,5,5,5,5,5,5,5,5,5,1,1,5,5,5,5,5,5,5,5,5,5,5,5,5,5,5,5,5,5,5,5,5,5,5,5,5,5,5,5,5,5,5,1,5,5,5,5,5,1,1,5,5,5,5,5,5,5,5,5,5,1,5,5,5,5,3,5,5,5,5,5,5,1,1,1,1,5,5,2,5,1,5,5,5,1,1,1,5,1,5,5,1,1,1,5],[5,1,2,3,2,3,3,3,3,1,5,5,5,5,5,1,1,5,5,5,1,2,5,5,5,5,-1,5,5,5,1,2,1,5,5,5,5,-1,5,-1,5,5,5,5,-1,5,5,5,5,-2,-2,-2,-2,-2,-2,-2,5,-1,-2,5,5,5,5,5,5,5,1,5,5,1,5,-1,-2,-2,-2,5,5,5,5,5,5,5,5,5,5,5,5,5,5,5,5,1,1,1,5,1,1,5,5,5,5,1,1,5,5,5,5,1,1,1,5,5,5,1,5,5,5,5,5,5,5,5,5,5,5,5,5,5,5,5,5,5,5,5,5,5,5,5,5,5,5,5,5,5,5,5,5,1,1,5,1,-2,5,1,1,5,1,1,1,5,5,5,5,5,1,5,5,5,1,1,1,3,2,3,5,1,3,3,3,2,2,2,1,1,1,2,2,2,2,2,5,5,5,5,-2,5,5,-1,-1,5,-1,5,5,5,5,-1,-1,5,-2,5,-2,-2,-2,-2,-1,-2,5,-2,-1,-2,-2,-2,-2,5,1,-2,-2,-2,-2,-2,-2,-2,-1,-2,-1,-2,-2,-2,-2,-2,-2,-2,-2,-1,-2,-2,-2,-2,-1,-2,-1,-1,5,5,5,5,5,5,1,5,5,5,5,5,5,5,-1,-1,5,5,5,5,-2,-2,-2,-2,-2,-1,-2,-2,-2,-2,-2,5,-2,-1,5,-1,5,-1,-1,5,5,-1,-1,-2,5,5,5,5,5,5,5,5,5,5,5,5,5,-1,5,-1,5,5,5,5,5,5,5,1,5,5,5,-1,5,5,5,5,5,5,5,5,-1,5,1,-1,5,5,5,-2,5,5,5,5,5,5,5,5,5,5,5,5,5,5,5,5,5,5,5,5,5,5,5,5,5,1,1,1,5,5,5,5,5,1,5,5,5,5,1,1,2,1,1,1,1,1,1,1,5,5,1,1,1,1,1,1,5,5,5,5,5,-1,5,5,5,5,5,5,5,5,5,5,5,5,5,1,5,5,5,5,5,5,5,-1,5,5,-2,5,5,5,5,5,5,5,-1,5,-2,-1,-1,5,-2,-1,5,5,5,5,5,5,1,5,5,5,5,5,5,5,5,5,5,5,5,5,5,5,5,5,5,5,5,5,5,1,5,5,5,5,5,5,1,1,1,1,1,1,2,5,1,5,1,5,5,1,1,5,5,5,5,1,1,1,5],[5,1,3,3,2,2,3,3,3,1,5,-1,-2,-2,5,1,1,5,5,5,5,2,-2,-2,5,5,-2,-2,-2,-2,5,1,1,5,5,5,5,5,5,5,5,5,-2,-2,5,5,5,5,5,-2,-2,-2,-2,-2,-2,-2,-2,-2,-2,5,-2,1,5,5,1,5,5,1,1,1,5,-2,-2,-2,-2,5,5,5,5,5,5,-1,5,5,5,3,5,5,5,5,5,2,1,1,1,5,1,5,5,1,1,1,5,5,5,5,5,1,5,1,5,5,5,1,1,5,5,5,5,5,5,5,5,5,5,5,5,5,5,5,-1,5,5,5,5,5,5,1,1,5,1,5,5,5,5,5,5,1,1,5,5,-2,-2,5,5,5,1,1,1,5,5,5,5,5,1,5,1,5,1,1,1,3,2,2,1,1,2,3,2,3,2,1,1,1,1,2,2,1,1,2,5,5,5,5,-2,5,-1,5,5,5,-2,-1,5,5,5,5,-2,5,5,5,-2,-2,-2,-2,-2,-1,5,-1,-2,5,5,-2,-2,-2,1,-2,-2,-2,-2,-2,-2,-2,-2,-2,5,-1,-2,-2,-2,-2,-1,-2,-2,-2,-2,-2,-2,-2,5,-2,-2,-1,5,5,5,5,5,5,5,5,5,5,5,5,5,-1,5,-1,-1,-1,5,5,-1,-2,5,-2,-2,-1,-2,-2,-1,-1,-2,-2,-2,5,5,-2,-2,5,-1,5,5,5,-1,5,5,5,5,5,5,5,5,5,-1,5,5,5,5,5,5,-2,5,5,5,5,5,5,5,1,5,5,5,-1,5,5,5,-1,5,5,5,5,-1,-1,3,-2,5,1,1,5,5,1,5,5,5,5,5,5,5,5,5,5,5,5,5,5,5,5,5,5,5,5,5,5,5,1,1,5,5,5,5,5,5,1,5,5,5,5,2,5,1,1,1,5,5,5,1,5,1,5,1,1,1,1,1,1,5,5,5,5,5,5,5,5,5,1,5,2,5,5,5,5,5,5,5,5,2,5,5,5,5,5,5,5,5,5,-1,5,5,5,5,5,5,5,5,5,5,5,5,5,-1,5,5,5,5,5,5,5,1,5,5,5,5,5,5,5,5,5,5,5,5,5,5,5,5,1,5,5,5,5,5,5,1,5,5,5,5,5,5,1,1,1,1,5,1,5,5,5,5,5,5,5,5,5,1,5,5,1,1,1,5],[3,3,3,3,2,2,3,3,3,1,1,5,-1,5,3,1,2,5,5,1,1,1,-2,-2,5,-1,-2,5,-1,-2,1,1,1,5,5,5,5,2,5,5,5,-1,-1,5,5,5,5,5,5,-2,-2,-1,-2,-2,-2,-2,-1,-2,-2,-1,-1,1,1,5,5,5,5,5,5,1,5,-2,-2,5,-1,5,5,5,5,5,5,5,5,5,5,5,5,5,5,1,5,1,1,5,5,5,5,5,5,5,5,5,5,5,5,5,5,5,5,5,5,5,5,5,5,5,5,5,5,5,5,5,5,5,5,1,5,5,5,5,5,-1,5,5,5,5,1,1,2,1,1,5,5,1,1,2,1,1,2,1,1,5,5,5,5,1,5,1,1,5,5,5,5,5,5,5,1,1,1,1,1,3,2,2,1,1,1,2,2,1,1,2,1,1,1,1,1,1,2,1,-1,5,5,5,-1,5,5,-1,-1,5,-1,5,-1,5,-1,5,5,5,-2,5,5,-2,-2,-2,-2,5,-2,-1,-1,-1,-1,-2,-2,-2,-1,-1,-1,-2,-2,-2,-1,-2,-1,-2,5,-1,-2,-2,-1,-2,-1,-1,-2,-1,-2,-2,-2,-1,5,-2,5,-1,5,5,5,5,5,5,5,5,5,5,5,5,5,5,-1,-1,-1,5,5,-1,-2,-1,5,-2,-1,-2,-2,-2,-1,-2,-1,-1,-2,-1,5,-1,-2,5,-1,-1,5,5,5,-1,-1,5,1,5,5,5,5,5,5,5,5,5,5,-2,5,5,5,5,5,5,5,5,5,5,5,5,5,-1,5,5,-2,5,5,5,5,5,-1,5,3,5,5,1,2,-1,5,1,5,5,5,5,5,5,5,5,5,5,1,5,5,5,5,5,5,5,5,5,5,5,1,1,5,5,1,5,5,5,1,5,5,5,5,5,1,1,1,5,5,5,5,5,1,5,5,5,1,5,5,5,1,2,1,5,5,5,5,5,5,5,5,1,5,5,1,5,5,5,5,5,1,5,5,1,5,5,5,5,5,5,5,5,5,5,5,5,5,5,5,5,5,5,5,5,5,5,-1,5,5,5,5,5,5,5,1,5,-1,5,5,5,1,5,5,5,5,5,5,5,5,5,5,5,5,5,5,5,5,1,5,5,5,5,5,5,5,5,1,1,5,5,1,5,5,5,5,5,5,5,5,1,5,5,5,1,1,1,5],[2,1,3,3,1,3,3,3,3,3,1,1,1,1,5,3,1,5,5,5,2,1,5,5,1,1,-1,5,2,5,1,1,1,5,5,5,5,5,5,5,2,5,5,5,5,5,2,1,5,-1,-2,-1,-1,5,-1,1,5,5,5,-1,-1,1,5,5,1,5,5,5,5,5,5,-1,-1,5,-1,5,5,-1,1,5,5,5,5,5,5,1,5,5,5,5,5,1,1,5,5,5,5,5,5,5,5,5,5,5,5,5,1,1,5,1,5,5,5,1,5,5,-1,5,5,5,5,5,5,5,5,5,1,5,5,5,5,5,5,5,-1,5,5,1,5,5,5,1,5,5,1,5,5,1,1,1,5,5,5,5,5,5,1,1,1,1,5,5,5,5,5,5,1,5,1,1,1,2,2,2,1,1,2,3,2,2,1,2,1,1,1,2,1,2,1,2,5,-1,5,5,-1,5,-1,-1,5,5,-1,-1,-1,-1,-1,-1,-1,-1,-1,-1,-1,-1,5,5,5,5,-1,-1,5,-1,5,5,-1,5,5,-2,-2,-2,-2,-1,-1,-2,-1,-2,-1,5,-2,-2,5,-2,-1,-1,-2,5,-2,-2,-2,-2,-1,-1,-1,-1,5,5,-1,5,5,5,5,-1,5,5,5,5,5,5,-1,5,5,5,5,1,5,-1,5,5,-1,-2,-1,-1,5,5,5,5,-1,5,3,5,5,1,-2,-1,-1,-1,-1,5,-1,5,5,5,5,5,5,5,5,5,5,5,-1,5,5,-1,5,5,5,5,5,5,5,5,5,-1,5,5,-1,-1,-2,5,5,-1,5,-1,-1,-1,5,-1,5,5,5,5,5,5,5,5,5,5,5,5,5,5,5,5,5,5,5,5,5,-1,5,5,5,5,5,5,5,5,5,5,1,1,5,5,5,5,1,5,5,5,1,1,1,1,1,5,1,1,1,1,5,1,1,1,1,1,1,5,5,5,5,5,5,-1,5,5,5,5,5,5,5,5,5,5,5,5,5,1,5,5,5,5,5,5,5,-1,-1,-1,-1,5,-1,-1,5,5,5,5,-1,5,-1,-1,5,-1,-1,5,5,5,5,5,5,5,5,-1,-1,5,5,5,5,5,5,5,5,5,5,5,5,5,5,5,5,5,5,-1,5,1,5,5,5,5,5,5,5,5,1,1,5,1,1,5,5,5,5,5,5,5,5,5,5,5,5,1,5,5,5],[-1,5,1,3,3,3,3,2,3,1,1,5,5,5,5,2,2,5,5,1,5,1,-1,5,5,5,-2,-2,5,5,5,1,1,5,5,5,5,5,5,5,1,5,-1,-2,-1,5,5,5,5,-2,-1,-2,-2,-2,-2,-1,-1,-2,-1,5,-1,1,5,5,5,5,1,1,5,1,5,-2,-2,5,-2,5,5,5,5,5,5,5,5,5,5,3,5,5,5,5,5,2,2,1,2,1,5,5,5,1,1,5,5,5,5,5,5,5,5,5,1,1,1,1,5,5,5,5,5,5,5,5,5,1,1,5,5,5,5,5,5,5,5,5,5,5,5,5,5,5,1,5,5,5,5,5,5,5,5,5,-2,-1,-1,5,5,5,1,1,1,1,1,1,5,5,5,5,1,5,1,1,1,2,2,1,1,1,2,2,2,3,1,2,1,1,1,1,1,2,2,1,5,5,5,5,-2,5,-1,5,5,5,5,-2,5,5,5,-1,-1,-1,5,5,-2,-2,-2,-1,-2,-1,-2,-2,5,-1,-2,5,-2,-2,1,-1,-1,-2,-2,-1,-1,-2,-2,-2,-1,-2,-2,-2,5,-2,-1,-1,-2,-1,-1,-2,-2,-2,-1,-2,-1,-2,-2,5,5,5,5,5,5,5,5,5,5,5,5,5,-1,5,-1,5,5,5,-2,-1,-2,-1,-1,-2,-2,-2,-1,5,-1,-1,-1,-1,5,5,5,5,5,5,5,5,-2,5,-1,5,5,5,5,-1,5,5,5,5,5,5,5,-1,5,-1,5,5,5,5,5,5,5,1,5,5,5,5,5,5,5,5,5,5,5,5,-1,-1,3,-1,-1,5,5,5,1,5,1,5,5,5,5,5,5,5,5,5,5,5,-1,5,5,5,5,5,5,5,5,5,1,1,5,5,5,5,5,5,5,1,5,5,5,5,1,1,1,1,5,1,1,1,1,5,5,1,1,3,5,1,1,1,5,5,5,5,5,5,5,5,5,1,5,2,5,5,5,5,5,5,5,5,3,5,5,5,5,5,5,-1,5,-1,5,5,5,5,5,5,5,5,5,5,-2,5,-1,5,-2,-1,5,5,5,5,5,1,1,5,5,5,5,5,5,5,5,5,5,5,5,5,5,5,5,5,5,5,5,5,5,5,5,1,5,5,1,5,1,1,1,1,1,5,1,5,5,5,5,5,5,5,5,5,5,5,5,5,5,1,5],[2,2,2,3,1,3,3,3,3,5,-2,-2,-2,-2,5,5,5,5,5,5,5,1,-2,-2,-2,-2,-2,-2,-2,-2,5,5,5,5,5,5,5,5,5,5,5,-2,-2,-2,-2,5,-1,-2,5,-2,-2,-2,-2,-2,-2,-2,-2,-2,-2,5,-2,5,5,5,5,5,5,5,5,5,5,-2,-2,-2,-2,5,5,-2,5,5,5,-2,5,5,5,5,5,5,5,5,5,1,1,5,5,1,5,5,5,1,5,5,5,5,5,5,5,1,1,5,5,5,5,1,5,5,-1,5,5,5,5,5,5,5,5,5,5,5,5,5,5,5,5,5,5,5,-2,5,5,5,5,5,5,1,5,5,1,1,2,2,2,5,1,1,1,1,1,1,1,5,1,5,5,5,1,1,1,1,5,1,1,3,3,2,2,2,2,3,3,2,1,3,5,1,1,2,1,2,1,2,5,5,5,5,-2,5,5,5,5,5,-1,5,5,5,-2,5,5,-2,-1,5,-2,-2,-2,-2,-2,-2,-1,5,-2,-2,-2,-2,-2,-1,-2,5,-2,-2,-2,-2,-1,-2,-2,-2,5,-2,-2,-2,-2,-2,-2,-2,-2,5,-2,-2,-2,-2,5,-2,5,-2,-1,5,5,5,1,5,5,5,5,5,5,-2,5,5,5,5,5,5,5,5,-2,-2,-2,-2,-2,-2,-2,-2,-2,5,-2,5,5,-2,-2,-2,-2,5,5,5,5,5,5,5,-2,5,5,5,5,5,5,5,5,5,5,5,5,5,5,5,5,5,5,5,5,5,5,5,5,-2,-2,5,5,5,5,5,-2,5,5,-1,5,-2,5,5,5,5,5,5,5,5,5,5,5,5,5,5,5,5,5,5,5,5,5,5,5,5,5,5,5,5,1,5,1,5,5,5,5,1,5,5,1,5,1,1,5,5,1,1,1,1,1,1,1,5,1,1,5,5,5,1,1,1,1,1,5,5,5,5,5,-2,5,5,5,5,5,5,5,5,5,5,5,5,5,5,5,5,5,5,5,5,5,5,5,5,5,5,5,5,5,5,5,1,5,5,5,5,5,1,5,5,5,5,5,5,5,1,1,5,5,5,5,5,5,5,5,5,5,5,5,5,5,5,5,5,1,5,5,5,5,5,5,5,5,5,1,1,1,1,1,5,5,1,1,5,1,1,1,1,1,5,1,1,1,5,5,2,1,1,1],[1,3,3,3,3,3,3,3,3,2,1,5,5,5,5,2,2,5,1,2,1,2,-2,-2,5,5,-2,5,5,5,5,1,1,5,1,5,5,5,5,5,5,5,5,5,5,5,5,-1,5,-1,-2,-2,-2,-1,-1,-2,-1,-1,-1,5,5,1,5,5,5,1,1,5,1,1,5,-2,-1,5,5,5,5,5,5,5,5,5,5,5,5,1,5,5,5,5,5,1,1,1,5,5,5,5,5,5,5,1,1,5,5,5,5,1,5,5,5,5,5,1,1,5,5,5,5,5,5,5,5,5,5,1,5,5,5,5,5,5,5,5,5,5,5,5,5,1,1,5,5,5,1,1,5,1,1,1,1,-1,5,5,5,5,1,1,1,5,5,5,5,5,5,1,5,5,5,1,1,3,2,2,1,1,2,2,2,1,1,2,2,1,1,1,1,1,2,1,-1,-1,5,5,-1,5,-1,5,5,5,-1,-1,5,5,-1,5,5,-2,-1,5,5,-1,-2,-1,-2,-2,-1,-1,5,-1,5,-1,-1,-1,-2,5,-2,-2,-2,-2,-2,-2,-1,-2,-1,-2,-2,-2,-2,-2,-2,-2,-2,-2,-2,-2,-2,-1,5,-2,-1,-2,5,5,5,5,5,5,1,5,5,5,5,5,5,1,5,5,5,-1,5,5,-2,-2,-1,-2,-1,-1,-2,-2,-2,5,5,-1,-1,5,5,-1,-1,5,-1,5,-1,-1,-2,-2,-1,5,5,5,5,5,5,5,5,5,5,5,5,5,5,-1,5,5,5,5,5,5,5,1,5,-1,5,-1,-1,5,5,5,5,5,5,5,5,-1,1,5,5,1,5,-1,2,5,5,5,5,5,5,5,5,5,5,5,5,5,5,5,5,5,5,5,5,5,5,5,5,5,1,5,5,5,5,5,5,5,5,5,1,5,2,1,1,1,1,5,1,5,1,5,5,5,1,5,5,1,1,5,5,5,5,5,5,-1,5,5,5,5,5,5,5,5,5,5,5,5,5,5,5,5,5,5,5,5,5,-2,5,-1,-1,5,5,5,5,5,-1,5,-2,5,-2,5,5,5,-2,-1,5,5,5,5,5,5,5,5,5,5,5,1,5,5,5,5,5,-1,5,5,5,5,5,5,5,5,5,-1,5,3,5,1,5,5,5,5,5,1,1,1,5,1,1,5,1,5,5,5,1,5,5,5,1,5,5,1,1,1,5],[2,3,3,3,3,3,3,3,3,1,5,5,5,5,1,2,2,5,1,1,1,1,-2,-2,5,5,-2,-2,5,5,5,1,1,5,5,5,5,1,5,5,5,5,-2,5,5,5,5,-1,5,-2,-2,-2,-2,-2,-2,-2,-2,-2,-2,5,-1,1,1,5,5,5,1,5,5,1,5,-2,-1,-2,-1,5,5,5,-1,5,5,5,5,5,5,1,5,5,5,5,5,1,1,5,5,5,5,5,1,5,5,5,5,5,5,5,5,1,5,5,5,5,5,1,5,5,5,5,5,5,5,5,5,5,5,5,5,5,5,5,5,5,5,5,5,5,5,1,1,5,1,5,5,5,5,1,5,1,2,1,5,-2,5,5,1,5,5,1,1,5,1,5,5,5,5,1,1,1,1,1,5,3,2,2,1,1,1,2,2,2,2,2,1,1,1,2,1,1,1,1,5,5,5,5,5,5,5,-1,-2,5,-1,5,-1,5,-1,-1,5,-1,-2,5,5,-1,-2,-2,-2,-2,-2,-2,-2,-1,-2,-1,-2,-2,-2,-1,-2,-2,-2,-2,-2,-2,-2,-2,-1,5,-2,-2,-2,-2,-1,-2,-1,5,-1,-2,-2,-2,5,-2,-1,-2,5,5,5,5,5,5,5,-1,5,5,5,5,5,1,5,5,5,-1,5,5,-2,5,5,-2,-1,-2,-1,-2,-2,5,-1,-1,-1,5,-1,-1,-1,5,5,-1,-1,-1,-1,-2,5,5,5,5,5,5,5,5,-1,5,5,5,5,-1,5,-1,5,5,5,5,5,5,5,5,5,-2,5,-1,5,5,-1,5,5,5,5,5,5,-1,3,5,5,2,1,-1,1,5,5,5,5,5,5,5,1,5,5,5,5,5,5,5,5,5,5,5,5,5,5,5,1,1,1,5,5,5,5,5,5,5,5,5,5,5,1,1,1,1,1,1,1,5,1,1,5,5,5,5,5,5,1,1,5,5,5,5,5,5,5,5,5,5,5,5,5,5,5,5,5,5,5,5,5,5,5,5,5,5,5,-1,5,5,5,5,5,5,5,5,5,5,5,5,-1,5,5,5,-1,5,5,5,5,5,5,5,5,5,5,5,5,1,5,5,5,5,5,5,5,5,5,5,5,5,5,5,5,5,5,2,5,5,5,5,5,5,5,1,1,1,5,1,1,5,1,5,5,5,1,1,5,1,1,5,5,1,1,2,5],[5,3,3,2,1,1,3,3,2,5,5,5,-1,-1,-1,5,5,5,5,5,5,1,-2,-2,-1,-1,-2,-1,-1,-2,5,1,1,5,5,5,5,5,5,5,5,5,-1,-1,5,5,5,5,5,-1,-1,-1,-1,-1,-2,-2,-2,-1,-1,5,-1,5,5,5,5,5,5,5,5,5,5,-2,-1,-1,-1,5,5,-1,5,5,-1,5,5,5,5,2,5,5,5,5,5,3,1,5,5,5,5,5,5,1,1,5,5,5,5,5,5,1,5,1,5,1,5,1,5,5,5,5,5,5,5,5,5,5,5,5,5,5,5,5,5,5,5,5,5,5,5,5,1,2,1,5,5,5,1,5,5,1,2,5,3,-1,-1,5,5,5,1,1,2,1,1,1,5,5,5,5,5,1,1,1,1,2,1,2,1,1,1,3,2,2,1,1,1,1,2,1,1,3,3,1,5,5,5,5,-1,5,5,5,5,5,-1,5,5,5,5,-1,5,5,5,5,5,-1,-2,-1,-1,-1,1,5,5,5,5,-1,-1,-1,5,-1,-1,-2,-1,-1,-1,-2,-1,-1,-1,-1,-1,-2,-1,-2,-1,-1,-2,-1,5,-2,-1,-2,-1,-2,-1,-1,5,5,5,5,5,5,5,5,5,5,5,-1,5,-1,-1,-1,5,-1,5,5,-1,-1,-1,-2,5,-1,-1,-1,-1,-1,-1,-1,-1,-1,5,-1,-1,5,5,5,5,5,5,-1,5,5,5,5,5,5,5,5,-1,5,5,1,5,5,5,5,5,5,5,1,5,5,5,1,5,-1,5,5,5,5,5,5,5,5,5,5,-1,5,3,-1,5,5,5,5,1,5,5,5,5,5,5,5,5,5,5,5,1,5,-1,5,1,5,5,5,5,5,1,1,5,1,1,5,1,5,5,5,1,1,5,5,5,5,1,5,1,5,1,5,1,1,1,5,5,5,1,2,1,1,1,1,5,5,5,5,5,5,5,5,5,5,1,5,1,5,5,5,5,5,5,5,1,1,1,1,5,5,5,5,5,5,5,5,5,5,5,5,5,5,-1,5,-1,5,5,5,-1,5,5,5,5,5,5,5,1,-1,-1,5,5,5,5,5,5,5,5,5,5,5,5,5,5,5,5,5,5,5,5,5,5,5,5,5,5,5,5,5,2,2,5,5,2,5,5,5,5,5,1,5,1,5,1,5,1,1,1,1,5],[1,2,3,3,2,2,3,3,3,1,5,5,5,5,1,2,2,5,5,1,1,2,-2,-2,5,5,-2,-1,5,-1,5,1,1,5,5,5,5,1,5,5,5,-1,-1,5,5,5,5,5,5,-1,-2,-2,-2,-2,-2,-2,-2,-2,-2,5,-2,1,5,5,5,5,1,5,5,5,5,-2,-2,-1,-2,5,5,5,5,5,5,5,5,5,5,5,5,5,5,5,5,1,1,5,5,5,5,5,5,5,5,5,5,5,5,5,1,1,1,5,5,5,5,1,5,5,5,5,5,5,5,5,5,5,5,5,5,5,5,5,5,5,5,5,5,5,5,2,1,5,1,5,1,1,1,1,5,1,1,1,1,5,5,5,1,1,1,1,1,5,5,5,5,5,1,1,1,1,1,1,1,3,3,2,1,1,2,3,3,2,2,1,1,1,2,2,1,1,1,2,5,5,5,5,-2,5,5,5,5,5,-1,-1,-1,5,5,5,-2,-1,-2,5,5,-2,-2,-2,-2,-1,-1,-2,-2,-2,-1,-2,-2,-2,-2,-2,-2,-2,-2,-2,-2,-2,-1,-2,-2,-2,-2,-2,-2,-2,-1,-2,-2,5,-1,-2,-1,-2,-1,-2,-1,-2,5,5,5,5,5,5,5,5,5,5,5,5,5,5,5,-1,5,5,5,5,-2,-2,-2,-2,-1,-2,-2,-2,-2,-2,-2,-2,-2,-2,5,-2,-2,5,-2,-1,5,-1,5,-1,-1,5,5,5,5,-2,5,5,5,5,5,5,5,-2,5,-1,5,5,5,5,5,5,5,1,5,-2,5,5,5,5,-1,5,5,5,5,5,-1,-1,3,5,5,1,1,5,-1,5,5,5,5,5,5,5,5,5,5,5,5,5,5,5,5,-1,5,5,5,5,5,5,5,1,5,5,5,5,5,5,5,5,5,5,5,5,1,1,1,1,1,1,1,1,1,5,5,5,1,1,5,1,5,1,5,5,5,5,5,5,5,5,5,5,5,5,5,5,5,5,5,5,5,5,1,5,5,5,5,5,5,5,5,5,5,5,5,5,5,5,5,5,5,5,5,5,5,5,5,5,5,5,5,5,5,1,1,5,5,5,5,5,5,5,5,5,5,5,5,5,5,5,5,5,5,5,5,5,5,1,5,5,5,5,5,5,1,1,1,1,5,5,2,5,1,5,5,5,5,5,5,5,5,5,5,1,1,1,5],[3,3,3,3,2,2,3,3,3,1,5,5,5,5,1,1,2,5,5,5,1,1,-2,-2,5,5,-2,-2,5,-2,1,1,1,5,5,5,5,5,5,5,1,-1,5,5,-1,5,5,5,5,-1,-2,-1,-2,-2,-2,-2,-2,-2,-1,-1,-2,1,5,5,1,5,5,5,5,5,5,-2,-1,-1,-1,5,5,-1,5,5,5,-1,5,5,5,5,5,5,5,5,5,1,1,5,5,1,5,5,5,5,5,5,5,5,5,5,5,1,1,5,5,5,5,1,5,5,5,5,5,5,5,5,5,5,5,5,5,5,5,5,5,5,5,5,5,5,5,1,1,5,1,5,1,1,1,2,1,1,2,2,1,-1,5,5,1,1,1,1,1,5,5,1,5,5,1,1,1,1,1,1,2,3,3,2,1,1,2,3,2,1,2,2,1,1,1,2,1,1,1,1,-1,5,5,5,-1,5,5,5,5,5,-1,5,-1,5,-1,5,5,-1,-1,5,5,-2,-2,-1,-2,-1,-2,-1,-2,5,-1,-2,-2,5,5,-2,-2,-2,-2,-2,-2,-2,-1,-2,5,-2,-2,-2,-1,-2,-1,-2,-2,-1,-2,-1,-1,-1,-1,-1,-1,-1,5,5,5,5,5,5,5,5,5,5,5,5,5,5,5,-2,-1,5,5,5,-1,-2,5,-2,-2,-2,-2,-1,-1,-2,5,-2,-1,-1,5,5,5,5,-1,-1,5,-1,-1,-1,5,5,5,5,5,5,5,5,5,5,5,5,5,5,5,5,5,5,5,5,5,5,5,5,5,-1,-2,-1,5,5,-2,5,5,-1,-1,-1,-2,-1,2,5,5,1,1,-1,5,5,5,5,5,5,5,5,5,5,5,5,5,5,5,5,5,5,5,5,5,5,5,5,5,1,5,5,5,1,5,5,5,5,5,5,5,5,1,1,1,1,5,1,5,5,1,5,5,5,1,1,5,5,1,1,5,5,5,5,5,5,5,5,5,5,5,5,5,5,5,5,5,5,5,5,5,5,5,5,5,5,5,5,5,5,5,5,5,5,5,5,5,5,5,5,5,5,5,5,5,5,5,5,5,5,5,1,1,-1,5,5,5,1,5,5,5,5,5,5,5,5,5,5,5,5,5,5,5,5,5,5,5,5,5,5,5,5,5,1,1,1,5,1,2,5,1,5,1,5,5,5,5,1,5,5,5,1,1,1,5],[5,3,3,3,3,2,3,3,3,2,1,5,5,5,5,1,2,1,5,1,2,1,-2,-1,5,5,-2,5,5,-2,1,1,1,5,5,5,5,3,5,5,5,5,-1,-1,5,5,5,-2,5,-2,-1,-1,-2,-2,-2,-1,-1,-2,-2,-2,-1,2,1,5,5,5,5,5,5,5,5,-2,-1,-2,-2,5,5,-1,5,5,5,5,5,5,5,5,5,5,5,5,5,1,1,5,5,1,5,5,5,5,5,5,5,5,5,5,5,5,1,5,5,5,5,1,5,5,5,5,5,5,5,5,5,5,5,5,5,5,5,5,-1,5,5,5,5,5,1,2,2,5,1,1,1,1,1,2,1,1,1,1,5,-1,5,5,5,5,1,1,1,5,5,1,5,5,1,1,1,1,1,1,1,3,2,2,1,1,1,3,2,1,1,1,1,1,1,1,1,1,1,1,5,5,5,5,5,5,5,5,-2,5,5,-2,5,5,5,5,5,-1,-1,5,5,-2,-2,-2,-2,-2,-2,-2,-1,-2,-2,-1,-2,-2,-2,-1,-2,-2,-2,-2,-2,-2,-1,-2,5,-1,-2,-2,-2,-2,5,-2,-2,-2,-1,5,-2,-2,-1,-2,-1,-1,5,5,5,5,5,5,1,5,5,5,5,5,5,5,5,5,-1,5,5,5,-1,5,5,-2,-2,-2,-2,-2,-2,-1,-2,-2,-1,-2,5,-1,5,-1,-1,-2,5,-1,-1,-1,-1,5,5,5,5,5,5,-1,-1,5,5,5,5,-1,5,5,5,5,5,5,5,5,5,1,5,-2,-1,-1,5,-1,-1,5,5,5,5,5,-1,5,1,5,5,2,2,5,5,5,5,5,-1,5,5,5,5,5,5,5,5,5,5,5,5,5,5,5,5,5,5,5,2,5,5,5,1,5,1,5,1,1,5,5,5,5,1,5,1,5,1,5,5,5,1,5,5,5,5,1,5,5,5,2,1,1,5,5,5,5,1,5,5,1,5,5,5,5,5,5,5,5,5,1,5,5,5,5,5,5,5,5,5,5,5,5,5,5,5,5,5,5,5,5,5,5,5,5,5,5,5,5,5,5,5,5,5,5,-1,5,5,5,1,5,5,5,5,5,5,5,5,5,5,5,5,5,5,5,5,5,5,5,5,5,5,5,5,5,1,1,5,1,1,5,5,5,5,5,5,5,5,5,5,5,1,1,1,1,5],[5,2,2,3,1,1,3,3,3,5,-1,-2,-2,-1,-2,5,5,5,-1,5,5,1,-1,-2,-2,5,-2,-1,-1,-2,5,5,5,5,5,-1,5,5,5,5,5,5,5,5,5,5,-2,-2,-2,-2,-2,-2,-2,-2,-2,-2,-2,-2,-2,-2,-2,5,5,5,5,5,5,5,5,5,5,-2,-2,5,-2,5,5,-1,-1,5,5,-2,5,5,-1,5,5,5,5,5,5,1,1,5,5,1,5,5,5,5,5,5,5,5,5,5,5,1,1,1,5,5,5,1,5,5,5,5,5,5,5,5,5,5,5,5,5,5,5,5,5,5,5,5,5,5,5,5,1,5,5,5,5,5,5,5,5,5,1,5,5,5,5,1,1,1,1,1,1,5,5,5,1,5,1,1,1,1,1,2,1,3,3,3,1,1,2,3,3,2,2,2,1,1,1,2,2,3,2,2,5,5,5,5,-1,5,5,5,5,5,5,5,-1,5,5,5,5,5,5,5,-2,-2,-2,-1,-2,-2,-2,-1,5,-2,-1,-2,-2,-2,-1,5,5,-2,-2,-2,5,-2,-1,-2,5,-2,-2,-2,-2,-2,5,-2,-2,-1,-1,-2,-1,-2,5,-2,5,5,5,-2,5,5,5,5,1,5,5,5,5,-1,5,-2,-2,-1,-1,5,5,5,-2,-2,5,-2,-2,-1,-2,-2,-2,-1,-2,-2,5,-1,5,-1,5,5,-2,5,5,5,-1,-1,5,5,5,5,5,5,5,5,5,5,5,5,5,-2,5,5,5,5,5,5,5,5,5,1,5,-2,5,-1,5,-2,-1,-1,5,5,5,5,-2,5,1,5,5,1,1,5,2,5,5,5,5,5,5,5,5,5,5,5,5,5,5,5,5,5,5,5,5,5,5,5,1,1,5,1,5,5,5,5,1,1,5,5,5,5,1,1,2,1,1,1,1,5,1,1,5,5,1,1,1,1,1,1,1,5,5,5,5,5,5,5,5,1,5,5,5,5,5,5,5,5,5,1,5,5,5,5,5,5,5,5,5,5,5,5,5,5,5,5,5,5,5,5,5,5,5,5,5,5,5,1,5,5,5,5,1,5,5,1,5,5,5,5,5,5,5,5,5,5,5,5,5,5,1,5,5,5,5,2,5,1,5,5,5,1,1,1,1,1,5,5,2,5,1,5,1,5,1,1,1,5,5,5,5,1,1,1,5],[-2,5,5,3,1,1,3,2,3,5,5,-2,-2,5,-2,5,5,5,-2,5,5,1,-2,-2,5,5,-2,-2,-2,-2,5,1,5,5,5,5,5,5,5,5,5,5,-2,-2,-2,5,-2,-2,5,-2,-2,-2,-2,-2,-2,-2,-2,-2,-2,-2,-2,5,5,5,5,5,5,5,5,5,5,-2,-2,-2,-2,5,-2,-2,-2,5,-2,5,5,5,5,5,5,5,5,-2,5,1,1,1,5,1,5,5,5,1,1,5,5,5,5,5,5,1,1,5,5,5,5,1,5,5,-2,5,5,5,5,5,5,5,5,5,5,5,5,5,-2,5,5,5,5,5,5,5,5,5,5,5,5,1,5,5,5,1,1,1,2,5,5,5,1,5,1,1,1,1,5,5,5,5,1,1,2,1,1,2,2,3,2,3,1,1,2,3,3,3,3,3,1,1,1,2,2,1,1,2,5,5,5,5,-2,5,5,5,5,5,-2,-2,5,5,5,-2,-2,-2,5,5,-2,-2,-2,-2,-2,-2,5,-2,-2,5,-2,-2,-2,-2,-2,-2,-2,-2,-2,5,-2,-2,-2,-2,5,-2,-2,-2,-2,-2,-2,-2,-2,5,-2,-2,-2,-2,5,-2,5,5,5,5,5,5,1,5,1,5,5,5,5,5,5,5,5,-2,-2,5,5,5,-2,-2,-2,-2,-2,-2,-2,-2,5,-2,-2,-2,5,5,5,-2,5,-2,5,-2,-2,-2,5,5,5,1,5,5,5,5,5,5,5,5,5,5,5,-2,5,-2,5,5,5,5,5,5,5,1,5,-2,-2,-2,5,5,-2,5,5,5,5,5,5,5,5,5,5,5,5,-2,5,5,5,5,5,5,5,5,5,5,5,5,5,5,5,5,5,5,5,5,5,5,5,5,5,5,5,1,5,5,-2,5,5,5,5,1,5,5,2,1,1,1,1,1,1,5,1,1,5,1,1,1,1,1,1,1,5,5,5,5,5,-2,5,5,5,1,5,5,5,5,5,5,5,5,5,5,5,5,5,5,5,5,5,-2,5,5,5,5,5,5,5,5,5,5,5,5,-2,5,5,5,5,-2,5,5,5,5,5,1,5,5,5,5,5,5,5,5,5,5,5,5,5,5,5,5,5,1,1,5,5,5,5,5,1,5,5,5,1,1,1,2,2,1,5,1,2,1,2,1,1,1,5,1,1,1,1,5,5,1,1,1,5],[3,2,3,3,2,3,3,3,3,2,1,1,5,5,3,2,3,5,5,1,2,2,5,5,1,2,5,1,1,5,1,2,1,5,5,5,5,1,5,5,1,1,-2,-1,-1,5,5,5,5,-2,-1,-1,-1,-2,5,5,5,5,5,-1,-2,1,5,5,5,5,5,5,5,1,5,5,-2,5,-1,5,5,5,5,5,1,1,5,5,5,1,5,5,5,5,5,1,1,5,5,1,5,5,5,5,5,5,5,5,5,5,5,5,5,1,5,5,5,1,5,5,5,5,5,5,5,5,5,5,5,1,5,5,5,5,5,5,5,5,5,1,1,1,5,5,1,5,1,1,1,1,5,1,2,1,5,-1,5,5,5,5,5,5,1,5,5,5,5,5,5,5,5,1,1,1,1,2,2,2,1,1,2,3,2,1,2,1,1,1,1,1,1,1,1,1,-1,-1,5,5,5,5,5,-1,-1,5,-1,-1,-1,-1,5,-1,-1,-1,-1,5,5,5,-2,5,-1,-1,-1,-1,-1,-1,5,-1,-1,-2,-1,-2,-2,5,-1,-2,-2,-2,-1,-2,-1,-2,-2,5,5,5,-2,-1,-2,-1,-1,-1,-1,-2,-1,1,5,-2,-1,5,5,5,5,5,5,-1,5,5,5,5,5,5,5,-1,-1,-1,5,5,-2,5,5,-1,-2,-2,-1,-1,-2,-1,5,5,-1,-1,5,5,-1,-1,-2,-1,5,-2,-1,-1,-1,5,5,5,5,-1,5,-1,5,5,5,5,5,-2,5,5,5,5,5,5,5,5,5,5,5,-1,5,-1,5,5,-1,-1,5,-1,-1,-1,-1,-1,1,5,5,1,1,5,5,5,5,5,5,5,5,5,5,5,5,5,5,5,5,5,5,-2,5,5,5,5,5,5,1,5,5,5,5,5,5,5,1,5,5,5,5,5,1,1,1,1,1,5,5,5,1,5,5,1,1,1,5,1,1,1,5,5,5,5,5,5,5,5,1,5,1,5,5,5,5,5,5,5,5,5,5,5,5,5,5,5,5,5,5,-1,5,5,5,5,5,-1,5,5,-1,5,-1,-1,5,5,5,5,5,5,5,5,5,5,1,-1,-1,5,5,5,5,5,5,5,5,5,5,5,5,5,5,5,5,5,5,5,5,5,5,5,5,5,5,5,5,5,1,5,5,1,1,5,5,5,5,5,5,5,5,5,5,5,5,1,5,1,5],[5,1,3,3,2,2,2,3,3,3,3,3,1,1,1,2,2,5,5,5,1,2,1,1,3,2,5,1,3,2,1,1,1,5,5,5,5,5,5,5,1,1,5,5,5,5,5,2,2,-1,-1,-1,-1,5,5,5,2,5,5,5,-2,1,5,5,5,5,5,1,5,5,5,5,-1,5,-1,2,5,5,1,5,2,1,5,5,5,2,5,5,5,5,5,1,1,5,5,1,1,5,5,5,5,5,5,5,5,5,1,1,5,5,5,5,5,1,5,5,5,5,5,5,5,1,5,5,5,5,5,5,5,5,5,5,5,5,5,5,5,1,1,5,5,1,1,1,1,1,1,1,1,1,5,5,5,1,1,5,5,5,5,5,5,5,5,5,5,5,5,5,1,1,1,1,1,1,5,5,1,3,2,1,1,1,1,1,1,1,1,1,1,1,-1,-2,-2,-2,-2,5,-1,5,-1,-1,5,-1,-2,-1,-1,-1,-1,-2,-1,-1,5,5,5,5,5,5,5,5,5,-1,-2,5,5,1,1,-1,-2,-1,-2,-1,-2,1,5,-2,-1,-2,-2,-2,-2,-2,-2,-2,-2,-2,-2,-2,-2,-2,-1,-2,-2,-2,-1,5,-1,-1,5,5,5,-1,5,5,-1,5,5,-1,-1,-1,-1,5,-1,5,-1,5,1,5,-1,-1,5,5,-1,5,1,1,-1,-1,5,1,1,-1,-1,-1,5,-1,5,5,-1,5,5,5,5,5,5,5,5,5,5,5,5,-1,5,5,5,5,5,5,5,5,5,5,5,-1,5,5,5,-1,-1,5,5,5,5,5,5,-1,5,-1,-1,5,1,-1,5,5,5,5,5,5,5,5,5,5,5,5,5,5,5,5,5,5,5,5,5,5,5,5,1,5,5,5,1,1,5,5,5,1,5,5,5,5,5,1,5,1,1,1,5,5,5,5,5,5,5,5,5,5,1,1,5,5,5,5,5,-1,5,5,5,5,5,5,5,5,5,5,5,5,5,5,5,5,5,5,5,5,5,5,-1,-1,5,5,-2,5,-1,5,-1,5,5,-1,-1,-1,-1,-1,-1,-1,5,5,5,5,5,5,5,-2,-1,-1,-2,5,5,5,5,5,5,5,5,5,5,5,-1,5,5,5,5,5,5,5,5,5,5,5,5,5,5,5,5,5,5,5,5,5,5,5,5,5,-1,5,5,5,5,5,5,5,5,5,-1],[2,1,2,3,2,3,2,3,3,3,3,1,1,2,3,3,3,5,5,1,2,1,5,5,1,1,-2,5,1,5,1,1,2,5,5,5,5,5,5,5,1,5,-2,5,5,5,5,5,1,-1,5,-1,-1,-1,-2,5,5,-1,5,5,5,1,5,5,5,5,5,1,5,1,5,5,-1,5,5,5,5,5,5,5,5,5,1,5,1,1,5,5,5,5,1,1,1,5,5,1,5,5,1,1,5,1,1,5,5,5,5,1,5,5,5,5,5,1,5,5,5,5,5,5,5,1,5,5,5,5,5,5,5,5,5,5,5,5,5,5,1,5,5,5,1,5,5,1,1,5,5,1,1,1,2,-1,5,5,1,1,5,1,5,1,5,5,1,5,1,1,1,5,1,1,1,1,1,2,5,1,2,3,2,2,1,2,1,1,1,2,2,1,1,1,5,-2,-1,-1,-2,-1,-1,5,-1,5,-1,-1,-1,5,5,-1,-2,-2,-2,5,-2,-1,-2,5,5,5,-1,5,5,-1,-1,5,-2,5,5,-1,-2,-2,-2,-2,-2,-2,5,-1,-2,-2,-2,-2,-2,-2,-2,-2,-2,-1,-1,-2,-2,-2,-2,-2,-2,-1,-1,5,5,5,5,-1,5,-1,5,5,5,-1,-1,5,5,-2,5,5,5,5,-1,5,-2,-1,-1,-2,-1,-2,-1,5,-1,-1,5,-1,5,5,5,5,-2,5,-1,-2,5,5,-1,5,5,5,5,5,5,5,5,5,5,5,5,-1,5,5,5,5,5,5,5,5,5,5,5,5,5,5,5,5,5,5,5,5,5,-1,5,5,1,-2,5,-1,5,5,5,5,5,5,5,5,5,5,5,5,-1,5,5,5,5,5,5,5,5,5,5,5,5,5,5,1,1,5,5,5,5,5,5,5,5,1,5,5,5,1,1,1,1,5,5,5,1,5,5,5,1,5,1,1,1,5,5,5,-1,5,1,-2,-1,5,5,5,-1,5,5,5,5,5,5,5,5,5,5,5,5,5,5,5,5,-2,5,-1,-2,5,5,5,5,5,-1,5,-1,5,-2,5,-2,5,-1,5,5,5,5,5,5,1,5,-1,-1,5,5,5,5,-1,5,5,5,5,-1,5,5,5,-1,5,5,5,5,5,5,5,5,5,5,5,5,5,5,5,1,5,5,5,5,5,5,5,5,1,5,5,5,5,5,5,5,1,5,5,5],[2,2,3,2,2,3,3,3,3,1,2,3,3,3,3,2,2,1,1,1,1,1,2,2,2,3,1,1,2,1,1,1,1,5,5,5,5,1,5,5,5,5,5,5,5,5,5,5,5,-2,-1,-1,-2,5,-2,-1,5,5,5,5,-1,1,1,5,5,5,5,5,5,5,5,5,5,5,-1,5,5,5,5,5,5,5,5,5,5,1,5,5,5,1,5,1,1,5,5,5,5,5,5,5,5,5,5,5,5,5,5,1,5,5,5,5,5,5,5,5,5,5,5,5,5,5,5,5,5,5,5,5,5,5,5,-1,-1,5,5,5,5,1,1,5,5,1,1,1,1,1,1,1,1,2,-1,5,1,5,5,1,5,5,5,5,5,5,5,5,1,1,1,1,5,1,1,1,2,1,1,1,1,2,1,1,1,1,1,1,1,1,1,1,1,1,5,-1,-1,5,-1,5,5,5,-1,5,-1,-1,-1,-1,5,5,-1,-1,-1,5,5,-1,-1,-1,-1,-1,-1,-1,5,-1,-1,-1,5,-2,-1,5,-1,-2,-2,-2,-1,-2,-1,-2,5,-1,-2,-2,-1,-2,-1,-2,-2,5,-1,-1,-1,5,-1,-2,5,-1,5,-1,-1,5,5,-1,5,-1,-1,-1,5,-1,5,-1,-2,-1,-1,-1,-1,-1,-1,5,5,-1,-1,-1,-1,-2,-1,5,-1,-1,-1,-1,5,5,5,5,5,5,-1,5,5,5,-1,5,5,5,5,5,5,5,-1,5,5,5,5,5,5,-1,5,5,5,5,5,5,5,5,5,-1,5,5,-1,-1,5,-1,5,5,5,5,-1,-1,1,5,5,1,1,5,2,5,5,5,5,5,5,5,5,5,1,1,5,5,5,5,5,5,5,5,1,1,1,5,1,5,5,5,5,1,5,5,5,5,5,5,-1,-1,5,5,5,5,5,5,5,5,5,5,5,5,5,5,1,5,1,1,1,5,5,1,5,5,5,5,5,5,5,5,5,5,5,5,5,5,5,5,5,5,5,5,5,5,5,-1,5,-1,5,5,5,5,5,5,5,5,5,5,5,5,5,5,5,1,5,5,5,5,5,1,5,-1,-1,5,5,-1,5,5,5,5,5,5,-1,5,5,5,-1,5,5,5,5,5,5,5,5,5,5,5,5,5,5,5,5,5,5,5,1,5,5,5,5,5,5,5,5,5,5,5,5,1,5,1,5],[2,2,2,3,3,3,2,2,2,3,2,1,2,2,3,3,3,1,1,2,2,1,5,5,1,1,5,5,5,5,1,1,1,1,1,5,5,2,5,1,1,1,5,5,1,5,5,5,5,-1,5,5,5,-1,-1,-1,5,5,5,5,5,1,1,1,1,5,1,1,1,1,1,5,5,5,5,1,1,5,1,1,5,5,1,1,1,1,5,5,1,1,5,1,1,1,5,1,5,5,5,5,5,1,1,5,1,5,5,1,5,5,5,5,5,1,5,1,5,5,5,1,5,5,5,5,5,5,5,5,5,5,5,5,5,5,5,5,1,1,1,5,5,1,5,5,5,5,5,1,1,1,3,-2,-1,5,5,5,5,5,5,5,5,5,5,5,5,5,5,5,5,1,5,1,1,1,5,5,2,2,1,2,1,1,1,1,1,1,1,1,1,1,-1,-2,-2,-1,-2,5,-1,-2,-2,5,-2,-1,-1,5,5,-1,-2,-2,-2,-2,5,5,-2,-2,-2,-1,5,-1,-1,-2,-1,-1,-2,-2,5,5,5,-2,-1,-2,-2,-2,1,-2,5,1,-2,-2,-1,-1,-2,-1,-2,-2,-2,-2,-2,-2,5,-2,-2,-2,5,5,5,5,5,5,5,-1,5,5,5,5,5,5,-1,5,5,5,5,5,5,3,5,1,-1,-2,5,-1,3,5,-2,-1,5,5,5,5,5,5,-1,-2,5,-1,5,-1,5,5,5,5,5,5,5,5,5,5,5,-1,5,-2,5,5,5,5,5,5,5,5,5,5,5,5,5,5,5,5,5,5,5,5,5,5,-1,5,5,-2,-1,5,1,5,5,5,5,5,5,5,5,5,5,5,-2,5,5,5,5,5,5,5,5,5,5,5,5,5,5,5,5,5,5,5,5,5,5,5,5,5,5,5,1,1,5,1,5,5,5,5,5,5,5,5,5,5,5,5,5,5,5,5,-1,5,5,-1,5,5,5,5,5,5,5,5,5,-1,-1,5,5,5,5,5,5,5,5,5,5,-2,-1,-2,-2,-2,5,-1,-1,-1,-2,5,-2,-2,-2,-2,-2,-1,-2,-1,-2,5,5,5,5,5,-2,-2,-2,-1,-2,5,5,5,5,5,5,5,5,5,5,5,5,5,5,5,5,5,5,5,5,5,5,5,5,5,5,5,5,5,-1,5,5,5,1,5,5,5,5,-2,5,5,5,5,5,5,5,5,5],[3,1,3,3,1,2,1,1,2,2,1,1,3,3,3,3,3,5,2,2,3,2,5,5,1,1,-2,5,5,5,1,2,2,1,1,5,1,1,5,1,1,5,5,-1,5,5,5,5,5,5,-1,-1,-1,-2,-2,-2,5,5,5,5,5,5,5,5,1,1,2,1,5,1,5,5,5,5,5,5,5,5,1,5,1,5,1,5,5,5,5,5,5,5,1,1,5,1,5,5,5,5,1,5,5,5,5,5,5,5,1,1,5,1,5,5,5,1,5,5,5,5,1,5,1,5,5,5,5,5,5,5,5,5,5,5,5,1,5,5,5,1,5,5,5,5,5,1,2,5,5,1,1,1,-1,5,5,5,1,1,5,1,1,5,5,5,5,5,5,1,1,5,5,1,1,5,1,1,5,5,2,3,2,1,2,1,1,1,1,2,1,1,5,1,-1,-2,-2,5,-1,-2,-1,-1,-1,5,-1,-1,-2,5,5,5,-2,5,-1,5,-2,-2,-1,5,-1,-1,5,5,5,5,5,-1,-2,5,5,-2,-2,-2,-2,-2,-2,-2,5,-1,-2,-2,-2,-2,-2,-2,-2,-2,-2,-1,-1,-2,-2,-2,-2,-2,-1,-2,-2,5,5,5,5,5,5,5,5,5,5,5,5,5,5,-1,5,5,5,5,-2,5,-1,-2,-2,-1,5,-1,5,-1,-1,5,5,5,5,5,5,5,-1,-2,5,-1,5,5,-1,5,5,5,5,-1,-2,5,5,5,-2,5,5,5,5,5,5,5,5,1,5,5,5,5,5,5,5,5,-1,5,-1,-1,5,5,5,5,5,5,2,-2,-1,-1,-1,-1,5,5,5,5,5,5,5,5,5,-1,-1,5,5,5,5,5,5,5,5,5,5,1,5,5,5,1,5,5,5,1,-1,5,-1,5,5,5,5,5,5,5,1,1,1,5,1,1,5,5,5,1,1,5,5,1,5,5,5,5,-2,1,5,-2,-2,5,5,5,5,-1,5,5,5,5,5,5,5,5,5,5,5,5,5,5,5,5,5,-1,-1,-2,-1,5,5,5,-1,5,-1,5,5,5,5,5,-1,5,5,5,5,5,5,1,5,-1,-1,5,-1,5,5,-1,5,5,5,-2,5,5,5,5,5,5,5,5,5,5,5,5,5,5,5,5,5,5,5,5,5,5,5,1,5,5,1,5,5,1,5,5,1,5,5,5,5,1,5,5,5],[5,3,2,3,3,3,2,2,2,2,3,1,1,1,3,3,3,1,1,1,3,2,5,5,5,1,-1,-1,5,5,1,2,2,1,1,1,5,1,5,1,1,1,5,5,5,1,5,5,5,-2,5,5,-1,-1,-2,-1,5,5,5,1,5,2,1,5,5,5,1,1,5,1,5,5,5,5,5,1,1,1,5,1,5,5,2,1,1,1,5,5,5,5,5,1,5,1,5,1,5,5,1,5,5,1,5,5,5,5,5,1,5,5,5,5,5,1,1,1,5,5,1,5,5,1,5,5,5,5,5,5,5,5,5,5,5,1,5,5,1,1,5,5,1,5,5,1,1,5,5,1,1,5,3,-2,5,5,5,5,5,5,5,5,5,5,5,5,5,5,5,5,5,1,5,1,5,1,5,5,2,2,2,2,1,1,1,1,1,1,2,1,1,1,5,-2,-1,-2,-2,5,5,-1,-2,-2,5,5,-2,5,5,-2,-2,-2,-2,-2,-1,5,-2,-1,-1,-2,-2,-1,5,-1,-2,-1,5,-2,5,-1,-1,-2,-2,-2,-2,-2,1,-2,-1,1,-1,-2,-2,-2,-1,-1,-2,-1,-2,-2,-2,-2,5,-2,-2,-1,5,5,5,5,5,5,5,5,5,5,5,5,1,1,5,5,5,5,5,5,-1,1,5,5,5,-1,5,-2,-1,5,-1,5,5,5,5,5,5,5,5,-1,5,5,-1,-1,-1,5,5,5,5,1,5,5,5,5,-1,5,-1,5,5,5,5,5,5,5,5,5,5,5,5,5,5,1,5,5,5,5,5,5,5,5,5,5,5,-2,-2,5,5,5,5,5,1,5,5,5,5,5,5,-1,-1,-1,5,5,5,5,5,5,5,5,5,5,5,5,5,5,5,5,5,5,5,5,5,5,5,5,5,5,1,5,1,5,1,5,5,5,5,5,5,1,1,5,5,1,5,5,-1,5,-2,5,5,-1,5,5,5,5,5,5,5,5,5,-1,-1,5,5,5,5,5,5,5,5,5,5,5,-2,-1,5,-1,-1,5,-2,-2,-2,-2,-2,-1,-2,-2,-2,-2,-2,-2,-2,5,5,5,-1,5,5,-2,-1,5,-2,5,5,5,5,5,5,5,5,5,5,5,5,5,5,5,5,5,5,5,5,5,1,5,5,5,5,5,1,5,5,5,5,5,5,5,5,5,5,5,5,5,5,5,5,5,-1,5,-1],[1,3,3,3,2,3,3,2,3,1,2,1,2,2,3,3,3,1,1,1,2,2,5,5,5,1,-2,5,5,5,1,1,2,5,5,5,5,2,1,5,5,5,5,-1,5,1,5,5,5,-1,5,-1,-1,5,-2,-2,5,-1,-1,5,5,2,1,5,5,5,1,1,1,5,5,5,5,5,-1,5,5,5,5,5,5,5,5,5,1,3,1,5,1,1,5,1,1,5,5,1,5,5,5,5,5,5,5,5,5,5,5,5,5,5,5,1,1,5,5,5,5,5,5,5,5,5,5,5,5,-1,5,5,5,5,5,5,5,5,5,5,1,2,1,5,5,1,1,1,1,1,1,1,1,2,-1,5,1,5,5,1,5,1,5,5,5,5,1,5,1,5,1,5,5,1,1,1,1,1,5,1,1,2,2,1,1,1,1,1,1,2,1,1,1,1,-1,-1,-1,5,-2,-1,-1,-1,5,-1,5,-1,-1,-1,-1,5,-2,-1,-1,5,1,-1,-1,-1,-1,-1,-1,-1,5,-1,-2,-1,-1,-1,5,-2,-2,-2,-2,-2,-1,-1,-2,-1,5,-2,-2,-2,-2,-2,-2,-2,-2,-1,-2,-2,-2,-2,-2,-2,5,-2,5,-1,5,5,5,-1,5,5,5,5,5,5,5,5,-1,-1,-1,5,5,5,5,1,1,-1,-1,-1,5,-2,-1,5,-1,-1,5,-1,5,5,5,-1,5,-1,5,5,5,-1,-1,5,5,5,5,5,5,5,-1,5,5,5,5,-1,5,5,5,5,5,5,5,5,5,5,5,5,5,-1,5,5,5,5,5,5,5,-1,5,-1,1,5,5,1,1,5,-1,1,5,5,-1,5,5,5,5,5,5,1,5,5,5,5,5,5,5,5,1,1,1,5,1,5,5,5,1,1,5,5,5,5,5,5,5,5,5,5,5,5,5,5,5,5,5,5,5,5,5,5,1,5,1,1,1,5,5,5,5,5,5,5,5,5,5,5,5,5,5,5,5,5,5,5,5,5,5,5,5,5,5,-1,5,-1,5,5,-1,5,5,5,5,5,-1,5,5,5,5,5,5,5,5,5,5,5,-1,5,5,-1,-1,5,-1,5,5,5,5,5,5,-1,5,5,5,5,-1,5,5,5,5,-1,5,-1,5,5,5,5,5,5,5,5,5,5,5,5,5,5,5,5,5,5,5,5,5,5,5,5,5,5,5,5,5],[1,2,3,3,2,2,1,2,2,2,3,2,3,3,3,3,3,1,1,1,2,1,1,2,2,3,1,2,3,2,1,1,1,1,1,5,5,1,5,1,1,1,5,-1,5,5,1,1,1,-1,5,-1,5,5,5,5,1,1,1,5,5,1,1,5,5,5,1,1,5,5,5,1,5,1,5,5,5,5,1,1,2,2,1,1,1,1,5,5,5,5,5,1,1,1,5,5,5,5,5,5,5,1,5,5,5,5,5,5,5,5,5,5,1,5,5,5,5,5,5,5,5,5,5,5,5,-1,5,5,5,5,5,5,5,1,5,5,1,1,1,5,5,1,5,5,5,5,5,5,1,5,1,-2,-1,5,5,5,5,5,5,5,5,5,5,5,5,5,5,5,5,5,1,1,1,1,5,5,1,2,1,1,1,1,1,1,1,1,1,1,1,5,-1,-1,-2,-1,-1,5,5,-1,-2,5,-1,-1,-1,-1,-2,-2,-2,-2,-2,-2,5,5,-1,5,-1,5,-1,-1,5,5,-1,5,-2,5,-1,5,-2,-2,-2,-2,-2,-2,1,-2,-1,-2,-2,-2,-2,-2,-2,-2,-2,-2,-2,-2,-2,-2,-2,-2,-2,-2,5,5,-1,5,5,5,5,-1,5,5,5,5,5,5,5,5,5,5,-1,5,-2,1,5,5,-1,-1,-1,-1,5,1,5,5,5,5,5,5,5,5,-2,-1,-1,-2,-2,5,-1,5,5,5,5,-1,5,5,5,5,-1,5,-1,-1,5,5,5,5,5,5,5,5,5,5,5,5,5,5,5,5,-1,5,5,5,5,5,-1,5,5,5,5,5,1,5,5,5,1,5,5,5,5,5,5,5,-2,-2,-1,5,5,5,5,5,5,5,5,5,-1,5,1,5,5,5,5,5,5,5,5,5,5,5,5,5,1,1,5,1,5,5,5,5,5,5,5,5,1,5,5,5,1,5,5,5,-1,5,5,-1,5,5,5,5,5,5,5,5,5,5,5,5,5,5,5,5,5,5,5,5,5,-2,-2,5,-1,5,5,-1,-2,-2,-1,5,-2,5,-2,-2,-1,-1,-2,5,5,5,5,5,5,5,5,-2,-2,5,-1,5,5,5,5,5,5,5,5,5,5,5,5,5,5,5,-2,5,-1,5,5,5,5,5,5,5,5,5,5,5,5,5,5,-1,1,5,5,5,5,5,5,5,5,5,5,5,5,5,5],[2,2,3,3,2,2,2,2,2,2,3,2,3,3,3,3,3,1,1,1,3,2,1,1,1,1,5,5,5,5,2,1,2,1,1,5,1,3,5,1,1,5,5,5,5,1,5,5,5,-1,-1,5,5,5,-1,-1,5,5,5,5,5,1,1,1,1,1,1,1,5,1,5,5,5,5,5,1,5,5,1,5,5,5,1,5,5,2,5,5,1,5,1,1,1,1,5,5,5,5,5,1,5,5,5,5,5,5,5,1,5,5,5,5,5,5,5,1,5,5,1,5,5,5,5,5,5,5,5,5,5,5,5,5,5,5,5,5,1,5,5,5,5,1,1,1,1,5,1,5,1,1,5,5,5,5,1,1,5,1,1,5,5,5,5,5,1,5,1,5,5,1,1,5,1,1,5,5,1,2,2,1,1,1,1,1,1,1,1,1,1,1,-1,-1,-1,-1,-1,-1,5,-1,-1,-1,-1,-2,5,-1,5,-1,-2,-2,-1,-2,-1,-1,-2,-1,-1,-1,-1,5,5,-1,-1,5,-1,-1,5,5,-1,-2,-1,-2,-2,-2,5,-2,-1,-2,-2,-2,-2,-2,-1,-1,-2,-1,-1,-2,-2,-2,-1,-2,-2,-2,-1,5,5,5,5,-1,5,-1,5,5,5,5,-1,5,-1,-1,-1,5,5,5,5,5,5,-2,-1,-1,5,5,5,5,5,5,5,-1,5,5,5,5,5,5,5,5,5,5,5,5,5,5,5,5,5,5,5,5,-1,5,5,5,5,5,5,5,5,1,5,5,5,5,5,5,5,5,5,5,5,5,5,5,5,5,5,5,5,-2,5,5,5,-1,5,5,5,-1,5,5,5,5,5,5,5,5,5,5,5,5,5,5,-1,5,1,1,5,5,5,5,5,5,5,1,5,5,-1,5,5,5,5,5,5,1,1,5,5,5,1,5,1,5,5,5,5,5,1,5,1,5,-2,5,-1,5,5,-1,-1,5,5,5,5,-1,5,5,-1,5,5,5,5,5,5,5,5,5,5,5,5,5,5,-1,5,-1,5,5,5,-1,-1,5,-2,-1,-2,5,-1,5,-1,5,5,5,5,-1,-2,5,5,-1,-2,5,-1,-1,-1,-1,5,5,-1,-1,5,5,5,5,-1,5,5,5,5,5,5,5,5,5,5,5,5,5,5,5,5,5,5,5,5,5,1,5,5,5,5,5,5,5,5,5,5,5,5,5,5],[3,1,3,3,1,1,1,2,2,3,3,2,2,2,3,3,3,5,2,2,3,2,1,1,3,2,5,5,2,1,1,2,1,1,1,1,1,1,5,1,1,5,5,5,5,5,5,1,1,-1,5,5,-1,5,-1,5,5,5,5,5,5,1,5,5,1,5,1,1,5,1,1,5,5,5,5,1,5,5,1,5,1,5,1,5,5,5,5,5,5,5,5,1,5,1,5,5,5,5,5,5,5,5,5,5,1,5,5,1,5,5,5,5,5,1,1,5,5,5,1,5,5,5,5,5,5,5,1,5,5,5,5,5,5,1,5,1,5,5,5,5,5,5,5,5,1,5,5,1,1,1,5,5,5,1,1,1,5,1,1,5,5,5,5,5,5,1,5,5,5,5,1,5,1,1,5,5,2,2,2,1,1,1,1,1,1,2,1,1,1,1,-1,-2,-1,-2,-2,-1,-2,-1,-1,-1,-1,-1,-1,-1,5,5,-1,-2,-2,5,5,5,-1,5,5,-2,5,5,-2,5,-1,5,-1,5,5,-2,5,-2,-2,-2,-2,-2,5,-2,-2,-2,-2,-2,-2,-2,-1,-2,-2,-2,-1,-2,-2,-2,-1,-2,5,-2,-2,5,5,5,5,5,5,5,5,5,5,5,-1,5,-1,-2,5,5,5,5,5,1,5,-2,-1,-1,-1,-2,5,5,5,5,5,5,1,1,1,5,5,-1,5,-1,5,5,-1,5,5,5,5,5,5,5,5,5,-1,5,5,5,5,-1,5,5,5,5,5,5,5,5,5,5,5,5,5,5,5,5,5,5,5,5,-1,5,5,-2,-1,-1,-1,-1,-1,5,5,5,5,5,5,5,5,5,5,5,5,5,5,5,5,5,5,5,1,1,5,5,5,5,5,5,5,5,-1,5,-1,-1,5,5,5,5,5,5,5,1,5,5,1,5,1,5,5,1,1,5,5,1,5,5,-2,5,-1,5,5,-2,-2,5,5,5,-1,-1,5,5,-1,5,5,5,5,5,5,5,5,5,5,5,5,-1,-1,5,5,-1,-1,5,5,5,-1,5,-1,5,-2,5,5,5,5,5,-1,5,-1,5,-1,5,5,-1,-1,5,-1,-2,-1,-1,5,5,5,-2,-1,5,5,5,5,5,5,5,5,-1,5,5,5,5,5,5,5,5,5,5,5,5,5,5,5,-1,1,5,5,1,5,5,5,5,5,5,5,5,5,5,5],[1,2,3,3,2,2,2,2,2,2,3,2,3,3,3,3,3,1,1,2,3,2,1,1,1,1,5,5,5,5,2,1,2,1,5,5,5,3,5,1,1,5,5,5,5,1,5,5,5,-1,-1,5,-1,5,-1,-1,5,5,5,5,-1,1,1,1,5,1,1,1,5,1,5,5,5,5,-1,1,5,5,5,5,5,5,1,5,1,1,5,5,1,5,5,1,1,5,5,1,5,5,5,1,5,5,5,5,5,5,1,1,5,5,5,5,5,5,1,5,5,5,5,5,5,5,5,5,5,-1,5,5,5,5,5,5,5,1,5,5,1,1,5,5,5,1,1,1,1,1,1,1,1,1,5,5,5,5,5,1,1,1,1,5,5,5,5,5,5,5,1,5,5,5,1,1,1,1,5,1,1,2,2,1,1,1,1,1,1,2,1,1,1,1,-1,-1,-1,5,-1,-2,-1,-1,-1,5,5,-2,-1,5,5,5,-1,-1,-2,-1,-2,-2,-1,-1,-1,-2,-1,-1,5,5,-2,-1,5,-1,1,5,-2,-2,-2,-2,-2,-2,5,-2,-1,-2,-2,-2,-2,-2,-2,-1,-2,-1,-1,-2,-2,-2,-2,-2,-2,-2,-1,5,5,-1,5,5,5,5,5,5,5,5,-1,5,-2,-1,5,5,5,5,5,5,5,-1,-2,-1,5,-2,-1,5,-1,5,-1,5,5,5,5,5,5,-1,5,-1,-1,5,5,5,5,5,5,5,5,5,5,5,5,5,5,5,5,5,5,5,5,5,5,5,5,5,5,5,5,5,5,5,5,5,5,5,5,5,5,-1,5,-2,-1,5,5,5,5,5,5,-1,-1,5,5,5,5,5,5,5,5,5,5,5,-1,5,5,5,1,1,5,5,5,5,5,5,5,1,5,5,5,5,5,5,5,5,5,1,1,1,5,5,5,5,5,5,5,5,5,5,1,1,5,5,-1,5,-1,5,5,-1,-2,5,5,5,5,-1,5,5,-1,5,5,5,5,5,5,5,5,5,5,5,5,5,-1,5,-1,5,5,5,5,-1,5,5,-1,5,-1,5,5,5,-2,5,-1,5,5,5,-1,5,5,-1,5,5,-1,-1,5,-1,5,5,5,-1,5,5,5,5,-1,5,5,5,5,5,5,-1,5,5,5,5,5,5,5,5,5,5,5,5,5,5,1,5,5,5,5,5,5,5,5,5,5,1,5,5,5],[3,1,3,3,1,3,2,2,2,5,5,5,1,1,3,3,3,5,2,2,3,2,1,1,-2,5,5,-2,-1,-2,1,2,2,1,2,1,1,5,5,5,5,5,5,-1,5,5,5,5,-2,-2,-2,-2,5,5,-2,-2,5,5,-2,5,5,1,5,5,1,1,1,1,5,1,1,5,5,5,5,1,1,5,5,5,5,5,5,5,5,5,5,5,5,5,1,1,5,1,5,5,5,5,5,5,1,5,1,5,1,5,5,1,5,5,5,5,5,1,1,5,5,5,1,5,5,5,5,5,5,5,5,5,5,5,5,5,5,5,5,5,5,5,5,5,5,5,5,1,1,5,1,1,1,3,5,5,5,1,1,1,5,1,1,5,5,5,5,5,5,1,1,5,5,1,1,5,1,1,1,1,2,3,2,1,1,1,1,1,2,2,1,2,1,1,-2,-2,5,-2,-2,5,-2,5,-2,-1,5,-2,-2,5,5,5,-2,5,-2,-2,-2,-2,-2,5,5,5,5,5,-2,-2,-2,5,-2,-2,-2,-2,-2,-2,-2,-2,-2,-2,5,-2,-2,-2,-2,-2,-2,-2,-2,-2,-2,-2,-2,-2,-2,-2,-2,-2,5,-2,-2,5,5,5,5,5,5,5,5,5,5,-2,5,5,5,-2,-1,5,5,-1,-2,5,-2,-2,-2,5,-2,-2,5,-2,5,5,5,5,-2,-2,5,-2,5,-2,-2,-2,5,5,-2,5,5,5,5,5,5,5,5,5,5,5,-2,5,5,-2,5,5,5,1,5,5,5,5,5,5,5,5,5,5,5,5,5,-2,5,5,-2,5,1,-2,5,-2,5,5,-1,5,5,5,5,5,5,5,5,5,5,5,5,-1,5,5,5,5,5,5,1,1,5,5,5,1,5,5,5,5,5,5,5,5,5,5,5,1,5,5,1,1,5,1,1,1,1,5,5,1,1,5,1,1,5,5,-2,5,-2,5,2,-2,-2,5,5,5,-1,5,5,5,5,5,5,5,5,5,5,5,5,5,5,5,5,5,5,-2,5,5,-2,5,5,5,-2,5,-2,5,-2,5,5,5,5,5,5,5,5,5,5,5,5,-2,-1,5,5,-2,-2,5,5,5,5,-1,5,5,5,5,5,5,5,5,5,5,5,5,5,5,5,5,5,5,5,5,1,5,5,1,5,-2,1,5,5,1,5,5,5,5,5,5,5,5,5,5,5],[1,1,2,3,2,2,1,2,3,2,3,3,2,2,2,3,3,1,1,1,3,1,1,5,1,1,-1,1,1,5,1,1,1,5,5,5,5,3,5,1,1,5,5,-1,1,1,1,5,5,-1,5,5,-1,5,-2,-2,5,5,5,5,5,3,2,1,5,5,5,1,5,5,5,5,-1,5,-1,1,1,5,5,1,5,5,5,5,1,1,5,5,5,5,5,5,5,5,5,5,1,5,5,5,5,1,5,5,5,5,5,5,5,5,5,5,5,5,5,5,5,5,5,5,5,5,1,5,5,5,5,5,5,-1,5,5,5,5,5,5,2,2,2,5,5,1,5,5,5,5,5,1,1,1,1,-1,-1,5,5,5,5,5,5,5,5,5,5,5,5,5,5,5,5,1,1,2,1,1,5,1,1,1,1,1,1,1,1,5,1,1,1,1,1,5,-1,-1,-1,5,5,5,-1,-2,-1,5,5,-1,5,5,5,-1,-2,-1,-1,5,1,5,-2,-1,-1,5,-1,-1,5,-1,-1,-1,-2,-1,-1,5,-2,-2,-2,-2,-2,-2,5,-2,1,5,-2,-2,-1,-2,-2,-2,-2,5,-1,-2,-2,-1,-1,-2,-1,-1,5,5,5,5,5,-1,5,-1,-1,5,5,-1,5,-1,5,5,5,5,5,5,5,5,5,-2,-1,-2,-2,-1,-1,5,-1,-1,5,5,1,5,-1,5,5,5,1,-1,-1,-2,-1,1,1,5,5,5,5,5,-1,5,5,5,5,-2,-1,5,5,5,5,5,5,5,5,5,5,5,-1,5,5,5,-1,5,5,5,-1,1,5,5,2,-2,-1,5,2,5,3,1,1,-1,-1,5,5,5,5,-1,-1,-1,5,5,5,5,5,-1,5,-1,5,5,5,5,1,5,5,5,5,5,5,5,5,5,5,1,5,5,1,5,1,5,5,5,5,5,5,5,5,5,5,5,5,1,1,1,1,5,5,5,5,5,5,5,5,5,1,5,1,1,5,5,5,5,5,5,5,5,5,5,5,5,5,5,5,-1,5,5,5,-1,5,-1,5,5,-1,5,5,-1,-1,5,-1,5,5,5,5,-1,5,1,5,-1,-1,5,5,5,5,5,5,5,5,5,-1,5,5,5,-1,5,5,5,5,5,5,5,5,5,5,5,5,5,5,5,5,5,5,5,5,5,5,5,5,5,5,5,1,5,5,5,5,5,5,1,5],[2,2,3,3,2,2,2,1,2,2,3,2,3,3,3,3,3,5,1,1,3,2,1,1,1,1,5,5,5,5,2,1,2,1,1,5,5,3,5,1,1,5,5,5,5,5,5,5,1,-1,5,5,5,5,-1,-1,5,5,5,5,5,1,1,1,1,1,1,1,5,1,5,5,5,5,5,1,5,5,1,5,5,5,1,5,5,2,5,5,1,5,1,1,1,1,5,5,5,5,5,1,5,5,5,5,5,5,5,1,5,5,5,5,5,1,5,1,5,5,1,5,5,5,5,5,5,5,5,5,5,5,5,5,5,5,5,5,1,5,5,5,5,5,1,1,1,5,1,1,1,1,5,5,5,5,1,1,5,1,1,5,5,5,5,5,1,5,1,5,5,1,1,5,1,1,5,5,1,2,2,1,1,1,1,1,1,2,1,1,1,1,-1,-1,-1,-1,-1,-1,-1,-1,-1,-1,-1,-1,5,-1,5,-1,-2,-1,-2,-2,-1,-1,-1,-1,-1,-1,-1,5,5,-1,-1,-1,-1,-1,5,5,-2,-2,-1,-2,-2,-2,5,-2,-1,-1,-2,-2,-2,-2,-1,-1,-2,-1,-1,-2,-2,-2,-1,-2,-2,-2,-1,5,5,5,5,-1,5,-1,5,5,5,5,5,5,-1,-1,-1,5,5,5,5,5,5,-2,-1,5,5,-1,5,5,5,5,5,5,5,5,5,5,5,5,5,5,-1,5,5,5,5,5,5,5,5,5,5,5,-1,5,5,5,5,5,5,5,5,1,5,5,5,5,5,5,5,5,5,5,5,5,5,5,5,5,5,-1,5,-2,5,5,5,-1,5,5,5,-1,5,5,5,5,5,5,5,5,5,5,5,5,5,5,-1,5,5,1,5,5,5,5,5,5,5,1,-1,5,-1,5,5,5,5,5,5,1,1,5,5,1,1,5,1,5,5,5,5,5,1,5,1,5,-2,5,-1,5,5,-1,-1,5,5,5,5,5,5,5,-1,5,5,5,5,5,5,5,5,5,5,5,5,5,5,5,5,5,5,5,-1,-1,-1,5,-2,-1,-2,5,-1,5,-1,5,-1,5,5,-1,-1,5,5,-1,-1,5,-1,-1,-1,-1,5,5,5,-1,5,5,5,5,-2,5,5,5,5,5,5,5,5,5,5,5,5,5,5,5,5,5,5,5,5,5,1,5,5,5,5,5,5,5,5,5,5,1,5,5,5],[5,5,1,3,1,3,1,3,3,2,2,1,2,3,3,3,3,5,5,5,2,2,-1,5,1,1,-2,-2,5,5,1,1,1,5,5,5,5,5,-1,5,5,5,5,5,5,5,5,5,5,-1,5,-2,-1,-1,-2,-2,-1,-1,5,5,-1,5,5,5,5,5,1,1,5,5,5,5,5,-1,-1,5,5,5,5,5,5,5,1,5,5,5,5,5,1,5,5,1,1,5,5,2,5,5,5,1,5,1,5,5,1,5,5,1,1,5,5,5,5,1,5,5,5,5,5,5,5,5,5,5,5,5,5,5,5,5,5,5,5,5,5,5,5,1,5,5,5,5,5,1,5,5,5,1,1,1,1,-1,5,5,1,5,1,2,1,1,5,5,5,1,1,1,1,1,1,1,1,1,1,2,5,1,2,3,3,2,2,2,1,1,1,2,1,2,1,2,5,-1,5,-1,-2,-2,-1,5,5,5,-1,5,5,5,5,-1,-1,5,-2,-1,-1,-2,-1,-1,-2,-1,5,-1,5,5,-1,-2,-2,-1,5,-1,-2,-2,5,-1,-2,-2,5,-2,-1,-2,-2,-2,-2,-2,-2,-1,-2,-1,-1,-2,-2,-2,-2,-2,-2,-1,-1,5,5,5,5,5,5,5,5,5,5,5,5,5,-1,-1,-1,5,5,5,5,-1,-2,-2,-1,-2,-1,-2,5,-1,-1,-1,-1,-1,5,5,5,5,-1,-1,-1,-1,-1,5,-1,5,5,5,5,-1,5,5,5,-1,5,5,5,5,5,5,5,5,5,5,5,5,5,5,5,5,5,5,5,-1,5,-1,5,5,5,-1,5,5,5,-1,-2,-1,5,5,-1,5,5,-1,5,5,5,5,5,5,-2,5,-1,5,5,5,5,5,5,5,1,5,5,5,5,5,5,5,5,5,5,5,5,5,5,1,5,5,5,1,1,1,1,1,1,5,1,5,5,1,1,1,5,1,1,1,5,5,5,5,5,-1,5,5,5,5,5,5,5,5,5,5,5,5,5,5,5,1,5,1,5,5,5,5,5,5,5,5,-1,5,5,5,5,5,-1,5,5,5,5,5,-1,5,5,5,5,5,5,1,1,5,5,5,5,5,5,5,5,5,5,5,5,5,5,5,5,5,5,5,5,5,5,5,5,5,5,5,5,5,5,5,5,5,5,1,1,5,1,5,5,1,5,5,1,1,5,5,5,1,1,1,5],[5,5,1,3,2,3,2,2,3,3,3,1,1,2,3,3,3,5,5,1,1,2,5,5,2,1,5,1,1,1,1,2,2,5,1,5,5,5,5,5,1,5,5,5,5,5,1,1,1,5,-1,-2,5,-1,-2,5,5,5,5,5,-1,1,5,5,5,5,1,1,5,5,5,-1,-1,5,-1,1,5,5,5,5,1,5,1,5,1,1,5,5,5,5,5,1,1,1,5,1,5,5,5,1,1,5,5,5,5,5,5,1,5,5,5,5,5,1,5,5,5,5,5,5,5,1,5,5,5,5,5,5,5,5,5,5,5,5,5,5,1,5,5,5,1,5,5,5,1,5,5,1,1,1,5,-1,5,5,5,1,1,1,1,1,5,5,5,5,5,1,1,5,1,1,1,1,1,2,5,1,2,3,3,2,1,2,1,1,1,2,2,1,2,1,5,-1,-1,-1,-2,-1,5,5,5,-1,-1,-1,-1,-2,-1,-1,-2,-2,-1,5,-2,5,5,5,5,-1,5,-1,5,-1,5,5,-1,5,5,-2,-2,-2,-2,-2,-2,-2,5,-2,-1,-2,-2,-2,-2,-2,-2,-1,-2,-1,-1,-2,-2,-1,-2,-2,5,5,-2,5,5,5,5,-1,5,-1,5,5,5,-2,5,5,-1,-2,-1,-1,5,5,-1,1,5,-1,5,-2,-1,-1,5,5,-2,5,5,-1,1,1,5,5,-2,5,5,-2,-1,-1,-1,5,5,5,5,-1,5,5,5,5,5,5,5,5,5,5,-1,5,5,5,5,5,5,1,5,5,5,5,5,5,5,5,5,5,5,-1,5,5,5,-2,-1,-1,5,5,5,5,5,-1,5,5,5,5,5,5,-1,5,-1,5,5,5,5,5,5,5,5,5,5,5,5,5,1,5,5,5,-1,5,5,5,5,5,5,5,5,1,1,1,1,1,5,5,5,5,5,5,1,5,1,1,1,5,5,5,5,5,5,-1,-2,5,5,5,-1,5,5,5,-1,5,5,5,5,5,5,5,5,5,5,5,5,-1,-1,-1,-1,-1,5,5,5,5,-1,5,5,5,-1,5,5,5,-1,5,5,5,5,5,-1,1,1,-1,-1,5,5,5,5,5,5,5,5,5,-1,5,5,5,5,5,5,5,5,5,5,5,5,5,5,-1,5,5,5,5,1,5,5,5,5,5,1,5,5,5,5,5,5,5,5,5,5,5,5,5,5],[1,5,3,3,1,2,3,2,2,2,3,5,2,1,3,3,3,5,5,1,2,1,5,5,5,1,-1,5,5,5,1,3,1,5,5,-1,-1,1,5,5,5,5,-1,5,5,5,5,5,5,-2,-1,-2,-2,-1,-2,-2,-2,5,5,5,-2,1,1,5,5,5,5,5,5,5,5,-2,5,5,-2,5,5,5,5,5,5,5,5,5,5,1,5,5,5,5,5,1,1,5,5,1,5,5,5,1,5,5,5,5,5,5,5,5,1,5,5,5,5,5,5,1,-2,-1,5,5,5,5,5,5,5,5,5,5,5,5,5,5,5,5,5,5,5,1,1,5,5,5,1,1,1,1,1,2,2,2,-1,5,5,5,5,1,5,5,5,5,1,5,5,1,1,1,1,1,5,1,1,2,3,2,1,1,2,3,2,1,1,1,1,1,2,2,1,1,1,1,5,5,-1,5,-2,5,-1,5,5,5,-1,5,-1,5,5,5,-1,5,-1,5,-2,-2,-2,-2,-2,-2,-2,-1,5,-2,-1,5,-2,-2,5,5,-1,-2,-2,-2,-2,-2,-1,-2,5,-2,-2,-2,-2,-2,-2,-2,-2,-1,-1,-1,-2,5,-2,-2,5,5,-1,5,5,5,5,5,5,-1,5,5,5,-1,5,5,-2,-1,5,5,5,5,-1,1,-2,-2,-2,-2,-1,-2,-1,5,-1,-2,-1,-2,5,5,5,5,5,-1,5,5,-1,-2,-2,5,5,5,5,5,-2,5,-1,5,5,5,5,-1,5,5,5,5,5,5,5,5,5,5,5,-1,5,5,5,5,-1,-1,-2,5,5,5,-1,-2,1,-2,-1,5,5,-1,5,5,5,5,-1,5,5,5,5,-1,5,5,5,5,5,5,5,5,5,5,5,1,5,5,5,1,5,5,1,1,5,5,5,5,5,5,5,5,5,5,1,5,5,5,5,5,5,5,5,5,5,5,1,1,1,5,5,5,-2,1,5,5,5,-1,5,5,5,5,5,5,5,1,5,5,5,5,5,5,1,5,5,5,5,5,5,-1,5,5,5,5,5,5,5,5,5,5,5,5,5,1,5,1,5,5,5,5,5,1,1,5,-1,5,5,5,5,5,5,5,5,-1,5,5,5,5,5,5,5,5,5,5,5,-1,1,5,5,5,5,1,5,5,1,5,5,5,1,5,1,5,1,1,5,5,5,1,5,5,1,1,1,1,1],[2,2,3,3,2,3,2,2,2,3,3,2,2,2,3,3,3,1,1,1,2,1,1,1,2,2,-1,5,1,1,1,1,1,5,1,5,5,1,5,5,1,1,5,-1,5,1,5,1,1,5,-1,-1,-1,-1,-1,5,5,1,5,5,-1,2,1,5,5,5,5,5,5,5,5,5,-1,5,-1,1,5,5,5,5,1,5,5,5,1,3,5,5,5,5,5,1,5,5,-1,5,1,5,5,5,5,5,5,5,5,5,5,5,5,5,5,5,5,5,5,5,5,5,5,5,5,1,5,5,5,5,1,5,5,5,5,5,5,1,5,1,3,1,1,5,5,5,5,1,1,1,1,1,1,2,5,5,5,5,5,1,5,1,5,5,5,5,5,5,1,5,1,5,5,1,1,1,1,1,5,1,1,2,1,1,1,1,1,1,1,1,1,1,1,1,-1,-2,5,-2,-2,-1,-1,-2,-1,5,-1,-1,-1,5,-1,-1,-2,-1,-2,-1,5,5,-2,5,-1,5,-1,-1,5,-1,5,-1,-1,5,5,-1,-2,-2,-2,-2,-2,-2,5,-2,5,-2,-2,-2,-2,-2,-2,-1,-2,-1,-1,-1,-2,5,-2,-2,-1,-2,-1,5,-1,5,5,5,5,-1,5,5,5,-1,5,-1,-1,-1,-1,-2,5,5,-1,1,5,-1,-1,-1,-1,5,5,5,-1,5,5,-1,1,5,5,5,-1,5,5,5,-1,-2,-2,5,5,5,5,5,5,5,-1,5,5,5,5,-1,5,5,5,5,5,5,5,5,5,5,5,5,5,5,5,5,5,5,5,5,5,-1,-1,-1,1,-2,5,5,1,5,5,5,5,5,-1,5,5,5,5,-1,5,5,5,5,5,5,5,5,5,5,5,5,5,5,5,5,5,5,1,1,5,5,5,5,5,5,5,5,5,5,1,5,5,5,5,5,5,5,5,5,5,1,1,5,1,5,5,5,-1,5,5,-1,5,5,5,5,5,5,5,5,5,5,5,5,5,5,5,5,5,5,5,5,5,-1,5,-1,-1,5,5,5,5,5,-1,5,5,5,-1,-1,5,5,5,5,5,5,5,5,5,1,5,-1,-1,5,5,5,5,5,5,5,5,-1,-1,5,5,5,5,5,5,5,5,5,5,-1,5,5,5,5,5,5,1,5,5,5,5,5,5,5,5,5,5,5,5,5,5,5,5,5,5,1,1,1,5],[5,1,3,3,1,2,2,3,2,1,3,1,1,2,3,3,3,1,1,2,2,2,5,5,5,5,-2,-2,5,5,1,3,2,1,2,1,1,2,-2,5,5,1,-2,5,5,5,5,-2,5,-2,-2,-2,5,-2,-2,5,5,5,5,5,-2,5,5,1,1,1,1,1,5,5,1,-2,5,5,-2,5,5,5,5,5,5,5,1,5,5,5,1,5,5,-2,1,1,5,1,1,1,5,5,1,5,5,5,5,5,1,5,1,1,5,5,-2,-2,5,1,1,1,5,5,1,1,1,1,5,5,5,5,5,5,5,5,5,5,5,5,5,5,5,1,5,5,5,5,5,1,1,5,5,1,1,1,5,-2,-2,1,5,1,5,1,5,5,5,5,5,1,5,5,1,5,5,5,1,1,1,1,5,5,3,3,2,2,1,2,1,1,1,2,1,1,1,1,-2,-2,5,-2,-2,-2,-2,5,-2,-2,5,-2,5,-2,5,-2,-2,-2,-2,-2,-2,-2,-2,-2,-2,-2,-2,5,-2,-2,-2,5,-2,-2,-2,-2,-2,-2,-2,-2,-2,-2,-2,-2,-2,-2,-2,-2,-2,-2,-2,-2,-2,-2,-2,-2,-2,-2,-2,-2,-2,-2,-2,5,5,5,5,5,5,-2,5,5,5,5,5,-2,5,-2,5,5,-2,5,-2,2,-2,-2,-2,-2,-2,-2,-2,5,5,-2,5,5,-2,5,-2,-2,-2,-2,-2,-2,-2,-2,-2,5,5,5,5,-2,-2,-2,5,5,-2,5,-2,-2,5,5,5,5,5,1,5,5,5,5,5,5,-2,5,-2,5,-2,-2,5,-2,5,-2,5,5,-2,-2,-2,5,5,5,-2,5,5,5,5,5,5,5,5,5,5,5,5,5,-2,5,-2,-2,-2,-2,5,5,5,5,5,5,5,5,5,1,5,-2,5,5,5,1,1,5,5,1,1,1,1,1,5,5,5,1,1,5,1,5,5,5,1,5,-2,5,-2,5,-2,-2,5,5,5,5,-2,-2,-2,5,5,5,5,-2,5,5,5,-2,5,5,5,5,5,5,5,-2,5,5,-2,5,5,5,5,5,-2,5,-2,5,5,5,5,5,-2,5,5,5,5,5,-2,5,5,5,5,5,5,-2,5,5,5,5,5,5,5,5,5,5,-2,-2,5,5,5,-2,5,5,5,-2,5,5,5,5,5,5,5,1,5,5,1,5,5,5,5,5,5,5,5,5,5,5,5,1,5],[3,2,2,2,2,2,2,2,2,3,3,3,3,3,3,3,3,1,1,1,2,1,2,2,2,3,1,1,1,1,1,2,2,1,1,1,1,2,5,1,1,5,5,5,5,1,5,5,5,5,5,5,5,5,5,5,5,5,5,5,5,1,1,1,1,1,1,5,5,5,5,5,5,5,5,1,5,5,1,1,1,1,1,1,1,1,5,5,5,1,5,1,1,1,5,5,5,5,5,5,5,1,5,5,5,5,1,1,5,5,5,5,5,5,1,1,5,5,5,5,5,5,5,5,5,-1,5,5,5,5,5,5,5,1,5,1,1,1,5,5,1,5,5,1,1,5,1,1,1,1,1,5,1,5,5,5,5,5,5,5,5,5,5,5,5,-2,1,5,5,5,5,1,5,5,5,5,1,1,1,1,5,1,1,1,1,1,5,1,1,1,-2,-1,-1,-2,-2,-1,-2,-2,-2,-1,-1,-2,-1,5,5,-2,-2,-2,-1,-1,5,-1,5,5,-1,-2,-2,-1,-2,-1,-2,5,5,-1,-2,5,-2,-2,-2,-2,-2,-2,5,-2,5,-2,-2,-2,-2,-2,-2,-2,-2,-2,-2,-2,-2,-2,-1,-2,-2,-2,5,5,5,5,5,-1,5,-1,5,5,5,5,5,-1,-1,-2,-1,-1,5,5,-1,1,5,5,-1,5,-1,-1,5,5,-1,5,5,5,5,1,5,-1,5,-1,5,-1,5,5,-2,5,5,1,5,5,5,5,5,5,5,5,5,5,5,5,5,5,5,5,5,5,5,5,5,5,5,5,5,-1,5,5,5,5,5,5,5,5,5,5,5,5,1,5,5,5,5,5,5,5,5,5,5,5,5,5,5,5,5,5,5,-1,5,5,5,1,5,5,5,5,5,5,1,1,5,5,5,5,5,5,5,5,5,5,5,5,5,5,5,5,5,5,5,5,5,5,5,5,1,5,5,5,5,5,5,-2,-1,5,5,5,5,5,-1,5,-1,5,5,5,5,5,5,5,5,5,5,5,5,5,-2,-2,5,-1,5,5,5,5,-1,-1,-2,5,-1,5,-2,-2,5,5,5,5,5,-1,5,5,5,-2,5,-1,-2,-1,5,-1,5,5,5,-1,-1,5,5,5,-2,5,-1,5,5,5,5,-2,5,5,5,5,5,5,5,5,5,5,5,5,5,-2,5,5,5,5,-1,5,5,5,5,5,5,5,-1,5,-1],[1,1,3,3,2,2,1,2,3,3,2,1,2,2,3,3,3,5,1,1,2,2,5,5,1,1,-2,5,1,5,1,3,2,5,5,5,5,2,5,1,1,5,5,5,5,5,5,1,5,-2,5,-2,5,5,5,5,5,5,5,5,-2,5,5,5,5,1,1,1,5,5,5,5,5,5,5,5,5,5,1,5,1,1,1,5,1,5,5,5,5,5,5,1,5,2,5,1,5,5,5,1,1,5,5,5,5,5,5,1,1,5,5,5,5,5,5,5,5,5,5,5,5,5,5,5,5,-2,1,1,5,5,5,5,5,1,5,1,5,1,1,5,1,5,1,1,1,5,5,1,2,1,5,-2,5,5,5,1,1,1,5,5,5,1,5,5,5,5,5,5,1,1,1,1,1,1,5,1,3,3,2,2,2,1,1,1,1,1,1,1,1,1,-2,-2,-2,-2,-2,-2,5,-2,-2,5,5,5,-2,-2,5,-2,-2,-2,-2,-2,-2,-2,5,-2,-2,-2,-2,5,-2,-2,-2,-2,5,-2,5,-2,-2,-2,5,-2,-2,-2,5,5,5,-2,-2,-2,-2,-2,-2,-2,-2,-2,5,-2,-2,-2,-2,-2,-2,-2,5,5,5,5,5,-2,1,5,5,5,-2,5,5,-2,-2,-2,5,5,5,5,-2,5,-2,-2,5,-2,-2,5,-2,-2,5,5,5,-2,5,5,5,5,-2,-2,5,5,5,5,5,5,5,5,5,5,5,5,5,5,-2,5,5,5,5,5,5,5,5,5,5,5,5,5,5,5,5,5,5,5,5,5,5,5,5,5,-2,5,5,-2,-2,5,5,-2,-2,5,5,5,-2,5,5,5,5,5,-2,5,-2,-2,-1,-2,5,-2,5,5,5,5,5,5,1,5,5,5,5,5,5,5,5,5,5,5,5,5,5,1,1,1,1,1,5,5,5,5,5,5,5,5,5,1,1,1,5,5,5,5,5,5,-2,5,5,1,5,5,5,5,5,5,5,5,5,5,5,5,5,5,5,5,5,-2,-2,-2,-2,5,-2,-2,5,5,-2,5,-2,-2,-2,5,-2,-2,5,5,-2,5,5,5,5,5,5,-2,-2,-2,-2,5,5,5,5,5,5,-2,5,5,5,5,5,5,5,5,5,5,5,-2,5,5,5,5,5,5,5,1,1,5,5,5,5,5,5,5,5,5,5,-2,5,5,5,5,1,1,5,1,-2],[3,1,3,3,3,2,2,2,3,3,3,1,2,2,3,3,3,1,1,1,2,2,5,5,1,1,5,5,5,5,1,2,1,1,5,5,5,1,5,1,1,1,5,5,5,5,5,5,5,-2,5,-1,5,5,-2,5,-2,-2,5,5,-2,5,5,5,5,5,1,5,5,5,5,-1,5,5,5,5,5,5,5,5,5,1,1,5,5,1,1,5,5,5,5,1,1,1,5,1,5,5,5,5,5,5,5,5,5,5,5,1,5,5,5,5,5,5,5,5,5,5,5,5,5,5,5,5,5,-1,1,1,5,5,5,5,5,5,5,1,1,1,1,5,1,5,5,5,1,1,5,1,1,1,5,-2,-1,5,5,5,5,1,5,1,5,5,5,5,1,5,5,1,1,1,1,2,1,1,5,1,2,2,2,2,2,1,1,1,1,1,2,1,1,1,-2,-2,-1,-1,-2,-2,-1,5,-2,5,-2,-2,5,-2,-1,5,-2,-2,-2,-2,5,-2,-2,-2,-2,-2,-2,5,-2,-2,-2,5,5,5,-1,-2,-2,-2,-2,-2,-2,-2,5,-2,5,-2,-2,-2,-2,-2,-2,-2,-2,-2,5,-2,-2,-2,-2,-2,-2,-2,5,5,5,5,5,-2,5,5,5,5,5,5,-2,-2,-2,-1,5,5,5,5,-2,1,5,-2,-1,-1,-1,-1,-1,-1,5,5,5,5,5,5,5,5,-2,-2,-1,-2,5,-2,-1,5,5,5,5,5,5,5,5,5,5,5,5,-1,5,5,-2,5,5,5,5,5,5,5,5,5,5,5,5,5,5,5,5,5,5,-2,5,5,5,5,5,5,1,5,-1,5,5,5,5,5,5,5,5,5,5,5,5,5,-2,-1,5,5,5,5,5,5,5,5,1,5,5,5,5,5,5,5,5,1,5,5,5,5,1,1,1,5,5,1,5,5,5,5,5,5,5,5,5,1,1,1,1,5,5,5,5,5,5,5,5,5,5,5,5,5,5,5,5,5,5,5,5,5,5,5,5,5,5,5,5,5,-2,5,-1,-2,5,5,-2,5,-2,-1,5,5,-2,5,-2,5,5,5,5,5,5,1,5,-2,-2,-2,-2,5,1,5,-2,5,5,5,5,5,5,5,5,5,5,5,5,5,5,-2,5,5,1,5,5,5,5,1,1,5,5,5,5,5,5,5,1,5,5,5,1,1,5,5,5,5,5,1,-1],[2,2,3,3,1,2,2,2,2,2,3,2,3,3,3,3,3,1,1,1,3,3,1,1,1,1,5,5,1,5,1,2,2,1,1,5,5,2,5,1,5,2,5,5,5,5,5,5,5,-2,5,5,5,5,-2,5,5,5,1,5,5,1,5,1,1,1,1,5,5,5,5,5,5,5,5,5,5,5,5,5,1,1,5,5,1,5,5,5,5,5,5,5,5,1,5,1,5,5,5,5,5,5,5,5,5,1,5,5,5,5,-2,5,5,1,1,5,5,5,1,1,5,1,5,5,5,5,5,5,5,5,5,5,5,5,1,1,5,1,5,5,1,5,1,5,1,1,1,1,1,1,1,5,5,5,5,5,5,5,5,5,5,5,5,5,5,5,1,5,5,1,1,1,1,1,5,1,2,2,2,1,1,1,1,1,1,1,1,1,1,1,-2,-2,-2,-2,-2,-2,-2,-2,-2,-2,5,-2,5,-1,5,-2,-2,-2,-1,-2,-2,-2,-2,-2,-2,-2,-2,-2,-2,5,-2,1,-1,-2,-2,-2,-2,-2,-2,-2,-2,-2,5,-2,-2,-2,-2,-2,-2,-2,-2,-2,-2,5,-2,5,-2,-2,-2,-2,-2,-2,5,5,5,5,5,-2,5,5,5,5,5,-2,5,5,-1,-2,5,5,5,5,-2,1,5,5,5,-2,-2,5,-1,5,-2,5,5,5,5,5,5,-2,-1,-2,5,-2,-2,-2,-2,5,5,5,5,5,-2,5,5,-1,5,5,-2,-1,5,5,5,5,5,1,5,5,5,5,5,5,5,5,5,5,5,-2,5,-1,5,-2,5,5,5,-2,5,5,5,5,1,5,5,5,-2,5,5,5,1,5,5,5,5,5,5,5,5,-2,1,5,5,5,5,5,5,5,5,5,5,5,5,5,5,5,5,5,5,5,5,1,5,1,5,1,5,5,5,5,5,5,1,5,1,1,1,1,5,5,5,5,5,5,5,5,5,5,5,5,5,5,5,5,5,5,5,5,5,5,5,5,5,5,5,5,5,-2,5,5,-1,-2,5,5,-2,5,-1,5,5,5,-2,-2,5,5,5,5,5,5,5,5,-1,-2,5,-1,5,5,5,5,-2,5,5,-2,5,5,5,5,-1,5,5,-1,5,5,5,-2,5,5,5,-2,5,5,5,5,5,5,5,5,5,-2,5,5,5,5,5,5,5,5,5,5,5,5,5,1,5],[3,2,2,3,2,2,2,2,2,3,3,3,3,3,3,3,3,1,1,1,2,1,2,2,2,2,1,1,1,1,1,1,1,1,1,1,1,2,1,1,1,5,5,5,5,1,5,5,5,-1,5,5,5,5,5,5,5,5,5,5,5,1,1,1,1,1,1,5,5,5,5,5,5,5,5,1,5,5,1,5,5,1,1,1,1,1,5,5,5,1,5,1,1,1,5,5,1,5,5,5,5,5,5,5,5,5,1,1,5,5,5,5,5,5,1,1,5,5,1,5,5,5,5,5,5,5,5,5,5,5,5,5,5,1,5,5,1,1,5,5,5,5,5,1,1,1,1,1,1,1,1,5,1,5,5,5,5,5,5,5,5,5,5,5,5,-1,1,5,5,5,5,1,5,5,5,5,1,2,1,1,5,1,1,1,1,1,1,1,1,1,-2,-2,5,-1,-2,5,-2,-1,-2,5,5,-1,-1,-1,5,-2,-2,-2,-1,-2,5,-2,-2,-2,-2,-2,-2,-2,-2,-2,-2,5,5,-1,-2,5,-2,-2,-2,-2,-2,-2,-1,-2,5,-2,-1,-2,-2,-1,-2,-1,-2,-2,-2,-1,-2,-2,-2,-2,-2,-2,5,5,5,5,5,-2,5,-1,5,5,5,-1,5,-1,-1,-1,5,-1,5,5,5,2,-1,5,5,-1,5,-1,5,5,5,5,5,-2,5,1,5,5,5,-1,5,-2,5,-1,-2,5,5,5,5,5,5,-1,-1,5,5,-1,-1,-1,5,5,5,5,5,5,5,5,5,5,5,5,5,5,5,-2,5,5,5,5,5,5,5,5,5,5,5,1,5,5,5,5,5,5,5,5,5,5,5,5,5,5,5,5,5,5,5,5,5,5,5,1,5,5,5,5,5,5,1,1,5,5,5,5,5,5,5,5,5,5,5,5,5,5,5,5,5,5,5,5,5,5,1,5,1,5,5,5,5,5,5,-1,-2,5,5,5,5,5,-1,5,5,5,5,5,5,5,5,5,5,5,5,5,5,5,5,-2,5,-1,-2,5,5,5,-1,-1,-2,-1,-1,5,-2,-2,5,5,5,5,5,-1,5,5,5,-2,5,5,-1,-1,5,5,5,5,5,-2,-1,5,5,5,-2,5,5,5,5,5,5,-2,5,5,5,-1,5,5,5,5,5,5,5,5,5,-2,5,5,5,5,-1,5,5,5,5,5,5,5,5,5,-1],[1,1,3,3,1,2,1,1,1,3,3,2,2,3,3,3,3,5,1,1,3,3,1,1,2,2,5,1,2,1,1,1,1,1,5,1,1,1,1,1,1,5,1,-1,5,1,5,5,1,-1,5,5,5,5,1,1,1,5,5,5,1,1,1,1,5,5,5,1,5,5,5,5,5,1,5,1,1,5,1,1,1,2,1,1,2,1,5,5,5,5,5,5,5,5,5,5,1,5,1,5,5,5,5,5,5,5,5,5,5,5,-1,5,5,5,1,2,5,5,5,2,5,2,5,5,5,5,5,1,5,5,5,5,5,5,5,1,2,5,1,5,1,5,5,5,5,5,1,5,1,1,5,5,5,5,5,5,5,5,5,5,5,5,5,5,5,-1,5,5,5,5,5,5,5,5,5,5,1,1,1,1,5,5,1,1,5,5,1,5,5,5,-1,-1,-1,-1,-1,5,-2,-1,-1,-1,5,-1,-1,-1,5,5,-1,-1,-1,-1,5,-1,-2,5,-1,-1,-2,-1,5,-1,-1,-1,-1,-1,-2,5,-2,-2,-2,-2,-2,-2,5,-2,-1,-1,-1,-2,-1,-2,-2,-1,5,-1,-1,-2,-2,-2,-1,-2,-2,-1,5,5,5,5,5,-1,5,-1,5,5,5,-1,5,-1,5,5,-1,-1,-1,5,-1,5,5,5,1,5,-1,5,-1,5,5,5,5,5,1,5,1,-1,5,5,5,5,5,-1,5,1,5,5,5,1,5,5,5,-1,5,5,5,-1,5,5,5,5,5,5,5,1,1,5,5,5,2,5,5,5,5,5,1,5,1,2,-1,5,5,-1,5,5,1,5,5,1,5,5,5,5,5,5,1,5,5,5,5,5,5,1,1,-1,5,5,5,5,5,5,5,5,5,5,1,5,5,5,5,5,5,1,5,5,5,5,5,5,5,5,5,5,5,5,5,5,5,5,5,5,5,5,5,5,5,5,5,5,5,5,5,5,5,5,5,5,5,5,5,5,5,5,5,2,5,5,5,5,5,5,-1,-1,5,5,-1,5,5,5,-1,5,-1,5,5,5,-1,-1,5,5,-1,5,-1,-1,5,5,5,-2,-1,-1,5,-1,5,-1,5,5,5,5,5,5,5,5,-1,-1,-1,-1,5,5,5,-1,-1,-1,5,5,5,5,5,5,5,5,-1,5,5,-1,5,5,5,5,-1,-1,5,5,5,5,5,5,5,5,-1],[2,1,3,3,3,2,2,2,3,3,3,1,2,3,3,3,3,1,1,1,2,2,5,1,1,1,5,5,1,1,1,2,1,1,5,5,5,1,5,1,1,5,5,5,-1,5,5,5,5,-2,-1,-2,5,5,5,5,-2,5,5,5,5,5,5,5,5,5,1,5,5,5,5,5,5,5,5,5,5,5,5,5,5,5,1,5,5,1,1,5,5,5,5,1,1,1,5,1,5,5,5,5,5,5,5,5,5,5,5,1,1,5,5,5,5,5,5,5,5,5,5,5,5,5,5,5,5,5,1,5,5,5,5,5,5,5,5,1,1,1,2,5,1,5,5,5,1,1,5,1,1,1,5,-2,5,5,5,5,5,1,5,1,5,5,5,5,1,5,5,1,1,1,1,2,1,1,5,1,2,2,1,2,2,1,1,1,1,1,1,1,1,1,-2,-2,-1,5,-2,-1,5,-1,-1,5,-2,-2,-1,-2,5,-2,-2,-2,-2,-2,5,5,-2,-2,-2,-2,-2,-1,-2,-2,-2,5,5,5,-2,-1,-2,-2,-2,-2,-2,-2,5,-2,5,-2,-2,-2,-2,-2,-1,-1,-2,-2,-2,-2,-2,-2,-2,-2,-2,-2,5,5,5,5,5,-2,5,5,5,5,-1,5,-1,-2,-2,-2,5,-1,-1,5,-1,2,5,5,-2,-1,-1,5,-2,5,-1,5,-1,5,5,5,5,5,-2,5,-2,-2,5,-1,-2,5,5,5,5,5,5,5,5,5,5,5,5,5,5,5,-1,5,5,5,5,5,5,5,5,5,5,5,5,5,5,-1,5,5,5,-1,5,5,5,-1,5,5,1,-2,-1,5,5,5,5,5,5,5,5,5,5,5,5,5,-2,5,5,5,5,5,5,5,5,5,1,5,5,5,5,5,5,5,5,1,5,5,5,-1,1,1,1,5,5,5,5,5,5,5,5,5,5,5,5,1,1,1,1,5,5,5,5,5,5,5,5,5,5,5,5,5,5,5,5,5,1,5,5,5,5,5,5,5,5,5,5,5,-2,5,-1,-1,5,5,-1,5,-2,5,5,5,-2,5,-2,5,5,5,5,5,5,5,5,-2,-2,-2,-2,5,1,5,-1,5,5,5,-1,5,5,5,5,5,5,5,5,5,5,-2,5,5,5,5,5,5,5,1,1,5,5,5,5,5,5,5,1,5,5,5,1,1,5,5,1,5,5,1,-1],[2,2,3,3,2,2,2,2,2,3,3,2,3,3,3,3,3,1,1,2,3,2,1,1,1,1,5,5,5,5,1,1,2,2,1,1,1,2,5,1,1,5,5,-2,5,1,5,5,5,-1,-1,5,5,5,-1,5,-1,5,5,5,5,1,1,1,1,1,1,1,5,5,5,5,5,5,5,1,1,5,1,1,5,1,1,1,5,1,5,5,5,5,1,1,5,1,5,5,5,5,5,5,5,5,5,5,5,5,1,5,5,5,5,5,5,5,1,1,5,5,5,5,5,5,1,5,1,5,5,5,5,5,5,5,5,5,5,5,1,1,5,5,5,5,1,1,1,1,1,1,1,1,2,5,1,5,5,5,5,5,5,5,5,5,5,1,5,5,1,5,5,5,1,1,1,5,5,5,1,2,1,1,5,1,1,1,1,1,1,1,1,1,5,-1,-2,-2,-1,-2,-1,5,-2,-1,5,-2,-2,-2,5,-1,-2,-2,-2,5,5,-1,-2,-2,-2,-2,-2,-2,-2,-2,-1,-1,5,-2,5,5,-2,-2,-1,-2,-2,-2,5,-2,-1,-2,-2,5,-2,-1,-2,-2,-2,5,-1,-2,-2,-2,-2,-2,-1,5,5,5,1,5,5,-1,5,-2,5,5,5,5,5,5,5,5,-1,5,5,5,-1,1,5,-1,-1,-1,-2,-1,5,5,5,-2,5,5,5,5,5,5,5,-1,5,-2,-1,-1,-2,5,5,5,5,-1,5,5,-1,5,-1,5,5,-1,5,5,5,5,1,5,5,-1,5,5,5,5,-1,5,-1,-2,5,5,5,5,5,1,-2,5,5,5,5,5,5,5,5,5,5,5,5,5,5,5,5,5,5,5,5,5,5,5,5,-1,5,5,5,1,5,5,5,5,5,5,1,1,5,5,5,5,5,5,1,5,5,5,5,5,5,5,5,5,5,5,5,5,5,5,1,5,5,5,5,5,5,5,5,-2,5,5,5,5,5,5,-1,5,5,5,5,5,5,5,5,5,5,5,5,5,5,5,5,-2,5,5,-1,5,5,5,5,-1,5,5,-1,5,-1,-1,5,5,-1,5,5,-1,5,5,5,-2,-1,5,5,-1,5,-1,5,5,5,5,5,5,5,5,-1,5,-1,-1,5,5,5,-2,5,5,5,5,5,5,5,5,5,5,5,5,5,-1,5,5,5,5,5,5,5,5,5,-1,5,1,-1,5,5],[2,3,3,3,1,2,2,2,2,2,3,2,3,3,3,3,3,1,1,1,3,2,1,1,1,2,5,5,1,5,1,2,2,1,1,5,5,2,5,1,5,2,5,5,5,5,5,-2,5,-2,5,-2,5,1,-2,5,5,5,5,5,5,1,5,1,5,1,1,5,5,5,1,5,5,5,5,5,5,5,5,5,1,1,5,5,1,5,5,5,5,5,5,1,5,1,5,1,5,5,5,5,5,5,5,5,1,5,5,5,5,5,-1,5,5,1,1,5,5,5,1,1,5,1,5,5,5,-2,5,5,5,5,5,5,5,5,1,1,5,1,5,5,1,5,1,1,1,1,1,1,1,1,1,5,5,5,5,5,5,5,5,5,5,5,5,5,5,5,1,5,5,1,1,1,1,1,5,1,2,2,1,1,1,1,1,1,1,1,1,1,1,1,-2,-2,-2,-2,-2,-2,-2,-2,-2,-2,5,5,5,-1,5,-2,-2,-2,-1,-2,-2,-2,-2,-2,-2,-2,-2,-2,-2,1,-2,1,-1,-2,-2,-2,-2,-2,-2,-2,-2,-2,5,-2,-2,-2,-2,-2,-2,-2,-2,-2,-2,-2,-2,-2,-2,-2,-2,-2,-2,-2,5,5,5,5,5,-2,5,5,5,5,5,-2,5,5,-2,-2,5,5,5,5,-2,1,-2,5,5,-2,-2,5,5,5,-2,5,5,5,5,5,5,-2,5,-2,5,-2,-2,-2,-2,5,5,5,5,5,-2,5,5,5,5,5,-2,-1,5,5,-2,5,5,5,5,5,5,5,5,-1,5,5,5,-1,5,-2,5,-2,5,-2,5,5,5,5,5,5,5,5,5,5,5,5,-2,5,5,5,5,5,5,5,5,5,5,-2,5,-2,5,5,5,5,5,5,1,1,5,5,5,5,5,5,5,5,5,5,5,5,5,1,5,1,5,1,5,5,5,5,5,5,5,5,1,5,1,1,5,5,5,5,5,5,5,5,5,5,5,5,5,5,5,5,5,5,5,5,5,5,5,5,5,5,5,5,5,5,5,5,-2,5,5,5,5,5,5,5,5,-2,-2,-2,5,5,5,5,5,5,-2,5,-1,-2,5,-2,5,5,5,5,5,5,5,-2,5,5,5,5,5,5,5,5,5,5,5,-2,5,5,5,-2,5,5,5,5,5,5,5,5,5,-2,5,5,5,5,5,5,5,5,5,5,5,1,5,1,5],[2,1,3,3,2,2,2,3,3,3,3,1,2,3,3,3,3,1,1,1,2,2,5,5,1,1,5,5,5,5,1,2,1,5,5,5,5,1,5,1,1,5,5,5,-1,5,5,5,5,-2,5,-2,5,-2,-1,5,-2,-2,5,5,5,5,5,5,5,5,1,5,5,5,5,-1,5,5,5,5,5,5,5,1,5,5,1,5,5,1,1,5,5,5,5,1,1,1,5,1,5,5,5,5,1,5,5,5,5,5,5,1,1,5,5,5,5,5,5,5,5,5,5,5,5,5,5,5,5,-2,1,1,5,5,5,5,5,5,5,1,1,1,2,5,1,5,5,5,1,1,5,1,1,1,5,-2,5,5,5,5,5,1,5,1,5,5,5,5,1,5,5,1,1,1,1,2,1,1,5,1,2,2,1,2,2,1,1,1,1,1,1,2,1,1,-2,-2,-2,5,-2,-2,5,-1,-1,5,-1,-1,-1,-2,-2,-1,-2,-2,-2,-2,5,-2,-2,-2,-2,-2,-2,-1,-2,-2,-2,5,5,-1,-2,-2,-2,-2,-2,-2,-2,-2,5,-2,5,-2,-2,-2,-2,-2,-2,-2,-2,-2,-2,-2,-2,-2,-2,-2,-2,-2,5,5,5,5,5,-2,5,5,5,-2,-1,5,-2,-2,-2,-2,5,-1,-1,5,-2,1,5,-1,-2,-2,-2,5,-2,5,5,5,-1,5,5,5,5,5,-2,5,5,-1,5,-2,5,5,5,5,5,5,5,5,5,5,5,5,5,5,5,5,5,5,5,5,5,5,5,5,5,5,5,5,5,5,5,-1,5,5,5,-2,5,5,5,-2,5,5,1,5,5,5,5,5,5,5,5,5,5,5,5,5,5,5,-2,5,5,5,5,5,5,5,5,5,1,5,5,5,5,5,5,5,5,1,5,5,5,5,1,5,1,1,5,5,5,5,5,5,5,5,5,5,5,1,1,1,1,5,5,5,5,5,5,5,5,1,5,5,5,5,5,5,5,5,1,5,5,5,5,5,5,5,5,5,5,5,-2,5,-1,5,5,5,-1,5,-2,5,5,5,-2,5,-2,5,5,5,5,5,5,1,5,-2,-2,-2,-1,5,5,5,-2,5,5,5,-1,5,5,5,5,5,5,5,5,5,5,-2,5,5,5,5,5,5,5,1,1,5,5,5,5,5,5,5,1,5,5,5,1,1,5,5,1,5,5,1,5],[5,1,3,3,2,2,2,2,3,2,2,1,1,2,3,3,3,1,1,1,3,2,5,5,5,1,-2,5,5,-2,1,2,2,1,5,5,5,1,5,1,1,5,5,5,-2,5,5,5,5,-2,5,-1,5,5,-1,5,5,-2,5,5,-2,1,5,5,5,5,1,5,5,5,5,-1,5,5,-1,5,5,5,5,5,5,5,1,5,5,1,1,5,5,5,5,1,1,1,5,1,1,5,5,1,1,5,5,5,5,5,5,1,5,5,5,5,5,5,5,5,5,5,5,5,5,5,5,5,5,5,1,5,5,5,5,5,5,5,5,1,1,1,2,5,1,5,5,5,1,1,5,1,1,1,5,-2,5,5,5,5,5,1,5,1,5,5,5,5,1,5,1,5,1,1,1,2,1,1,5,1,3,3,2,2,3,1,1,1,1,1,2,1,1,1,-2,-2,-2,5,-2,5,5,5,-1,5,-1,-1,5,-2,-1,-2,-2,-2,-2,-1,5,-2,5,-2,-1,-2,-1,5,-2,-2,-2,-1,5,5,-2,-2,-2,-2,-2,-2,-2,-2,5,-2,5,-2,-2,-2,-2,-2,-2,-2,-2,-2,-2,-2,-2,-2,-2,-2,-2,-2,5,5,5,5,5,-2,5,5,5,5,5,5,-2,-2,-2,-1,5,-1,5,5,-1,1,5,-1,-1,-1,5,-1,-2,-1,-1,5,5,5,5,5,5,5,-2,5,5,5,5,-1,5,5,5,5,5,5,5,5,5,5,5,5,5,5,5,5,5,5,5,5,5,5,5,5,5,5,5,5,5,5,5,5,5,5,5,-2,5,5,5,-2,5,5,1,-1,5,1,5,5,-2,5,5,5,5,5,5,5,5,-1,-2,5,5,5,5,5,5,5,5,5,1,5,5,5,1,1,5,5,5,1,5,5,5,5,1,1,1,5,1,1,5,5,5,5,5,5,5,5,5,1,1,1,1,5,5,5,5,5,5,5,5,1,5,5,5,5,5,5,5,5,5,5,5,5,5,5,5,5,5,5,5,5,-1,5,5,-2,5,-1,-1,5,-2,-2,5,5,-1,-1,-2,-2,5,5,5,5,5,5,5,-1,-2,-2,-2,5,1,5,5,-2,5,5,5,5,5,5,5,5,5,5,5,5,-1,-1,5,5,5,5,5,5,5,1,1,5,5,5,5,5,5,5,5,5,5,5,5,5,5,5,5,1,5,1,-2],[2,1,3,3,2,1,1,2,2,3,2,2,3,3,3,3,3,1,1,1,2,1,1,2,2,2,5,1,1,1,1,1,1,5,1,5,5,2,5,1,1,5,1,5,1,5,5,5,1,-1,-1,-1,-1,5,1,1,1,5,-1,-1,5,1,1,5,5,5,2,5,5,5,5,5,-1,2,5,5,5,5,5,5,1,5,5,5,5,3,1,5,5,1,5,5,1,1,5,5,1,5,5,5,5,-1,-1,5,5,5,5,1,5,5,5,5,5,5,5,5,-1,5,5,-1,5,5,5,5,5,5,5,5,5,5,5,5,5,5,5,5,1,2,1,5,5,1,1,1,5,1,1,1,1,1,5,5,5,5,5,5,5,5,5,5,5,5,5,5,5,5,5,5,5,5,5,1,1,1,5,5,1,1,1,1,1,5,5,1,1,1,5,5,5,1,5,5,5,5,-1,-1,-1,5,-1,5,5,-1,-1,5,-1,5,-1,-1,-1,5,1,5,1,-1,-1,-1,-1,-1,5,-1,-1,-1,1,-1,5,5,1,5,-1,-1,5,-1,-2,-2,5,5,5,-1,-1,5,-1,1,-2,-1,5,-1,-1,-1,-1,-1,-1,-1,5,5,-1,5,1,-1,5,-1,-1,5,5,1,5,5,5,5,5,5,5,5,-1,5,1,5,-1,-1,-1,-1,-1,5,-1,1,-1,2,5,5,5,5,5,5,5,5,-1,-1,-1,5,5,-1,5,5,5,5,5,-1,5,-1,5,-1,5,5,5,5,5,5,5,5,5,5,5,-1,5,-1,-1,-1,-1,-1,-1,-1,-1,5,5,5,3,5,-1,1,1,-1,1,5,5,5,5,-1,5,5,5,5,5,5,5,5,5,-1,5,-1,5,5,5,5,5,5,1,5,5,5,1,1,5,-1,5,1,5,5,1,5,5,5,5,5,5,5,5,5,5,5,5,5,5,5,5,5,5,1,1,1,5,5,-1,5,1,5,5,5,5,5,5,5,5,5,5,5,-1,5,-1,5,5,5,5,5,-1,5,-1,5,5,5,-1,5,5,5,-1,5,-1,-1,5,-1,-1,-1,5,5,5,5,-1,-1,5,5,5,-1,-1,-1,5,-1,5,5,5,5,5,5,5,5,5,5,5,5,5,-1,5,5,5,5,5,5,5,5,5,5,5,5,5,5,5,5,5,5,5,5,5,5,5,5,5,5,5,5,5,5,5,5,5],[1,3,3,3,1,3,1,1,1,3,3,1,1,2,3,3,2,1,1,1,2,2,5,5,1,1,5,5,5,5,1,2,1,1,2,1,1,3,1,1,1,5,5,5,1,1,5,5,5,5,5,5,5,5,5,5,5,5,5,5,5,2,2,1,1,1,1,5,1,5,5,5,5,5,5,1,1,5,5,5,5,5,1,1,1,5,1,5,5,1,1,5,1,5,5,5,2,5,5,5,5,5,5,5,5,5,1,5,5,1,5,5,5,5,1,1,5,5,1,5,1,5,1,5,5,5,5,1,1,1,5,5,5,1,5,5,2,3,1,5,5,1,1,1,1,1,1,1,1,1,5,5,5,5,5,5,5,5,5,5,5,-1,-1,-1,5,5,5,5,5,5,5,5,5,5,5,5,2,2,1,5,5,5,1,1,2,1,5,5,1,1,5,-2,-1,5,-1,-1,-1,-1,-1,-1,-1,5,5,5,5,-1,-1,-2,-2,-2,5,-1,-1,-1,5,-2,-1,-1,-1,-1,5,5,5,-2,-2,5,-2,-2,-1,-1,-1,-2,-1,-2,-1,-1,-1,-2,-1,-1,-1,5,-2,-1,-2,-2,-2,-2,-2,-2,-2,-2,5,5,5,5,5,5,5,5,5,5,5,5,5,5,5,5,5,5,5,5,5,5,5,-2,5,5,-1,-1,5,5,5,5,5,5,5,5,5,5,5,5,1,5,-1,5,-1,5,5,5,1,5,5,5,5,5,-1,-2,5,5,5,5,5,5,1,1,5,5,5,5,5,5,5,5,5,5,5,5,5,5,5,5,5,5,2,5,5,1,5,5,5,5,5,5,5,5,1,1,5,5,5,5,1,1,5,5,5,5,5,5,5,5,5,5,1,5,5,5,2,1,5,5,5,5,5,5,5,5,5,5,5,5,5,5,5,5,5,5,5,5,5,5,1,5,5,5,5,5,5,5,-1,5,5,5,5,5,5,5,5,5,-1,-2,-2,5,-1,5,5,-1,-1,5,5,5,-1,-1,-2,-1,-1,5,-1,-2,-1,5,-2,-2,-2,-2,-2,-2,-2,-2,-1,-1,-1,5,-1,-1,5,5,-1,-2,-1,-1,-2,-1,5,5,5,5,5,5,5,5,5,5,5,5,5,-2,5,5,5,5,5,5,5,-1,5,5,5,5,5,5,5,5,5,-1,5,5,5,5,5,5,-1,5,5,-1,5,5,-1,5,-1],[1,1,1,2,1,2,1,1,5,2,3,3,2,3,3,2,3,1,1,1,2,1,5,1,2,3,5,5,5,5,1,1,1,1,1,1,1,3,1,1,1,5,5,5,1,2,5,5,5,5,5,5,5,5,5,5,5,5,5,1,5,3,2,1,1,1,1,5,1,5,5,5,5,5,5,1,1,1,1,5,5,5,1,1,1,5,5,5,1,1,1,5,1,5,5,5,2,1,5,5,5,5,5,5,5,5,1,1,5,1,5,5,5,1,1,1,5,5,1,5,1,5,1,5,5,5,5,1,1,1,5,5,5,1,5,5,2,3,5,5,5,1,1,1,1,5,5,1,1,1,5,5,5,5,5,5,5,5,5,5,-1,-1,-1,5,5,5,5,-1,5,5,5,5,-1,5,5,5,2,2,1,5,5,5,5,1,1,2,5,5,1,1,-1,-1,-2,-1,-1,-1,-2,-1,-2,-1,5,-1,-1,5,-1,-2,-1,-2,-2,-2,5,5,5,5,-1,5,5,-1,5,5,5,5,5,5,-1,5,5,-2,-1,-1,-2,-2,-1,-2,5,5,5,-2,-1,5,-1,5,-2,-2,-2,-2,-2,-2,-1,-2,-2,-2,5,5,5,5,5,5,5,-1,5,5,5,5,5,5,5,5,5,-1,5,5,5,5,5,5,5,5,-1,5,5,5,5,5,5,5,5,5,5,5,5,5,1,5,5,5,-1,5,5,5,1,5,5,5,5,5,5,-1,5,5,5,5,5,5,1,1,5,5,5,5,5,5,5,5,5,5,5,5,5,5,5,5,5,1,3,5,-1,1,5,5,5,5,5,5,5,-1,5,1,5,5,5,5,5,5,5,5,5,5,5,5,5,5,5,5,1,5,5,5,2,1,5,5,5,5,5,5,5,5,5,5,5,5,5,5,5,5,5,5,5,5,5,5,1,5,5,5,5,5,5,5,-2,-1,5,5,5,5,5,5,5,5,-1,-1,-2,5,5,5,5,5,-1,5,5,5,-1,-1,-2,-1,-2,-1,-1,-1,-1,5,-2,-1,-2,-2,-2,-2,-2,-2,-1,5,-1,-1,-2,-1,-1,-1,-1,-2,-1,-1,-2,-1,5,5,5,5,5,5,5,5,5,5,5,5,-1,-2,5,5,5,5,5,-1,5,-1,-1,5,5,5,5,5,5,5,5,5,5,5,5,5,-1,5,-1,5,-1,5,5,5,-1,-1,-2],[5,5,5,3,2,2,3,3,2,2,1,1,1,1,1,3,3,1,1,1,2,1,5,5,1,2,5,5,1,1,5,1,1,1,1,1,1,5,5,5,5,5,5,5,5,5,5,1,3,5,5,5,5,5,5,5,5,5,5,5,5,5,5,5,1,1,1,5,1,5,5,5,5,5,5,1,5,5,1,5,5,1,1,5,5,1,5,5,1,5,1,2,2,1,5,5,1,1,5,5,5,5,5,5,1,5,1,1,5,1,5,5,5,1,1,1,5,5,1,5,1,5,5,5,5,5,1,5,5,5,5,5,5,5,5,5,5,1,-1,5,5,5,1,2,1,1,2,1,2,3,1,5,5,5,5,5,5,5,5,5,5,5,5,5,5,5,5,5,5,5,1,1,5,1,5,5,2,3,3,1,1,1,1,2,1,3,1,1,1,2,5,-2,-1,-1,5,-1,5,-1,-1,5,-2,-1,-1,-1,5,-1,-1,-2,-1,-2,-1,-1,5,5,5,-2,-1,5,5,-1,-2,5,5,5,5,-1,-2,-2,-1,-1,-2,-2,-2,-2,-2,-2,-2,-2,-2,-2,-1,-1,-2,-1,-1,-2,-2,-2,-2,-2,-2,-2,-1,5,5,5,5,5,5,-1,5,5,5,5,5,5,5,5,-1,5,-1,5,-1,-2,5,5,-1,-1,5,5,5,5,5,5,5,5,5,5,5,5,-1,5,5,5,-1,-1,-2,5,5,5,5,5,5,5,5,5,-1,-1,-1,5,5,5,1,5,5,1,5,5,5,5,5,5,5,5,-1,5,-1,5,5,5,5,-1,5,5,1,-2,-1,5,5,-1,5,5,5,5,5,5,1,5,5,5,5,5,5,1,5,5,5,5,5,5,5,1,1,1,5,5,5,5,1,2,-1,5,5,5,5,5,5,1,5,5,5,1,5,1,5,5,5,5,5,5,5,5,1,5,1,5,-1,5,-2,5,-1,-2,5,5,5,5,5,5,5,5,5,5,-1,5,-2,5,5,5,5,5,5,5,-1,-1,-1,-1,5,-1,-2,-1,5,5,-2,-1,-2,-1,-2,-1,-1,-1,-1,5,-1,5,-1,-1,5,5,5,5,5,5,-1,5,5,5,5,5,5,5,5,5,5,5,5,5,5,-2,5,-1,-1,5,5,5,5,5,5,5,5,1,5,5,5,5,5,5,5,5,5,5,5,5,5,5,5,5,5,5,5,5,5],[1,1,3,3,2,2,3,3,3,5,5,5,1,1,1,2,2,1,1,1,2,2,5,5,5,5,-1,5,5,5,1,3,1,5,1,5,5,1,5,5,5,5,5,-1,5,5,5,-1,-1,-1,5,5,-1,-1,-1,-1,5,-1,5,5,5,1,1,5,1,5,1,5,5,5,5,-1,5,5,-1,5,5,5,5,5,5,5,5,5,5,5,1,5,5,5,5,1,1,1,5,5,2,1,5,5,1,5,5,5,1,5,1,1,5,1,5,5,5,1,1,1,-1,5,1,5,1,5,1,5,5,5,5,5,1,5,5,5,5,5,5,5,5,2,1,5,5,2,1,1,1,1,2,2,3,1,5,5,5,5,5,5,5,5,5,5,5,5,5,5,5,5,5,5,5,1,1,1,5,1,5,5,2,3,3,1,1,1,1,1,2,3,1,1,1,2,5,-1,-1,-1,-1,5,-1,-2,-1,5,-1,5,-1,5,-1,-1,-1,-2,-1,-1,5,5,-1,-1,-1,-1,-1,5,5,-1,-1,5,5,-1,-2,5,-2,-2,-1,-1,-1,-1,-1,-2,-1,-2,-2,-2,-1,-1,-1,5,-2,-1,-1,-2,-2,-2,-1,-1,-2,-1,5,5,5,5,5,5,1,-1,5,5,-1,5,5,-1,5,5,-1,-1,5,5,-1,-2,5,-2,-1,-1,-1,-1,-1,-1,-1,5,5,5,-1,-1,5,-1,5,5,5,5,-1,5,-1,5,5,5,5,5,5,5,5,5,5,5,5,-1,5,5,5,5,5,5,5,5,5,5,5,5,5,5,5,5,5,5,5,5,5,5,5,5,1,5,-1,1,1,5,1,5,5,5,5,5,1,1,1,5,5,5,5,1,5,-1,5,5,5,5,1,5,5,5,1,5,5,5,2,1,5,5,1,1,5,5,5,5,5,5,5,1,1,1,1,5,5,5,5,5,5,5,1,1,1,5,5,5,5,5,5,-1,1,5,5,1,5,5,5,5,5,5,5,5,5,5,5,5,5,5,5,5,5,5,-1,5,5,5,-1,5,5,5,-1,5,-1,-1,-1,-1,-2,-2,5,5,5,5,-1,5,5,5,-1,5,5,-1,-1,5,5,5,5,5,5,5,5,5,5,5,5,5,5,5,5,5,5,5,5,5,5,5,5,5,5,5,5,5,5,5,1,5,5,5,5,5,5,5,5,5,5,5,5,5,5,5,-1],[3,2,2,3,2,2,3,3,3,1,5,1,1,1,1,1,1,1,5,1,1,1,5,5,5,1,-1,-1,-1,5,5,1,5,5,5,5,5,1,5,5,5,5,5,-1,5,5,5,5,5,-1,5,-1,5,5,-2,5,-1,5,-1,5,5,1,5,5,5,5,5,5,5,5,5,-1,5,-1,5,5,5,5,5,5,5,5,5,5,5,1,5,5,5,1,1,1,1,1,5,5,1,5,5,5,5,5,5,-1,1,5,1,1,5,5,5,5,5,5,5,5,-1,-1,5,5,5,5,5,5,5,5,5,5,5,5,5,5,5,5,5,5,5,2,1,5,5,1,1,2,1,2,3,1,3,3,5,1,2,5,5,5,5,5,1,5,5,5,5,5,1,5,1,1,5,5,1,2,2,1,1,1,1,2,2,2,1,1,5,1,1,2,1,1,1,2,5,5,5,5,-1,5,-1,-1,5,5,-1,-1,-1,-1,-1,-1,-1,-2,-1,-1,-1,-1,-1,-1,-2,-1,-1,-1,-1,-1,-1,-1,5,5,-1,-1,-2,-2,-1,-1,-2,-2,-1,-2,5,5,-1,-2,-1,-2,-1,-1,-2,-1,-1,-2,-2,-1,-2,-2,5,-2,5,5,5,5,5,-1,5,-1,5,5,5,5,-1,-1,-1,5,-1,5,-1,5,5,5,5,5,5,5,5,-1,-1,5,-1,5,-1,-1,1,5,5,5,5,5,5,5,5,-1,-1,5,5,-1,1,1,5,5,5,5,-1,5,5,5,1,5,5,5,5,1,-1,5,5,5,5,5,5,5,5,5,5,5,-1,5,5,-2,-1,-1,1,1,5,1,5,5,1,5,5,5,5,5,1,1,5,5,1,1,1,1,5,-1,5,5,5,5,1,1,1,1,1,5,-1,5,3,3,5,5,1,5,5,5,5,5,5,5,5,5,5,5,5,5,5,5,5,5,5,5,1,5,5,1,5,1,5,5,5,5,5,5,5,5,5,5,5,5,-1,5,5,5,5,5,5,5,5,5,5,5,5,5,-2,-1,5,5,-1,5,5,5,-1,5,5,5,5,5,-1,5,5,1,5,5,5,5,5,5,5,5,-1,5,-1,5,5,5,5,-1,5,-1,-1,5,5,5,5,5,5,-1,5,5,5,5,5,5,5,5,5,5,5,5,5,5,5,5,5,5,5,5,5,5,5,5,5,5,5,-1,5,1,1,1,5],[2,1,2,3,2,2,3,3,3,1,5,5,1,1,1,5,1,5,1,1,5,1,5,5,1,5,-1,5,5,5,5,1,1,5,5,5,5,5,5,5,5,1,-2,-1,5,5,5,5,5,5,5,5,-1,5,-1,-2,-1,-1,5,1,5,1,5,5,5,5,5,5,5,5,5,5,-1,5,-1,5,5,5,5,5,5,5,1,5,5,1,5,5,1,5,5,1,1,5,5,5,1,5,5,5,1,5,5,5,1,5,1,1,5,5,5,1,5,5,5,5,-1,5,5,5,5,5,5,5,5,5,5,5,5,5,5,5,5,5,5,5,5,2,5,5,5,2,1,2,1,2,3,1,3,3,5,1,2,5,5,1,5,5,5,5,5,5,5,5,1,5,1,1,1,5,5,2,2,1,1,1,1,2,3,2,1,1,1,5,2,2,1,1,1,1,-1,-1,5,5,-1,-1,-1,-1,5,5,5,-1,-2,-1,-1,-1,5,5,-1,-2,-2,-2,-2,-2,-2,-1,-2,-1,-1,-2,-2,-1,5,-1,-2,5,-2,-2,-2,-2,-2,-2,-1,-2,-2,5,5,-2,-1,-2,-2,-1,-2,-2,-2,-2,-2,-1,-2,-2,5,-1,-1,5,5,5,5,-1,5,-1,5,5,-1,5,-2,-1,-1,-1,5,5,5,-1,5,5,5,5,5,-1,5,-2,-1,5,-1,5,-1,-1,5,5,-1,5,5,5,5,5,5,1,-1,5,5,-1,5,1,5,5,5,-1,-2,-1,-1,-1,5,5,5,5,5,1,5,5,5,5,5,5,-1,-1,5,5,5,5,5,5,5,-1,-1,-2,1,5,5,5,5,1,1,5,5,5,5,5,5,1,1,5,1,1,1,1,5,-1,5,5,5,1,1,1,1,1,5,5,5,5,3,3,5,5,1,5,5,5,-1,5,1,1,5,5,5,5,5,5,5,5,5,5,5,5,1,5,5,5,5,5,5,5,5,-1,5,5,5,5,5,5,5,5,5,5,1,5,5,5,5,5,5,5,-1,5,5,5,-1,-2,5,5,-1,5,5,5,-1,5,5,5,5,5,5,5,5,1,5,5,5,5,5,5,5,5,5,5,-1,5,5,5,5,5,5,-1,5,5,5,5,-1,5,5,5,5,5,5,5,5,5,5,5,5,5,5,5,5,5,5,5,5,5,1,5,1,5,5,5,5,5,5,5,5,1,1,1,1],[1,1,2,3,1,2,3,2,2,3,2,2,3,3,3,3,3,5,1,1,3,1,1,2,2,2,1,1,1,1,1,1,1,1,1,1,5,3,5,1,1,5,5,5,5,1,1,5,5,-1,5,5,5,5,5,5,5,5,5,5,5,2,1,5,5,1,5,5,5,5,1,5,5,5,5,1,1,5,5,5,5,1,1,5,1,1,5,5,5,1,5,5,1,1,5,5,5,5,5,5,5,5,5,5,5,5,5,1,5,5,5,5,5,5,5,5,5,5,5,5,5,5,5,5,5,5,5,5,5,5,5,5,5,1,5,5,1,1,1,5,5,2,1,1,1,1,5,5,1,1,-1,5,5,5,5,5,5,5,5,5,5,5,5,5,5,5,5,5,5,5,5,1,1,5,5,5,2,2,1,1,1,1,1,1,1,1,5,5,1,1,-1,-1,-1,5,-2,-1,-1,-1,-1,-1,5,5,-1,5,5,-1,-1,-1,5,-1,1,1,5,-1,5,-1,-1,-1,5,5,-1,5,5,1,5,-1,5,-1,-1,-2,-2,-1,-1,-1,5,-1,5,5,5,-1,-1,-1,-2,-1,-1,-1,-2,-2,-1,-1,-1,5,5,5,5,-1,5,-1,5,-1,5,5,5,5,1,5,1,5,-1,5,5,1,-1,5,2,5,5,-1,-1,-1,5,5,5,5,-1,1,1,5,5,5,-1,5,5,-1,5,5,-1,5,5,1,5,5,5,5,5,5,5,-1,5,-1,5,5,5,5,1,5,5,5,-1,5,5,5,5,5,-1,-1,5,5,5,5,5,1,-1,1,1,5,5,5,5,5,5,5,2,5,5,5,5,5,5,5,5,5,5,5,5,-1,-1,5,5,5,5,5,5,5,1,5,5,5,1,5,1,1,5,5,5,5,5,5,5,5,5,5,5,5,5,5,5,5,5,5,5,5,5,5,5,1,5,5,5,5,-1,-1,5,5,5,5,5,1,5,5,5,5,-1,5,5,5,-1,5,5,5,5,5,5,-1,-1,-1,-2,-1,-1,-1,-1,-1,-1,5,-2,-1,-1,-1,-1,-1,-1,5,-1,5,-1,-1,-1,5,5,-2,5,-1,-1,5,5,5,5,5,5,-1,-1,5,5,-1,5,5,5,-1,5,5,5,-1,5,5,5,5,5,-1,5,5,5,5,5,5,5,5,5,5,5,5,5,-1,5,5,5,-1,-1,5,5,5,-1],[1,1,2,3,1,2,3,3,2,3,3,2,3,3,3,2,2,5,1,1,2,1,2,3,2,3,2,1,2,2,1,1,1,1,1,1,1,1,5,1,1,5,5,5,5,5,5,5,1,-1,-1,5,5,5,5,5,5,5,5,5,5,1,1,5,5,1,1,5,5,5,1,5,5,1,5,5,5,5,1,1,5,5,1,5,1,1,5,5,1,5,5,1,1,5,5,5,5,5,5,5,5,5,5,5,5,5,5,1,5,5,5,1,5,5,5,5,5,5,5,5,5,5,5,5,5,5,5,5,5,5,5,5,5,5,5,5,1,1,1,5,5,1,1,1,1,1,5,1,1,1,5,5,5,5,5,5,5,5,5,-1,5,5,5,5,1,5,5,5,5,5,5,2,2,1,1,1,1,2,1,1,1,1,5,1,1,1,1,1,1,1,5,-1,-2,5,-2,-1,-1,5,-1,-1,-1,5,5,5,5,-1,-1,-2,-1,-1,5,5,-1,-1,-2,-1,-1,-1,-1,-1,-1,5,5,5,5,-1,-1,-2,-1,-1,-1,-1,-1,-2,5,-1,-1,5,5,-1,5,-1,-1,5,-1,-1,-2,-2,5,-1,-1,5,1,5,5,5,5,-1,5,5,5,5,5,5,1,5,5,5,5,5,5,1,-1,5,1,-1,-1,-1,-1,-1,-1,5,5,5,-1,5,5,5,5,5,-1,-1,-1,-1,-1,-1,-1,5,5,5,5,-1,5,5,5,5,-1,-2,5,-1,5,-1,5,-1,5,5,-1,-1,-1,5,5,5,-1,5,-1,-1,5,5,5,5,-1,1,-1,5,5,5,5,5,5,-1,-1,5,1,5,5,5,5,5,5,5,5,5,5,5,5,-1,-1,-1,5,5,5,5,5,5,1,5,5,5,5,5,5,5,5,5,5,1,5,1,5,5,5,5,5,5,5,5,5,5,5,5,5,5,5,5,5,1,5,5,5,5,-1,5,1,5,5,5,5,-1,5,5,5,5,-1,5,5,5,5,5,5,5,5,5,-1,5,-1,-1,-1,5,5,-1,5,5,-1,5,-1,-1,5,5,-1,-1,-1,5,5,5,-1,-1,5,5,5,-2,5,-1,5,5,5,5,5,5,5,5,5,5,5,5,5,-1,5,5,5,5,5,-1,5,5,5,5,5,5,5,5,5,5,5,5,5,5,5,5,5,5,5,5,5,1,5,5,5,1,5,1,5],[2,1,1,3,1,1,2,2,1,1,3,1,2,3,3,3,3,1,3,2,2,1,1,1,1,1,5,5,5,5,2,1,2,1,1,5,5,1,5,5,5,5,1,5,5,2,5,5,5,5,1,1,5,5,5,5,5,5,5,5,5,1,1,5,1,1,1,5,5,5,5,5,5,5,5,5,5,5,1,1,3,5,1,5,1,5,5,5,2,1,5,5,1,5,5,5,5,5,5,5,5,5,5,5,2,5,1,5,5,5,1,1,5,5,5,5,5,5,5,5,1,1,5,5,5,1,5,5,5,5,5,5,5,5,5,5,1,1,5,5,5,2,1,1,2,1,1,1,1,2,1,1,1,5,5,5,5,5,5,5,5,-1,-1,5,5,-1,5,5,5,5,5,5,5,5,5,5,1,3,1,1,5,5,1,5,1,1,5,1,1,1,5,-1,-1,5,-1,-1,-1,5,-1,-1,5,-1,5,-1,5,5,5,5,-1,-1,5,5,-1,-1,-1,5,-1,5,5,-1,5,-1,5,-1,1,1,1,-1,-1,-1,-1,-2,5,-1,-1,-1,-1,-1,-2,-1,5,5,-2,-2,5,-1,-1,-1,-1,-2,-1,-2,5,5,5,-1,5,-1,5,-1,5,5,1,5,5,-1,-1,5,-1,5,5,5,5,5,5,5,5,-1,5,5,5,5,5,5,5,5,1,5,5,5,5,5,5,5,5,5,5,5,5,5,1,5,5,5,5,5,5,5,5,5,5,5,5,5,5,5,5,5,5,5,5,5,5,5,5,5,5,5,5,5,5,-1,-1,-1,5,5,5,1,5,5,3,5,5,5,5,5,5,5,5,5,1,5,1,5,5,-1,5,5,5,5,1,5,5,1,1,5,5,5,1,1,5,-1,5,5,5,5,5,5,5,5,1,5,5,5,5,5,5,5,5,5,5,5,5,5,5,5,5,1,5,5,5,5,5,5,5,5,5,5,5,5,5,5,5,5,5,5,5,5,5,-1,5,5,5,5,-1,-1,5,5,-1,-1,5,5,-1,-1,-1,-1,5,5,-1,-1,5,5,-1,-1,-1,-1,-1,-1,-1,-2,-1,-1,-2,-1,5,-1,5,5,-1,-1,5,-1,5,5,5,-1,-1,-1,5,5,-1,2,5,-1,-1,-1,5,5,-1,5,1,5,5,-1,-1,-1,1,5,5,-1,5,5,-1,5,-1,-1,-1,5,-1,-1,-1],[3,3,3,3,2,1,2,3,3,5,5,5,5,5,3,1,1,5,5,5,1,1,5,-2,5,5,-2,-2,5,-1,5,1,5,5,5,5,5,5,5,5,-2,5,5,-1,-2,-2,-2,-2,-2,-2,-2,-2,-2,-2,-2,-2,-2,-2,-2,5,-2,5,5,5,5,5,5,5,5,5,5,-2,-1,5,-2,5,5,-2,-2,5,-2,5,-1,5,5,5,5,5,5,5,5,1,5,5,5,5,5,5,5,5,5,5,5,5,5,5,5,5,5,5,5,5,5,5,5,5,-1,5,5,5,5,5,5,5,5,5,5,5,5,5,5,-1,5,5,-2,5,5,1,5,5,5,5,5,1,5,1,2,5,1,2,1,5,5,1,1,2,5,5,5,5,1,1,5,5,1,2,1,2,1,1,1,3,3,2,1,2,1,1,2,1,1,2,1,1,1,1,1,1,1,1,5,5,5,5,5,5,5,5,5,5,5,-2,5,5,5,5,5,-1,-2,5,5,-2,-2,-2,-2,-2,-1,-1,-2,-2,-2,-2,5,-2,-2,5,-1,-2,-1,-2,-1,-2,-2,-2,-2,-2,-2,-2,-2,-2,-1,-2,-2,5,5,5,5,5,5,-1,5,-1,5,5,5,5,5,5,5,5,5,5,5,5,5,-1,-2,-1,-2,5,5,-1,-2,-2,-2,-2,-2,-2,-2,-2,-2,-2,-2,5,5,-2,-1,-1,5,-1,5,1,-2,5,5,-2,5,5,5,5,5,-2,-1,5,-1,5,5,5,5,5,5,-2,5,5,5,5,5,5,5,5,5,-2,-2,-2,5,5,-2,-2,5,-1,5,5,-2,-2,3,5,5,5,5,5,5,5,5,5,5,5,5,5,5,5,1,5,5,5,5,5,5,5,5,5,5,5,5,5,5,5,5,5,5,5,5,5,1,5,1,5,5,5,1,5,1,5,5,1,1,5,1,5,5,5,1,5,5,1,1,1,2,1,1,5,5,5,5,5,1,5,5,5,5,5,1,1,1,5,5,1,5,5,5,5,5,1,5,5,5,5,5,1,5,5,5,5,5,1,1,1,1,5,5,1,5,1,5,5,5,5,1,1,1,5,5,5,5,5,5,5,5,5,5,5,5,5,5,5,5,5,5,5,5,5,5,5,5,5,5,5,1,1,1,5,5,5,5,5,2,5,1,5,5,5,5,5,1,1,1,5,1,1,2,2,1],[5,3,3,3,2,2,3,3,3,5,5,-1,5,5,3,2,2,1,5,5,1,1,-2,-1,-1,5,-2,-2,-1,-2,5,1,1,5,5,5,5,5,5,5,-1,5,-1,5,5,-1,-1,-1,-1,-1,-1,-1,-2,-1,-2,-1,-1,-1,-1,5,-1,5,5,5,5,5,5,5,5,5,5,-2,-1,5,-1,5,5,5,5,5,5,5,5,5,5,5,5,5,5,5,5,1,1,1,5,5,1,5,5,5,5,5,5,5,5,5,5,1,5,5,5,5,5,5,5,5,-1,5,5,5,5,5,5,5,5,5,5,5,5,5,5,5,5,5,5,5,5,2,1,5,1,1,1,1,5,1,2,1,1,2,-1,5,5,5,1,1,5,1,5,5,5,5,5,5,1,1,1,1,1,1,1,3,3,2,5,2,1,2,2,2,2,1,5,1,1,1,1,1,1,5,1,5,5,5,5,5,5,5,5,5,5,-1,5,5,5,5,5,5,-1,5,-1,-1,-1,-1,-1,-1,-1,-1,-1,-1,-1,-1,-1,-2,-2,5,-1,-2,-1,-2,5,-2,-2,-2,-1,-2,-1,-2,-2,-2,-1,-1,-2,5,5,5,5,5,-1,-2,5,5,5,5,5,5,5,5,5,5,5,5,5,5,5,-1,-1,5,5,5,5,-1,-1,-2,-1,-1,-1,-1,-1,-1,-2,-1,-1,-1,5,-1,-1,-1,-1,-1,5,2,-1,5,-1,-2,5,5,5,5,5,5,5,5,5,5,5,5,5,5,5,-1,5,5,5,5,5,5,5,5,5,-1,-1,-1,-1,-1,-1,5,-1,5,-1,-1,-1,-1,3,5,5,5,5,5,5,5,5,5,5,5,5,5,5,5,5,5,5,1,5,5,5,5,5,5,5,5,5,5,1,5,5,5,1,1,5,5,1,1,1,5,5,5,1,5,1,5,5,1,1,5,5,5,5,5,5,5,5,1,1,1,1,1,1,5,5,5,5,5,1,1,5,5,1,1,1,5,5,5,5,1,5,5,5,5,1,5,5,5,5,5,5,5,5,5,5,5,5,5,5,5,1,5,5,5,5,1,1,5,5,5,5,5,5,5,5,5,5,5,5,5,5,5,1,5,5,5,5,5,5,5,5,5,5,5,5,5,5,5,5,5,1,1,1,5,1,5,5,5,1,5,5,5,5,5,5,5,1,5,1,5,1,1,1,2,5],[3,3,3,3,2,2,3,3,3,5,1,5,1,1,3,2,2,5,5,1,1,1,-1,-1,5,5,-2,-1,5,5,1,1,1,5,5,5,5,5,5,5,-1,5,5,5,-1,-1,-1,5,5,-2,-1,-1,-1,-1,-2,-1,-1,-1,-1,5,-1,5,5,5,5,5,5,5,5,5,5,-1,-1,5,-1,5,5,5,5,5,-1,5,5,-1,5,5,5,5,5,5,5,1,1,1,5,5,1,5,5,5,5,5,5,5,5,5,5,1,5,5,5,5,5,5,5,5,-1,5,5,5,5,5,5,5,5,5,5,5,5,5,5,-1,5,5,5,5,5,1,1,5,1,1,1,1,1,1,2,1,1,2,-1,5,5,5,1,1,5,5,5,5,1,5,1,5,1,1,1,1,1,1,1,2,3,2,1,2,1,2,2,2,1,1,1,1,1,1,1,1,1,1,5,5,5,5,5,5,5,5,5,5,5,5,5,-1,5,5,5,-1,5,5,5,-1,-2,-1,-1,-1,-1,5,-1,-1,-1,-1,-1,-1,-2,5,-1,-2,-1,-2,-1,-2,-1,-1,-1,-2,-1,-2,-2,-1,-1,-1,-2,-1,5,5,-1,5,-1,-2,5,-1,5,5,5,5,5,5,5,-1,5,5,5,5,5,5,-1,-1,1,-1,5,-1,5,-1,5,-2,-2,5,-1,-1,-1,-1,-2,-1,-1,-1,5,5,5,-1,5,3,5,5,-1,-1,5,5,5,5,-1,5,-1,5,5,5,5,5,-1,-1,5,-1,5,5,5,5,5,5,5,5,5,-1,5,5,5,-1,-1,5,-1,5,5,-1,-1,-1,2,5,5,1,5,5,-1,5,5,5,5,5,5,5,2,5,5,5,5,2,-1,5,5,5,5,5,5,5,1,5,1,5,5,5,1,5,-1,5,5,5,5,5,5,5,1,1,1,5,5,1,1,5,1,5,5,5,5,1,5,5,5,1,1,1,5,5,5,5,5,5,1,1,5,5,5,5,5,5,5,5,5,5,5,5,5,5,5,5,5,5,5,5,5,5,5,5,5,5,-1,5,5,5,5,5,5,5,5,5,5,5,5,5,5,1,5,-1,5,5,5,5,1,5,5,5,5,5,5,5,5,5,5,5,5,5,5,5,5,5,5,5,5,5,1,1,1,5,5,5,5,5,1,5,1,5,5,5,5,5,5,5,1,5,5,1,1,1,5],[3,3,3,3,1,1,2,3,3,2,5,5,5,5,3,1,1,5,5,5,1,1,5,5,5,1,-2,-1,5,5,5,5,5,5,5,-2,-1,-1,5,5,5,1,5,5,-2,-1,5,5,5,-2,-2,-2,-2,-2,-2,5,-1,-2,5,-2,-2,5,5,5,5,5,5,5,5,5,5,-1,-2,-1,-1,5,5,-2,-1,-1,5,5,5,-1,5,5,5,5,5,5,5,1,5,5,5,5,5,5,5,5,5,5,5,5,5,5,5,5,5,5,5,5,5,5,5,5,-1,5,5,5,-1,5,5,5,5,5,5,5,5,5,5,-1,5,5,-1,-1,5,1,1,5,5,5,5,1,5,1,1,1,1,2,5,5,5,1,1,2,5,1,5,5,1,1,5,5,1,2,1,2,1,1,1,3,3,2,1,2,1,1,2,1,1,2,5,5,1,1,1,1,1,1,5,5,5,5,5,5,5,5,5,5,5,-2,5,5,5,5,-2,5,-1,5,-1,-2,5,-2,-2,-1,5,5,-2,-1,-2,-2,-1,5,-2,5,-1,-2,-2,-2,5,-2,-2,-1,-1,-1,-2,-2,-2,-2,-2,-2,-2,5,5,5,-1,5,5,-2,5,5,5,5,5,5,5,5,5,5,5,5,5,5,5,5,-1,-2,-1,-1,5,-1,-1,-2,-2,-2,-2,-2,-2,-2,-2,-2,-2,5,-1,-2,5,5,-1,5,-1,2,5,-1,5,-1,-1,5,5,5,-1,5,-1,5,5,5,5,5,5,5,5,-1,5,5,5,5,5,5,5,5,5,-2,-2,5,-2,-2,-2,-1,-1,-2,-1,1,-2,-2,3,5,5,5,5,-1,5,5,5,5,5,5,5,5,5,5,5,5,5,1,5,5,5,5,5,5,5,1,5,5,1,5,1,5,5,5,5,5,1,5,1,5,5,5,1,5,1,5,5,1,5,5,1,5,5,5,5,5,5,5,5,1,2,1,1,1,5,5,5,5,1,5,5,5,5,5,5,1,1,5,5,1,5,5,5,5,5,1,5,5,5,5,5,1,5,5,5,5,5,1,1,1,1,5,5,1,5,1,5,5,5,5,1,1,1,5,5,5,5,5,5,5,5,5,5,5,5,5,5,5,5,5,5,5,5,5,5,5,5,5,5,5,1,5,1,5,5,5,5,5,2,5,5,5,5,5,5,5,1,1,1,5,1,1,2,2,1],[3,3,3,3,2,2,3,3,3,1,1,1,1,1,2,2,2,5,1,1,1,1,5,5,5,1,5,5,5,5,5,1,1,5,5,-1,-1,5,5,5,5,5,5,5,-1,-1,5,1,1,-1,-2,-1,-1,-1,-1,5,-1,-1,5,-1,-1,5,5,5,5,5,5,5,5,5,5,-1,-1,5,5,-1,-1,-1,5,5,-1,5,5,-1,-1,1,5,5,5,5,5,1,5,5,5,5,1,5,5,5,5,5,5,5,5,5,5,5,5,5,5,5,5,5,5,5,-1,5,5,-1,5,5,5,5,5,5,5,5,5,5,-1,5,-1,5,5,5,5,2,2,5,1,1,1,1,5,2,2,1,2,2,1,5,1,5,5,1,5,5,5,5,1,1,1,5,1,1,1,1,1,5,1,3,3,2,1,1,1,1,1,1,1,1,1,1,1,1,1,1,1,5,5,5,5,5,5,5,5,5,5,5,5,-1,5,5,5,5,5,5,-1,5,5,-1,-1,5,-1,-1,-1,-1,-1,-1,-1,-2,-1,-2,5,5,-1,-2,-1,-1,-1,-2,-1,-2,-1,-1,-1,-2,-1,-1,-1,-2,-1,-1,5,5,5,5,5,-2,5,-1,5,5,5,5,5,5,5,-1,5,-1,5,-1,5,-1,-1,5,5,-1,-1,-1,-1,-1,5,-1,-1,5,-1,-1,-1,5,-1,5,-1,-1,5,5,5,-1,5,5,-1,-1,-1,-1,-1,5,5,-1,5,5,5,5,-1,-1,5,5,5,-1,5,-1,5,5,5,5,5,5,5,5,5,-1,5,-1,-1,-1,-1,-1,-2,-1,5,-1,-1,-1,3,5,5,2,1,5,5,5,5,5,5,5,5,5,1,5,1,5,5,5,5,5,5,5,5,5,5,5,5,5,1,5,5,5,1,5,5,5,5,5,5,5,5,5,1,5,1,5,5,5,5,5,5,5,5,5,5,5,5,5,5,1,1,1,5,5,5,1,5,5,5,1,5,5,5,5,5,5,5,5,5,5,5,5,5,5,5,5,5,5,5,5,5,5,5,5,5,5,5,5,5,1,1,1,5,1,5,1,5,5,5,5,5,5,5,5,5,5,5,1,1,5,5,5,5,5,5,5,5,5,5,5,5,5,5,5,5,5,5,5,5,5,1,1,1,5,5,5,5,5,1,5,5,5,5,5,5,5,5,5,1,5,1,1,2,2,5],[3,3,3,3,1,1,2,2,2,2,3,2,2,2,3,2,2,5,1,1,1,1,1,5,3,2,-1,1,1,1,1,1,1,5,5,-1,5,1,5,5,1,1,1,1,5,-1,5,1,3,-1,5,-1,-1,5,5,1,5,5,5,-1,-1,5,5,5,5,5,5,5,5,5,5,5,-1,2,-1,-1,-1,5,5,5,1,1,5,-1,5,2,5,5,5,5,5,5,5,5,5,5,5,-1,5,5,5,5,5,5,5,5,5,5,5,5,-1,5,5,5,5,5,-1,5,-1,-1,5,5,5,5,5,5,5,5,-1,-1,5,-1,5,5,5,5,5,1,1,5,5,1,1,1,5,1,1,1,1,2,1,5,1,5,1,1,5,5,5,5,5,5,5,5,1,1,1,1,5,5,5,2,3,1,1,1,5,1,1,1,1,1,5,5,5,1,1,5,1,5,5,5,5,5,5,5,-1,5,5,5,5,-1,5,-1,5,5,-1,-1,-2,5,1,5,-1,5,5,5,5,1,-1,5,5,5,1,1,5,5,-1,-1,-1,-1,-1,-2,-1,-1,-1,-1,-1,-1,-2,-2,-1,-2,-2,-1,5,5,-1,5,5,-2,5,-1,5,5,5,5,-1,-1,5,-1,5,-1,-1,-1,-1,-1,-1,5,5,-1,5,-1,5,5,1,5,-1,-1,5,-1,5,5,5,1,-1,-1,1,1,2,5,5,5,5,5,5,-1,-1,-1,5,-1,5,-1,5,-1,5,-1,5,5,5,5,-1,-1,5,5,5,5,-1,5,-1,5,-1,-1,5,-1,-1,-1,-1,-1,-1,-1,-1,-1,-1,-1,3,5,5,1,1,-1,5,5,5,-1,5,5,5,5,1,5,5,5,5,5,-1,5,5,5,-1,5,5,5,5,5,1,5,5,5,1,5,5,5,5,5,5,5,5,-1,5,5,1,5,5,5,5,5,5,5,5,5,5,5,5,5,5,1,1,5,5,5,5,5,5,5,1,1,5,5,5,5,5,5,5,5,5,5,5,5,5,5,5,5,5,5,5,5,5,5,5,5,5,5,5,5,5,5,5,5,5,1,5,1,5,5,5,-1,5,5,5,5,-1,5,5,5,5,5,5,-1,5,5,5,-1,5,5,5,5,5,5,5,5,5,5,5,5,5,-1,1,5,5,5,5,5,5,5,1,5,5,5,5,5,5,5,5,5,5,5,5,1,1,1,5],[5,1,2,3,2,2,1,2,2,2,3,2,3,3,3,3,3,1,1,1,1,1,2,2,3,3,5,1,2,1,5,1,1,5,5,-1,5,1,5,5,5,1,5,5,5,5,5,5,5,-1,-1,5,-1,5,5,5,5,-1,-1,5,5,1,1,5,5,5,1,1,1,1,5,5,5,5,-1,5,5,5,5,5,5,5,5,5,5,5,1,5,5,5,5,1,5,1,5,1,1,5,1,5,1,5,5,5,5,5,5,1,5,5,5,5,5,1,5,5,5,5,5,5,5,5,5,5,5,5,5,5,5,5,5,5,5,5,5,5,5,1,5,5,5,5,5,5,5,5,5,5,5,1,5,-2,5,1,1,1,5,1,1,1,5,5,5,5,5,5,5,5,5,5,1,2,1,1,5,1,1,2,2,2,1,1,1,1,1,1,1,1,1,5,5,5,-1,5,-1,5,5,5,-1,-1,-1,-1,-1,-1,-1,-1,-1,-1,-2,-1,-1,5,5,-1,-1,-1,5,-1,5,5,5,-1,5,5,-2,5,-1,-2,-1,-1,-1,-2,-2,-2,-1,-2,-1,-2,-2,-2,-1,-1,-2,-1,-1,-2,-2,-2,-2,-2,-2,-1,5,5,5,5,5,-1,5,-1,5,-1,-1,5,5,-1,-1,5,5,5,5,5,5,-1,5,-1,5,5,5,-1,-1,-1,-1,5,5,-1,5,5,5,-1,-1,5,5,-1,-1,-1,-1,5,1,5,5,5,5,5,5,5,5,5,5,-1,5,-1,1,1,5,5,5,5,5,5,5,5,5,5,5,-1,5,5,5,5,5,-1,5,5,3,-1,5,5,5,5,1,2,1,5,5,5,1,1,5,5,5,5,5,5,5,5,5,5,5,5,5,5,5,5,1,5,5,5,1,5,5,5,1,5,5,5,5,5,5,1,1,5,5,1,1,1,1,1,5,5,5,5,5,1,1,5,5,1,5,5,5,-1,5,1,1,5,5,5,1,5,5,5,5,5,5,5,5,5,5,5,5,5,5,5,-1,-1,5,5,-1,-1,5,5,-1,5,-1,-1,-1,-1,-2,-1,-2,-1,5,5,5,5,5,5,5,-1,-1,5,-1,5,1,5,5,5,1,5,5,5,5,5,-1,5,5,-1,5,5,5,-1,5,5,5,5,5,5,5,5,5,5,5,5,5,-1,5,5,5,5,5,5,5,5,5,5,5,5,5,5,5],[3,2,2,3,2,2,2,3,3,1,1,1,2,2,3,3,3,1,1,1,2,5,5,5,1,5,-1,-1,5,5,5,1,1,5,5,5,5,3,5,5,5,5,5,-2,5,5,5,5,5,5,-2,5,-2,-1,-1,-1,-1,5,-1,-1,-1,1,5,5,5,5,5,5,5,1,5,5,5,5,5,5,5,5,5,5,5,5,5,5,5,1,5,5,5,5,5,1,1,5,5,5,5,5,1,5,5,5,5,5,5,5,5,1,5,5,5,5,5,5,5,5,5,5,5,5,5,5,5,5,5,5,5,5,5,5,5,5,5,5,-1,-1,5,1,5,5,5,5,5,5,5,5,5,1,1,1,2,-1,5,1,1,2,1,1,5,5,5,1,1,5,1,1,1,1,1,1,1,3,3,2,5,1,1,2,1,1,1,2,1,1,1,1,1,1,1,5,5,5,5,5,5,5,-1,5,5,5,5,-1,5,-1,5,5,-1,5,-1,5,-1,-2,-2,-1,-2,-1,-1,-1,-1,-1,-1,-2,-1,-1,1,5,-2,-2,-2,-2,-2,-2,-1,-1,-2,5,-2,-2,-2,-1,-1,-1,-2,-2,5,5,-1,-2,5,-2,-1,-1,5,5,5,5,5,5,5,-1,5,5,5,5,5,5,5,-1,5,-1,-1,5,-2,5,5,-2,-1,-1,-2,-2,-1,-2,-2,-1,5,5,5,-2,5,-1,-1,-2,-1,-1,-1,-1,5,5,5,-1,-1,5,-1,-1,-1,5,5,5,5,-1,5,5,5,1,5,5,5,5,5,5,5,-1,5,5,5,-1,-1,-1,-1,-1,5,1,5,-1,1,5,5,5,5,-1,5,5,5,5,5,5,5,5,5,5,5,5,5,5,-1,5,5,-1,5,-1,5,5,5,5,5,1,5,5,5,5,5,5,5,5,5,5,5,5,5,1,1,1,5,1,1,1,1,5,5,1,1,1,5,1,1,1,1,5,5,5,5,5,5,5,5,1,5,5,2,5,5,5,5,5,5,5,5,5,5,5,5,1,1,5,-1,5,-1,5,5,5,5,5,5,5,5,5,5,5,5,5,5,5,5,5,5,5,5,1,5,-1,-2,5,5,5,5,5,5,-1,5,5,5,5,5,5,5,5,5,5,5,5,5,5,5,5,5,5,1,1,1,5,5,5,5,5,1,5,1,5,5,5,5,5,5,5,5,5,5,1,1,2,5],[1,3,2,2,1,1,3,3,3,1,2,5,5,5,1,5,5,5,5,5,5,5,5,5,1,1,-2,5,1,5,5,5,5,-1,-2,-2,-2,5,5,-1,5,5,5,5,5,5,-1,-2,5,-2,-2,5,-2,-2,-1,5,5,-2,-2,-1,-1,5,5,5,5,5,5,5,5,5,5,-2,-2,5,-2,5,5,-2,-1,-2,5,5,-2,-1,-2,5,5,5,5,5,5,5,5,5,5,5,5,5,5,5,5,5,5,5,5,5,5,5,5,5,5,5,5,5,5,5,-1,5,5,-1,5,5,5,5,5,5,5,5,5,5,-1,-2,-1,5,-1,-1,5,3,1,5,5,5,5,5,5,1,1,5,1,1,5,5,5,1,1,1,5,5,5,5,1,1,1,1,1,1,1,2,5,1,1,3,3,2,1,2,5,1,1,1,1,1,5,5,5,1,5,2,1,5,1,5,5,5,5,5,5,5,5,5,5,-1,5,5,5,5,5,5,-1,5,5,-1,5,-2,-2,-1,-1,-1,-2,-1,-2,-2,5,5,-2,5,5,-2,-1,-2,5,-2,-1,-2,-2,5,-2,-2,-2,-1,5,-2,-1,5,5,5,5,1,5,-1,5,5,5,5,5,5,5,5,5,5,5,5,-1,5,5,-1,-2,5,5,5,-1,-1,-1,5,5,-1,-1,-1,-2,-2,-2,-2,-2,-1,-2,-1,5,5,5,5,-1,5,-1,5,5,-2,-1,5,5,5,5,-2,-1,-1,-1,-1,5,5,5,5,5,-1,5,5,5,5,5,5,5,5,5,-2,-1,-2,-1,-2,-2,-2,-2,-1,-2,5,-1,-2,1,2,1,1,1,5,1,5,5,5,5,5,5,5,5,5,5,5,5,1,5,5,5,-1,5,5,5,5,5,5,1,5,5,5,1,5,5,5,1,5,5,5,5,5,1,5,1,5,5,5,5,5,5,5,5,5,5,5,5,5,5,3,2,2,2,1,5,1,1,5,1,1,5,5,5,5,1,1,1,5,5,5,5,5,5,5,5,1,5,1,5,5,5,2,5,5,5,5,5,5,2,1,3,1,1,1,5,1,1,1,5,5,1,2,1,5,5,5,5,1,1,5,5,5,1,5,5,5,5,5,5,5,5,5,5,5,5,5,5,5,5,5,1,5,1,5,5,5,5,5,1,5,5,5,5,5,5,5,1,5,5,5,1,1,2,3,1],[5,1,1,3,3,3,2,3,3,5,1,1,1,1,3,3,3,1,1,1,2,2,5,5,5,5,5,5,5,5,5,1,1,5,5,5,5,1,5,5,5,5,5,5,5,5,5,-1,5,-1,5,5,-1,5,-1,5,-1,-1,-1,5,5,1,1,5,5,5,1,1,5,1,5,5,5,5,-1,5,5,5,5,5,5,5,5,5,5,5,1,5,5,5,5,2,5,1,5,1,2,5,1,5,1,5,5,5,5,5,5,1,5,5,5,5,5,1,5,5,5,5,5,5,5,5,5,5,5,5,5,5,5,5,5,5,5,5,5,5,5,2,5,5,1,5,5,5,5,5,5,5,1,5,-1,-2,5,1,1,1,5,1,1,1,5,5,5,5,5,5,5,5,5,1,1,2,1,1,5,1,2,3,2,2,1,2,1,2,1,2,1,1,1,1,5,5,-2,-1,5,5,-1,5,-1,-1,-1,-1,-1,-1,5,-1,-1,-2,-2,-1,-1,5,-1,-1,-1,-1,-1,5,5,5,5,-2,5,-2,-2,5,-1,-2,-1,-2,-1,-2,-2,-1,-1,-2,-1,-2,-2,-2,5,-1,-2,-1,-1,-2,-2,-2,-2,-2,-1,-1,5,5,5,5,5,-1,5,-1,5,5,5,5,5,-1,-1,5,5,5,5,5,-1,5,5,-1,5,5,5,-1,-1,-1,-1,5,5,5,-1,-1,5,-1,-1,5,5,-1,-1,-1,5,5,1,5,5,5,5,5,5,5,5,5,5,5,5,-1,1,1,5,5,5,5,5,5,5,5,5,5,5,5,5,5,5,5,5,5,5,5,3,-1,-1,1,5,5,1,2,1,5,5,1,1,1,5,5,5,5,5,5,5,5,5,5,5,5,5,5,5,5,1,5,5,5,1,5,5,5,1,5,5,5,5,5,1,1,1,1,5,1,2,1,1,1,5,5,1,5,5,1,1,5,5,1,5,5,5,5,5,1,1,1,5,5,1,1,5,5,5,5,5,5,5,5,5,5,5,5,5,5,-1,-1,-1,5,-1,-2,-1,-1,-1,5,-1,-1,-1,-1,-2,-1,-1,5,5,5,-1,5,5,5,5,-1,-1,5,-1,5,1,5,5,5,1,5,5,5,5,5,-1,5,5,5,5,5,5,-1,5,5,5,5,5,5,5,5,5,5,5,5,5,-1,5,5,5,5,5,5,5,5,5,5,5,5,5,5,5],[3,3,3,3,2,3,2,3,3,1,2,1,1,2,3,2,2,1,1,5,2,1,5,1,1,2,5,5,1,1,5,2,1,5,5,-1,5,2,5,5,5,5,5,5,5,5,5,5,1,-1,-1,-1,-1,-1,5,5,5,-2,-2,-2,-1,1,5,5,5,5,5,5,5,5,5,-1,-2,5,-1,5,5,-1,5,5,5,5,5,-1,5,2,1,5,5,5,5,5,5,5,5,5,1,5,5,5,5,5,5,5,5,5,5,1,5,5,5,5,5,5,5,5,-1,5,5,5,-1,5,5,5,5,5,5,5,5,5,5,5,-1,5,5,5,5,1,1,5,1,5,5,5,5,1,1,1,1,1,5,-2,5,5,5,1,5,1,1,5,5,5,1,5,1,1,1,1,1,1,1,3,2,2,5,1,1,2,1,1,1,1,1,1,1,1,1,1,1,5,5,5,5,-1,-1,5,5,5,-1,5,5,5,5,-1,-1,5,5,-2,-1,5,-1,-1,-1,-2,-2,-1,-1,5,-2,-2,-2,-2,5,5,5,-1,5,-2,-2,-2,-2,-2,-2,-2,-1,-1,-2,-2,-2,-2,-2,-2,-2,-1,5,-1,-1,5,5,-2,-1,-1,5,5,5,5,5,5,5,-1,5,5,5,-1,5,-1,-2,5,5,-1,-2,-1,-1,-1,5,-1,-2,5,-2,-2,-2,-1,-1,5,-1,-1,5,5,5,5,-2,2,5,-1,-1,-1,-2,5,5,5,5,5,5,5,5,5,5,5,1,-1,-1,-2,5,5,5,5,5,5,5,5,5,-1,-1,-2,-2,-1,-1,-1,-1,5,5,5,-1,-1,3,5,5,1,5,5,1,1,5,5,5,5,5,5,5,5,5,5,5,5,-1,5,5,5,5,5,5,5,5,5,1,5,5,5,5,5,5,5,1,1,5,1,5,5,1,5,1,5,5,5,5,5,5,1,5,5,5,5,5,1,1,1,5,1,5,5,5,5,5,5,1,1,5,5,5,5,5,5,5,5,5,1,5,5,5,5,5,5,5,5,5,5,5,1,5,5,5,5,5,5,5,5,5,5,5,5,-1,5,5,1,5,5,5,1,5,-1,-1,5,5,5,5,5,5,5,1,5,5,5,5,5,5,5,5,5,5,5,5,5,5,5,5,5,1,5,5,5,5,5,5,5,1,5,5,5,5,5,5,5,5,5,5,5,5,1,1,1,5],[3,1,3,3,1,2,1,2,3,2,1,1,2,2,3,3,3,1,2,1,3,2,5,5,1,1,5,5,5,5,1,3,2,5,5,5,5,1,5,1,5,5,5,5,5,5,5,5,5,-2,-1,5,5,-1,-1,5,-2,-1,-1,5,5,5,5,5,5,5,1,5,5,1,5,5,5,5,5,1,5,5,5,5,5,5,5,5,5,1,1,5,5,5,5,1,5,1,5,1,1,5,5,5,5,5,5,5,5,5,5,5,5,5,5,5,1,5,5,5,5,5,5,5,5,5,5,5,5,1,5,5,5,5,5,5,5,5,5,5,5,1,5,5,5,5,5,5,1,5,5,1,1,1,1,-2,5,1,5,1,5,1,1,5,5,5,5,5,1,1,5,1,1,5,2,2,2,1,5,1,2,3,1,2,1,2,1,1,2,1,1,1,1,5,5,5,5,-1,-1,5,-1,5,-1,5,-1,5,-1,5,-2,-1,-1,-2,-1,-1,-2,-1,-1,-1,-2,-1,-1,-2,-1,-1,-1,-1,-2,-1,5,-1,5,-2,-2,-2,-1,-2,-2,-2,-1,-2,-2,-2,-1,-1,-1,5,-2,-1,-1,-2,-2,-2,5,-2,-1,-1,-1,5,5,5,5,-1,5,-2,5,5,5,-1,5,5,-1,5,-1,5,5,-1,-2,-2,-1,-1,-1,5,-1,-2,-1,5,-1,5,5,5,-1,5,5,5,-2,-1,5,-2,-2,5,-1,5,5,5,5,5,5,5,5,5,5,-1,5,-1,-1,5,5,5,5,5,5,5,5,5,5,-1,-1,5,-1,5,5,5,-1,5,5,1,5,5,1,5,5,5,5,5,5,1,5,5,5,5,5,5,5,5,5,5,5,5,-1,5,5,-1,5,5,5,5,5,5,1,5,5,5,5,5,5,5,1,1,5,1,5,5,5,1,1,1,5,1,5,5,5,1,5,5,1,5,5,1,1,5,5,1,5,5,5,-1,5,5,5,1,5,5,5,5,5,5,5,1,5,1,5,5,5,5,5,5,5,5,-2,5,5,1,5,-1,5,5,-1,5,5,5,5,5,5,5,-1,5,5,1,5,5,5,1,5,-1,-1,5,-1,5,5,5,5,5,1,5,5,5,5,5,5,5,5,5,-1,-1,5,5,5,5,5,5,1,1,5,5,5,5,-1,5,5,5,1,5,5,5,5,5,5,5,5,5,5,1,5,1,5],[3,2,2,3,2,2,3,3,3,1,2,1,1,2,3,2,3,5,1,1,2,1,5,5,1,1,5,5,5,5,1,1,1,5,5,5,5,3,5,5,5,-1,5,5,5,-1,5,5,1,-2,-2,-1,-2,5,5,5,5,-1,-1,5,-2,5,1,5,5,5,5,5,5,5,5,5,-1,1,5,5,5,-1,5,5,5,5,5,-1,5,5,5,5,5,1,5,5,5,5,5,5,5,5,5,5,5,5,5,5,5,5,5,5,5,5,5,5,5,5,5,5,-1,5,5,5,5,5,-1,5,5,5,5,5,5,5,5,-1,5,5,5,5,5,2,1,5,5,5,5,5,5,1,1,1,1,2,5,-1,5,1,1,1,1,1,5,5,1,1,1,5,1,1,1,1,1,5,1,3,3,2,1,2,1,1,1,1,1,1,5,5,1,1,1,1,1,5,5,5,5,5,5,5,-1,5,5,5,-1,-1,-1,-1,-1,5,5,-1,-2,5,-1,-1,-2,5,-1,-1,-2,5,5,-2,-1,-2,-1,-1,5,-2,-1,-2,-2,-2,-2,-2,-1,-2,-2,-2,-2,-2,-2,-2,-2,-1,-1,-1,5,5,-1,5,5,-1,5,5,-1,5,5,5,5,5,5,-1,5,-1,5,-1,5,-1,-1,5,5,5,5,-1,-1,5,-1,-1,-1,-1,-1,-1,-1,5,-1,5,-1,-1,1,1,5,5,-1,-1,5,-1,-1,-2,-2,-1,5,-1,5,5,-1,-1,5,5,5,5,5,-1,-1,-1,5,5,5,5,5,5,5,5,5,-1,5,-1,-1,-1,-1,-1,-1,-1,-1,5,-1,5,1,5,5,1,5,-1,5,5,5,5,5,5,5,5,5,5,5,5,5,5,-2,5,5,5,5,5,5,5,5,5,1,5,5,5,1,5,5,5,5,5,5,5,5,5,5,5,1,5,5,5,5,5,5,5,5,5,5,5,5,5,5,2,1,1,5,5,5,5,5,5,1,5,5,5,5,5,5,5,5,5,5,5,5,5,5,5,5,5,5,5,5,5,5,1,5,5,5,5,5,5,1,1,1,5,1,1,5,1,5,5,5,5,5,1,1,5,5,1,1,1,5,5,5,-1,5,5,5,5,5,5,5,5,5,5,5,5,5,5,5,5,5,5,1,5,5,5,5,5,5,5,1,5,1,5,5,5,5,5,1,5,1,5,5,1,2,2,1],[3,2,2,3,2,2,3,3,3,2,3,2,2,2,3,2,3,5,1,1,1,1,5,1,2,2,5,5,1,1,5,1,1,5,5,5,5,5,5,5,5,5,5,5,5,-1,5,1,1,-1,-2,-2,-1,5,-1,5,5,5,5,-1,-1,5,5,5,5,5,1,5,5,5,5,5,5,1,5,5,5,5,5,5,5,5,5,5,5,1,1,5,5,5,5,1,5,5,5,5,5,5,5,5,5,5,5,5,5,5,5,5,5,5,5,5,5,5,5,5,5,5,5,5,5,5,5,5,5,5,5,5,5,5,5,5,-1,5,5,5,5,1,5,5,5,5,5,5,5,5,1,1,1,1,5,-1,5,1,1,1,5,5,5,5,1,1,1,5,1,1,1,1,1,1,1,3,3,2,1,2,1,1,1,1,1,1,1,5,5,1,1,1,1,5,5,5,5,5,-1,5,5,5,5,5,-2,-2,5,-1,-1,-1,-1,-1,-2,-1,5,5,-1,-1,-1,5,5,5,-1,-2,-2,-2,-1,5,5,-2,-2,-2,-2,-2,-1,-1,-2,-1,-2,-2,-2,-2,-2,-2,-2,-1,-2,-1,5,5,-1,5,-1,-2,5,5,-1,5,5,5,5,-1,5,-2,5,5,5,-1,5,-1,-1,-1,5,5,-1,-1,-1,5,5,5,-1,-2,-2,-2,5,-2,-2,5,-1,-1,5,5,5,5,-1,5,-1,-1,-1,-1,-1,-1,5,5,-1,5,5,5,-1,5,5,5,-1,-2,-1,-2,5,5,-1,-1,5,5,5,-1,5,-2,-1,-2,-2,-1,-2,-1,-1,-1,5,5,-2,5,2,5,5,5,5,-2,5,5,5,5,5,5,5,5,-1,5,5,5,5,5,-1,5,5,5,5,5,5,5,5,5,1,5,5,5,5,5,5,5,5,5,5,1,5,5,1,1,1,5,5,1,5,5,1,5,5,5,1,5,5,5,5,1,1,1,5,5,5,5,5,5,5,5,5,5,5,5,5,5,5,5,5,5,5,5,5,5,5,5,5,5,5,5,5,1,5,5,5,5,5,5,1,1,1,5,1,1,5,5,5,5,5,5,1,1,1,5,-1,5,5,5,5,5,5,-1,5,5,5,5,5,5,5,5,5,5,5,5,5,5,5,5,5,5,1,5,1,5,5,5,-1,5,1,5,5,5,5,1,5,5,1,5,1,5,5,1,1,2,1],[2,2,1,2,1,1,2,2,3,2,3,3,2,3,3,2,3,5,1,1,1,1,1,1,3,3,5,5,2,2,5,1,1,5,5,5,5,5,5,5,1,5,1,1,5,-1,5,2,1,-1,-2,-2,-2,5,5,5,5,5,-1,-1,-2,5,5,5,5,5,5,5,5,5,5,5,-2,1,-1,5,5,5,5,5,1,1,5,-1,5,1,5,5,5,5,5,5,5,5,5,5,5,5,5,5,5,5,5,-1,5,5,5,5,5,5,5,5,5,5,5,5,5,-1,5,-1,-1,5,5,5,5,5,5,5,5,5,5,5,5,-1,5,-1,5,1,5,5,5,5,5,5,5,5,1,5,5,1,5,-1,5,1,1,1,1,5,5,5,1,1,1,5,1,1,1,1,5,1,1,3,3,2,1,1,1,1,1,1,1,1,1,5,1,1,5,1,1,5,5,5,5,5,-1,5,5,-1,5,5,-1,-2,-1,-1,5,-1,5,-1,-1,5,5,5,5,-2,-2,5,1,5,-1,5,-2,-2,5,5,5,-1,-1,-2,-2,-2,-1,-2,-1,-1,-2,-2,-2,-2,-2,-1,-2,-2,-2,-1,5,5,-1,5,5,-1,5,5,-1,5,5,5,5,-1,5,-1,5,5,-1,-1,5,-1,-2,-1,5,5,-1,-1,5,1,5,5,-2,-2,-2,-1,-1,5,-2,5,-1,-2,2,1,1,5,-2,5,5,5,5,-1,-2,-2,5,-1,-2,-1,-1,5,5,-1,-1,-1,5,5,-1,-1,5,5,5,5,5,5,5,5,5,-2,5,5,-1,-1,-2,5,-2,-2,-1,5,-2,-1,2,5,5,5,5,-2,-1,5,5,5,5,5,5,5,5,5,5,5,5,5,-1,5,5,5,5,5,5,5,5,5,5,5,5,5,5,5,5,5,5,5,5,5,5,5,5,1,1,5,5,5,5,5,5,5,5,5,5,5,5,5,5,1,5,1,5,5,5,5,5,5,5,5,-1,5,5,5,5,5,5,5,5,5,5,5,5,5,5,5,5,5,5,5,5,5,5,5,5,5,5,5,1,1,1,5,1,1,5,1,5,5,5,5,5,1,1,5,-1,5,5,1,5,5,5,-1,5,5,5,5,5,5,5,5,5,5,5,-1,5,5,5,5,5,5,1,5,1,5,5,5,5,5,1,5,1,5,5,1,5,5,1,5,1,5,5,1,1,2,1],[1,1,3,3,2,3,2,3,3,1,1,1,1,1,3,3,3,1,1,1,2,1,5,5,2,1,-1,5,5,5,1,2,1,5,5,5,5,3,5,5,5,1,5,5,5,5,5,-1,5,-1,5,5,-1,5,5,5,5,-1,-1,5,-1,1,1,5,5,5,1,1,5,1,5,-1,5,5,5,5,5,5,5,5,5,5,5,5,5,5,1,5,5,5,5,1,5,1,5,1,1,5,1,5,5,5,5,5,5,5,5,1,5,5,5,5,5,1,1,5,5,5,5,5,5,5,5,5,5,5,5,5,5,5,5,5,5,5,5,5,5,2,1,5,1,5,5,5,5,5,5,1,1,1,-1,-1,-1,1,1,1,5,1,1,1,-1,5,5,5,5,5,5,5,1,5,1,1,5,1,5,5,2,2,2,2,1,2,1,1,1,2,1,1,2,5,-1,5,-1,-1,5,5,-1,5,5,-1,5,5,-1,5,-1,-1,-1,-1,-2,-1,-1,5,5,-1,-1,5,5,5,5,5,-1,-1,5,5,-2,5,-1,-2,-1,-1,-1,-2,-2,-2,-1,-1,-1,-2,-2,-1,-1,-1,-2,-1,-1,-2,-2,-2,-1,-2,-2,-1,5,5,5,5,5,5,5,5,5,-1,5,-1,5,-1,-2,5,5,5,5,5,-1,5,5,5,5,5,-1,-1,-1,5,-1,5,-1,-1,5,5,5,5,5,2,5,-1,-1,-1,-1,5,5,5,5,5,5,5,5,5,5,5,5,5,5,5,5,1,1,5,5,1,5,5,5,-1,-1,5,-1,-1,5,-1,5,5,5,-1,5,-1,3,5,-1,2,1,5,1,1,1,5,5,5,5,1,5,5,-1,-1,5,1,5,5,5,5,5,5,5,5,5,5,1,5,5,5,5,5,5,5,1,5,5,5,5,5,5,5,1,1,5,1,1,5,1,5,5,5,5,5,5,1,1,5,5,1,5,5,5,5,5,1,1,1,5,5,1,5,5,5,5,1,5,5,5,5,5,5,5,5,5,5,-1,-1,-1,5,5,-1,5,-1,-1,5,-1,-1,-1,-1,-2,-1,-1,5,5,5,5,5,5,5,5,5,-2,5,-1,-1,1,5,5,-1,5,5,5,5,5,5,5,5,5,5,5,5,5,-1,5,5,5,5,5,5,5,5,5,5,5,5,5,5,5,5,5,5,5,5,5,5,5,-1,5,5,5,5,5],[5,1,1,3,2,2,3,3,3,5,1,5,1,1,3,2,3,5,1,1,1,1,5,5,5,5,-1,5,5,-1,5,1,1,5,5,5,5,1,5,5,5,5,5,-1,2,5,5,5,5,5,-1,5,-1,5,-1,-1,-1,-1,-1,-1,5,1,5,5,5,5,1,5,5,1,5,5,5,5,5,1,5,5,5,5,5,5,5,5,5,5,1,5,1,1,5,2,1,1,5,1,1,5,5,5,1,1,1,5,1,5,5,1,5,5,5,5,5,5,5,5,5,5,5,5,5,5,5,5,5,5,5,5,5,5,5,5,5,5,5,5,-1,3,1,5,5,1,5,5,5,5,5,5,1,5,1,-1,5,1,5,1,5,1,5,5,5,5,5,5,5,5,5,5,5,5,1,2,1,1,5,1,2,2,2,2,1,2,1,2,1,2,1,2,2,5,5,5,5,5,-1,5,-1,-1,-1,5,-1,5,-1,-1,5,-1,-1,-1,-2,-1,-1,5,-1,-1,-1,5,-1,-1,5,-1,-1,-1,-1,5,-1,-1,-1,-2,-1,-1,-2,-2,-1,-2,-2,5,-2,-2,-2,-1,-1,-1,-2,-2,-1,-2,-2,-2,5,-2,-1,-2,-1,5,5,5,5,-1,5,5,5,5,5,-1,5,5,-1,5,5,-1,5,5,-1,5,-1,-1,-1,5,-1,-1,-1,-1,-1,5,5,5,5,5,5,-1,-1,-1,-1,-1,-1,-2,5,5,1,-1,5,-1,5,5,5,5,5,5,5,5,5,-1,5,3,5,5,5,5,5,5,5,5,-1,5,5,-1,5,5,-1,5,5,5,5,5,1,5,5,5,1,5,1,1,5,5,5,5,5,5,5,5,5,5,1,5,5,5,5,5,5,5,5,5,5,5,1,3,5,5,1,1,5,5,1,1,5,5,5,5,5,1,1,1,5,1,1,1,1,1,5,1,1,5,1,1,1,1,5,1,5,5,5,5,5,1,1,1,5,5,3,1,5,5,5,5,5,1,5,5,5,5,5,5,5,5,-1,5,-1,5,5,5,5,-1,5,5,-1,-1,5,-1,-1,5,-2,5,5,5,5,5,5,5,5,-1,-1,5,5,5,5,5,5,-1,5,5,5,5,5,5,5,5,5,5,5,5,5,5,5,5,5,5,5,5,5,5,5,5,5,5,5,5,5,5,5,5,5,5,5,5,5,5,5,1,5,5,-1],[1,2,2,3,2,2,3,3,3,2,2,1,2,2,3,3,3,5,1,1,2,1,5,5,2,1,5,5,5,5,5,1,1,5,5,5,5,3,5,5,-1,5,5,-1,5,5,5,5,5,-1,-1,-1,-1,-1,5,5,-1,-1,-1,5,-1,1,5,5,5,5,5,5,5,5,5,5,5,5,5,5,5,5,5,5,5,5,5,5,5,1,5,5,5,5,5,1,1,5,5,5,5,5,5,5,5,5,5,5,5,5,5,5,5,5,5,5,5,5,5,5,5,5,5,5,5,5,5,5,5,5,5,5,5,5,5,5,5,5,5,-1,5,1,5,5,5,5,5,5,5,5,5,1,1,1,2,-2,5,1,1,1,1,1,1,5,5,1,5,5,1,1,1,1,1,1,1,3,3,2,5,1,1,2,1,1,1,1,1,1,1,1,1,1,1,5,5,5,5,5,-1,5,5,5,-1,5,5,-1,5,5,5,5,-1,5,-1,5,-1,-2,-2,-1,-2,-1,-1,-1,-1,-1,-1,-2,-2,-2,1,-1,-2,-2,-2,-2,-2,-2,-1,5,-2,5,-2,-2,-2,-2,-1,-1,-2,-2,5,5,-1,-2,5,-2,-1,-1,5,5,5,5,5,5,5,-1,5,5,5,5,5,5,5,-1,-1,-1,-1,-1,-2,-1,5,-2,-2,-1,-2,-2,-1,-1,-1,5,5,5,-1,-1,5,-1,-2,-2,-2,-1,-1,-1,5,-1,5,-1,5,-1,-1,-1,5,5,5,5,5,-2,5,5,5,1,5,5,5,5,5,5,5,-1,5,5,5,-1,-1,-1,-2,-1,-1,1,5,-1,1,5,5,5,5,-1,-1,1,5,5,5,5,5,5,5,5,5,5,5,5,-1,5,5,-1,5,5,5,5,5,5,1,1,5,5,5,5,5,5,5,5,5,5,5,5,5,1,1,1,5,1,1,5,1,5,5,1,1,1,5,1,1,1,5,5,5,5,5,5,5,1,5,1,5,5,2,5,5,5,5,5,5,1,5,5,5,5,5,1,1,5,5,5,5,5,5,5,5,5,5,5,5,5,5,5,5,5,5,5,5,5,5,5,5,1,5,-1,-1,5,5,5,5,5,5,-1,5,5,5,5,5,5,5,5,5,5,5,5,5,5,5,5,5,5,1,1,1,5,5,5,5,5,1,5,1,5,5,5,5,5,5,5,5,5,5,1,1,2,5],[1,1,1,3,2,3,1,3,3,1,1,1,2,2,3,3,3,3,1,1,2,1,5,5,2,1,5,5,5,5,1,2,1,5,5,5,5,3,5,5,5,1,5,5,1,5,5,5,5,5,1,5,-1,-1,-1,5,5,5,-1,5,5,1,1,5,1,5,1,5,5,1,5,-1,5,5,5,2,1,5,5,5,5,5,5,5,5,1,1,5,5,5,5,2,5,1,5,1,1,5,5,5,2,5,5,5,5,5,5,1,5,5,5,5,5,1,1,5,5,5,5,5,5,5,1,5,5,5,5,5,5,5,5,5,5,1,5,5,1,1,5,5,5,5,5,5,5,5,5,1,5,1,1,-1,5,1,1,1,5,1,1,1,5,5,5,5,5,5,5,5,5,5,1,1,5,1,5,5,2,3,2,1,1,2,2,2,1,2,1,1,1,5,5,5,-1,-1,5,5,-1,5,-1,-1,-1,-1,-1,5,-1,-1,-1,-1,-2,-1,-2,5,-1,-1,-1,-1,5,-1,-1,5,-1,-1,5,-1,-2,-1,-1,-1,-1,-1,5,-2,-1,-1,-1,5,-1,-1,-2,-1,-1,-1,-2,-1,-1,-2,-2,-2,-1,-2,-1,-1,5,5,5,-1,5,-1,5,-1,5,-1,5,5,5,-1,5,5,-1,5,5,5,-1,-1,5,5,5,5,5,-1,5,-1,-1,5,5,-1,5,5,-1,-1,5,1,5,5,-1,-1,5,5,5,5,5,-1,5,-1,5,5,5,5,5,5,5,5,5,1,5,5,5,5,5,5,5,-1,5,5,5,5,5,5,5,5,5,-1,5,-1,1,-1,-1,1,5,5,5,1,5,5,5,5,1,1,5,5,5,5,5,5,5,5,5,5,5,5,5,5,5,5,5,5,5,5,5,5,5,5,5,5,5,5,5,5,5,5,1,1,5,1,1,1,1,1,5,5,5,5,1,1,1,5,5,1,5,5,5,-1,5,1,5,1,5,5,1,5,5,5,5,5,5,5,5,5,5,5,5,5,5,5,-1,-1,-1,5,5,-1,5,-1,5,5,-1,-1,-1,-1,-2,5,-1,-1,5,5,5,5,-1,5,5,5,-1,5,-1,-1,5,5,5,5,5,5,5,5,5,-1,5,5,5,5,5,5,5,-1,5,5,5,-1,5,5,5,5,1,5,5,5,5,5,5,5,5,5,5,5,5,5,5,5,5,1,5,5,-1],[5,1,3,3,1,2,1,2,3,2,2,3,3,3,3,3,3,1,1,1,3,2,1,1,1,2,5,1,5,1,1,2,1,5,5,5,5,1,5,1,5,5,5,5,5,5,5,5,1,-1,5,5,-1,-1,-1,5,5,5,5,5,5,1,5,5,5,5,1,5,5,1,5,5,5,1,5,5,5,5,5,5,5,5,5,5,5,2,1,5,5,5,5,5,5,5,5,1,1,5,5,5,5,5,5,5,5,5,5,5,5,5,5,5,2,5,1,5,5,5,5,5,5,5,5,5,5,1,5,5,5,5,5,5,5,5,5,5,5,1,5,5,5,5,5,5,1,5,5,1,1,1,-1,-1,5,1,5,1,5,1,1,5,5,5,5,5,1,1,1,5,1,5,1,2,2,1,5,1,2,2,1,2,1,2,1,1,1,1,1,1,1,5,5,5,5,-1,-1,5,-1,-1,-1,5,-1,-1,-1,-1,-1,-1,-2,-2,-2,-1,-1,-1,-1,-1,-1,-1,5,-1,-1,-2,-1,-1,5,5,5,-1,5,-2,-2,-2,-1,-2,-2,-2,-1,-2,-2,-2,-1,-1,-1,5,-2,-1,-1,-1,-2,-2,5,-2,-2,-1,-1,5,5,5,5,-1,5,-1,5,5,5,-1,5,5,-1,5,-1,5,-1,5,-2,-1,5,-1,-1,5,5,-1,5,5,-1,5,5,5,5,5,5,5,-2,5,5,-2,-2,5,-1,5,5,5,5,5,5,5,5,5,-1,-1,5,-2,5,-1,5,5,5,5,5,5,5,5,5,-1,5,5,-1,-1,5,5,-1,5,5,1,5,5,1,5,5,5,5,5,5,1,5,5,5,5,5,5,5,5,-1,-1,5,5,-1,5,5,-1,5,5,-1,5,5,5,1,5,5,5,5,5,5,5,1,1,5,1,5,5,5,1,1,1,1,1,5,5,1,5,5,5,1,5,5,1,1,1,5,1,5,5,5,-1,5,5,1,1,5,5,5,5,5,5,5,1,5,5,5,5,5,5,5,5,5,-1,-2,5,-1,5,-1,-1,-1,5,5,5,5,5,5,5,5,5,-1,5,5,5,5,5,5,1,5,-1,-1,5,-1,5,5,5,5,5,1,5,5,5,5,5,5,5,5,5,-1,-1,5,5,5,5,5,5,5,5,5,5,5,5,-1,5,5,5,5,5,5,5,5,5,5,5,5,5,5,1,5,1,5],[3,2,2,3,2,2,2,2,3,2,3,2,2,3,3,3,3,1,1,1,2,1,1,1,3,1,5,1,2,2,5,1,1,1,5,5,5,1,5,5,-1,5,5,5,1,-1,5,5,1,-1,-2,5,-1,-1,1,1,5,-1,-1,5,-1,5,5,5,5,5,5,5,5,5,5,5,-1,1,5,5,5,5,5,5,5,5,5,5,5,5,5,5,5,5,5,1,1,5,5,5,5,5,5,5,5,5,5,5,5,5,5,5,5,5,5,5,5,5,5,5,5,5,5,5,5,5,5,5,5,5,5,5,5,5,5,5,5,5,-1,-1,-1,1,5,5,5,5,5,5,5,5,5,5,1,1,2,5,5,1,1,1,5,5,5,5,5,1,5,5,1,1,1,1,1,5,1,3,2,1,5,1,1,1,1,1,1,1,1,1,1,1,1,1,1,5,5,5,5,5,5,5,-1,-1,5,-1,-1,-1,-1,-1,5,-1,-1,-1,-1,5,5,5,5,-1,-2,-1,-1,-1,-1,-2,-2,-2,5,5,5,-1,-2,-1,-1,-2,-2,-2,-1,-2,-2,5,-2,-2,-1,-1,-1,-2,-2,-2,5,5,-1,-2,5,-2,-1,-1,-1,5,5,5,5,5,5,-1,5,5,5,-1,-1,5,5,-1,-1,5,-1,-2,-1,-1,5,5,-1,5,-1,5,-2,-1,5,5,5,5,1,5,1,5,1,5,-1,-1,-1,-1,-1,5,5,-1,-1,-1,5,5,-1,5,5,5,5,-1,5,-1,5,5,5,5,5,5,5,5,5,-2,5,-1,-1,-1,-1,5,-1,-2,5,5,5,-1,2,5,5,5,5,-1,-1,5,5,5,5,5,5,5,5,5,5,5,5,5,-1,5,5,5,5,-1,5,5,5,5,5,1,5,5,5,5,5,5,5,5,5,5,5,5,5,1,1,1,5,1,1,1,1,5,5,1,1,5,5,5,1,1,5,5,5,5,5,5,5,5,1,1,5,5,1,5,5,5,5,5,5,5,5,5,5,5,5,1,1,5,-1,5,-1,5,5,5,5,5,5,5,5,5,5,5,5,5,5,5,5,5,5,5,5,1,5,-1,-2,5,5,5,5,5,5,5,5,5,5,5,5,5,5,5,5,5,-1,5,-1,-1,5,5,5,5,1,5,1,5,5,5,5,5,1,5,1,5,5,5,5,5,5,5,5,5,5,1,1,1,5],[1,2,2,3,2,2,2,3,3,2,3,2,2,2,3,3,3,5,1,1,2,1,5,5,2,1,-1,5,5,5,5,1,1,1,5,5,5,3,5,5,5,5,5,-1,5,5,5,5,5,-1,-1,5,-1,-1,5,-1,-1,-1,-1,5,-1,1,5,5,1,5,1,5,5,5,5,5,5,5,5,5,5,5,5,5,5,5,5,5,5,1,1,5,5,5,5,1,1,5,5,5,5,5,1,5,5,5,5,5,5,5,5,5,5,5,5,5,5,5,5,5,1,5,5,5,5,5,5,5,5,5,5,5,5,5,-1,5,5,5,5,-1,5,1,5,5,5,5,5,5,5,5,5,5,1,1,2,-1,5,1,1,1,5,5,1,5,5,1,5,5,1,1,1,1,1,1,1,3,3,2,1,1,1,2,1,1,1,1,1,1,1,1,1,1,1,5,5,5,5,5,5,5,-1,5,5,-1,-1,-1,5,-1,5,5,-1,-1,-1,5,5,-1,-1,-2,-2,5,5,-1,-1,-1,-1,-1,-1,-1,1,-1,-2,-2,-2,-2,-1,-2,-1,-1,-1,-1,-2,-2,-2,-2,-1,-1,-2,-2,5,5,-1,-2,5,-2,5,-1,-1,5,5,5,5,5,5,-1,5,5,-1,-1,5,-1,5,-1,-1,-1,-1,5,-2,5,5,5,-1,-1,-1,-1,-1,-2,5,5,5,5,5,5,5,-1,5,-1,-1,-1,-1,-1,5,-1,5,5,-1,-1,-1,5,-1,-1,5,5,5,-1,5,5,5,5,5,5,5,5,5,5,5,5,-1,5,-1,-1,-1,-1,-1,-1,5,5,5,5,1,5,5,5,5,-1,5,1,5,5,5,5,5,5,5,5,5,5,5,5,-1,5,5,-1,5,5,5,5,5,5,5,1,1,5,5,5,5,5,5,5,5,5,5,5,5,1,1,1,5,5,1,1,1,5,5,1,1,5,5,1,1,1,5,5,5,5,5,5,5,1,5,1,5,5,2,5,5,5,5,5,5,5,5,5,5,5,5,5,1,5,-1,5,-1,5,5,5,5,5,5,5,5,5,5,5,5,5,5,5,5,5,5,5,5,1,5,-1,-1,5,5,5,5,5,5,-1,5,5,5,5,5,5,5,5,5,5,5,5,5,5,5,5,5,5,1,1,5,5,1,5,5,5,1,5,1,5,5,5,5,5,5,1,5,5,5,1,1,1,5],[2,2,3,3,1,2,1,3,3,2,2,2,3,3,3,3,3,1,1,1,3,1,2,2,2,2,1,1,1,1,1,2,2,1,5,5,5,1,5,5,5,5,5,5,5,5,5,5,5,-1,-1,5,-1,5,5,5,-1,5,-1,5,5,1,1,5,5,5,1,5,5,1,5,5,5,5,5,1,5,5,5,5,5,5,5,5,5,5,1,5,5,5,5,5,5,1,5,1,1,5,5,5,5,5,5,5,5,5,5,5,5,5,5,5,5,5,5,5,-1,5,5,5,5,5,5,5,5,1,5,5,5,5,5,5,5,5,5,5,5,1,1,5,5,5,5,5,5,5,1,1,1,1,-2,-1,5,5,1,1,5,1,1,5,5,5,5,5,1,5,5,1,1,5,1,1,1,1,5,1,2,2,1,1,1,1,1,1,2,1,1,1,1,5,5,5,5,-1,-1,5,-1,-1,-1,5,-1,5,-1,-1,-1,-1,-1,-2,-1,-1,-2,-1,-2,-1,-2,-2,-1,-1,-1,-2,-1,-2,-1,-1,-1,-1,5,-2,-1,-2,-1,-2,-2,-2,-1,-1,-2,-2,-2,-2,-1,-1,-2,-1,5,-2,-2,-2,5,-2,-1,-1,5,5,5,5,5,-1,5,-1,5,5,5,-1,5,5,-1,5,5,5,5,-1,-1,-1,-1,-2,-1,-1,-1,-1,-1,-1,-1,5,5,-1,5,5,5,5,-1,5,-1,-1,-2,5,-1,5,5,-1,-1,5,5,5,5,5,5,5,1,-2,5,-1,5,5,5,5,5,5,5,5,5,-1,5,5,-1,-1,5,5,5,5,5,1,5,5,1,5,5,5,5,5,1,1,1,5,5,5,5,5,5,5,-1,-1,5,5,-1,5,5,5,5,5,5,5,5,5,1,5,5,5,1,5,5,5,1,1,5,5,5,5,5,1,1,5,5,1,5,5,5,1,5,5,1,5,5,1,1,5,5,1,5,5,5,5,5,5,1,1,5,5,5,5,5,5,5,5,5,5,5,5,5,5,5,5,5,5,-1,5,5,5,5,-1,5,5,5,5,5,5,5,5,5,5,-1,5,5,5,5,5,5,5,5,-1,-1,5,-1,5,1,5,5,5,1,5,5,5,5,5,5,5,5,-1,5,5,5,1,5,5,5,5,5,5,5,5,5,5,5,5,5,5,5,5,5,5,5,5,5,5,5,5,5,1,5,5,5],[1,2,1,3,1,2,2,3,3,1,3,2,3,2,3,2,2,5,5,5,1,1,1,1,3,2,5,3,2,1,5,1,1,5,5,-1,-1,5,5,5,5,5,5,5,-1,5,5,5,5,-1,-1,-1,-1,-1,-1,-1,5,-1,-1,-1,-1,1,5,5,5,5,5,5,5,5,5,-1,-1,5,-1,5,5,-1,5,5,5,5,5,5,5,5,5,5,5,5,5,1,5,5,5,1,1,5,1,5,5,5,5,5,5,5,5,1,5,5,5,5,5,1,5,5,-1,5,5,5,5,5,5,5,5,5,5,5,5,5,5,5,5,5,-1,5,5,3,5,5,5,5,1,5,5,1,1,1,1,2,3,-1,5,1,1,2,5,1,1,1,5,5,5,5,5,1,1,5,1,5,1,2,1,1,5,1,1,2,2,1,1,1,1,1,1,2,1,1,1,1,5,5,-1,5,5,5,-1,5,-1,5,5,-1,-1,5,-1,5,-1,-1,-1,5,-1,5,5,5,-1,5,-1,5,-1,-1,-1,-1,5,5,-2,5,-1,-2,-1,-2,-1,-2,-1,-1,-1,-1,-2,-2,-2,-2,-1,-1,-2,-1,-1,-1,-1,-1,-1,-2,-1,-1,5,5,5,5,5,-1,5,-1,5,5,5,-1,5,-1,-2,5,5,5,5,5,-1,-1,5,5,-1,-1,-1,-1,-1,5,-1,5,-1,-1,5,5,5,5,-1,5,5,-1,5,-1,5,5,5,5,-1,-1,5,-1,5,5,5,5,5,5,5,5,5,5,5,5,5,5,5,5,5,-1,-1,5,5,-1,-1,-1,5,-1,5,-1,-1,-1,1,5,5,5,5,5,5,1,5,5,5,5,5,5,5,5,5,5,5,5,-1,5,5,5,5,5,5,5,5,5,1,5,5,5,1,1,-1,5,1,5,5,5,5,5,5,1,1,5,5,1,1,1,1,5,5,5,5,5,1,1,1,1,5,1,1,5,5,5,5,5,1,1,5,5,1,5,1,5,5,1,5,5,5,5,5,5,5,5,5,5,-1,5,5,5,5,5,5,5,5,5,5,5,5,5,-1,5,5,5,5,5,5,5,5,5,5,5,-1,5,-1,5,1,5,5,5,1,5,5,5,5,5,5,5,1,5,5,5,5,5,5,5,5,5,5,5,5,5,5,5,5,5,1,5,5,5,5,5,5,5,5,5,5,5,5,1,5,1,5],[3,2,3,3,1,1,1,3,2,2,3,2,3,3,3,3,3,5,1,1,2,1,1,2,2,2,1,1,2,2,1,1,2,5,5,5,5,5,5,5,1,5,5,5,5,-1,5,1,1,-1,-2,-1,-1,5,5,5,5,5,5,5,-1,1,5,5,1,5,5,5,5,5,5,1,-1,1,-1,5,5,5,1,5,1,5,5,5,5,5,5,5,5,5,5,1,5,5,5,5,5,5,5,5,5,5,5,5,5,5,1,1,5,5,5,5,5,5,5,5,5,5,5,-1,5,5,5,5,5,1,5,5,5,5,5,5,5,5,-1,5,5,1,5,5,5,1,1,1,1,1,1,1,1,2,5,5,5,1,1,1,5,5,5,5,5,5,1,5,5,1,1,1,5,1,5,1,2,1,1,1,1,2,2,1,1,1,1,1,1,1,1,1,1,1,-1,5,-1,5,-1,5,-1,5,-1,5,5,-1,5,5,5,5,-1,-1,-1,5,-1,-1,-1,-1,-1,-2,-1,5,-1,-1,-1,-1,5,5,-1,-1,-2,-2,-1,-1,-1,-2,-1,-2,5,-2,-2,-2,-2,-1,-1,-1,-2,-1,5,-1,-1,-2,-1,-2,-1,-1,-1,5,5,5,5,5,5,-1,5,5,5,5,5,-1,-1,5,-1,-1,5,5,-1,5,1,-1,-1,-1,-1,-1,5,5,5,5,-1,-1,5,5,5,-1,1,-1,5,5,5,-1,-1,5,5,-1,-1,-1,-2,5,5,-1,-1,5,5,5,5,5,5,5,5,5,-1,5,5,5,5,-1,-1,5,-1,-1,-1,-1,5,-1,-1,5,-1,-1,-1,-1,5,5,-1,-1,-1,5,5,5,5,5,5,5,5,5,5,5,5,5,5,5,5,5,-1,5,5,1,1,5,5,5,5,5,1,1,-1,5,5,5,5,5,5,5,5,5,1,5,5,5,5,5,5,5,5,5,5,5,5,5,5,5,5,5,5,5,5,-1,5,5,5,5,5,5,5,5,1,5,5,5,5,5,5,5,5,5,5,5,5,5,5,5,5,5,5,5,5,5,5,5,5,5,5,5,5,5,5,1,5,5,5,5,5,5,5,5,-1,5,5,5,5,5,5,5,5,5,5,5,5,5,5,5,5,5,5,5,5,5,5,5,5,5,5,5,1,5,1,5,5,1,1,5,1,5,1,5,5,5,5,5,5,5,5,1,1,1,5],[2,3,3,2,2,1,3,3,3,1,1,1,2,2,3,2,3,5,1,1,1,5,1,2,5,5,1,5,5,5,1,5,1,5,5,-1,-1,5,5,5,-2,5,5,5,-1,5,-2,-1,5,-1,-2,-2,-1,-2,-2,5,-2,-2,-2,-1,5,5,-1,5,5,5,1,5,5,5,5,5,-1,5,-1,5,-2,5,5,5,5,5,5,-1,5,5,1,5,5,1,5,5,5,5,5,5,5,5,5,5,5,-1,5,5,5,5,5,5,5,5,5,5,5,5,5,-1,-1,5,5,-2,5,-1,5,5,5,5,5,5,5,-1,5,5,5,5,-1,5,5,1,5,5,5,5,5,1,5,1,1,5,1,1,1,5,1,1,1,1,5,5,5,5,1,1,1,1,1,2,1,1,5,1,1,3,3,2,2,2,5,1,1,1,5,1,5,5,1,1,5,2,1,5,5,5,5,5,5,5,5,5,5,5,5,5,5,5,5,5,5,5,5,5,-1,-1,5,-1,-2,5,-2,5,-1,-1,-1,-1,5,-2,-2,-1,5,5,5,-2,-1,5,5,-1,-1,-2,-1,-1,-2,-1,5,-1,-1,-1,1,5,5,5,5,5,5,5,5,5,5,5,5,5,5,-1,5,5,5,5,5,-1,-1,-1,-1,5,-1,-1,5,-1,-2,5,-1,-2,-1,-2,-2,-2,-1,5,-1,5,-2,-2,-1,5,-2,-1,-1,5,5,5,-2,-1,5,-1,5,-2,-1,-1,5,-1,5,5,5,-1,5,-1,-1,5,5,5,-1,-1,-1,5,5,5,-2,5,-1,-2,-2,5,-2,-1,-2,-1,-2,-1,1,1,1,5,5,-2,5,5,5,-1,5,5,5,5,5,5,1,1,5,5,5,5,5,5,5,5,5,5,5,5,5,5,5,5,5,5,5,5,5,5,5,5,5,5,1,5,1,5,5,5,5,5,5,5,5,5,5,5,5,5,5,1,1,1,1,1,1,5,5,5,5,5,5,5,5,5,5,1,1,5,5,5,5,5,5,5,5,5,5,5,5,5,5,5,5,5,5,5,5,1,1,2,1,1,1,2,1,1,5,5,5,5,1,1,1,5,5,1,5,1,5,5,5,5,5,5,5,5,5,5,5,5,5,5,5,5,5,5,5,5,5,5,1,5,5,5,5,1,5,5,1,5,5,5,5,5,5,5,1,5,5,5,5,1,2,3,1],[3,2,3,2,2,1,2,2,3,1,1,1,2,3,3,3,3,2,2,2,2,1,5,1,1,1,5,5,5,5,5,1,2,5,5,5,5,5,5,5,-1,5,5,5,5,5,5,-2,5,5,-1,5,-1,-1,-1,-1,-1,-1,-1,5,5,1,5,5,5,1,1,5,1,1,5,5,5,5,-1,5,5,5,5,5,5,5,5,5,5,3,1,5,1,1,1,1,1,5,5,5,5,5,5,5,5,5,5,5,5,5,5,5,5,1,5,5,5,1,5,5,5,5,1,5,5,5,5,5,5,5,5,5,5,5,-1,5,5,5,5,-1,5,1,5,5,5,5,5,5,5,5,5,5,5,1,1,5,5,1,1,1,5,5,5,5,1,5,5,5,1,1,5,1,5,1,1,2,3,2,1,1,1,1,1,1,1,1,1,1,5,1,1,2,1,5,5,5,5,5,5,5,5,5,-1,5,-1,-1,-1,-1,5,1,5,-1,-1,5,5,-1,-2,-2,-1,-1,-2,-2,1,1,5,5,-1,-2,-2,5,-1,-2,-1,-2,-2,-2,-1,-2,5,-1,-2,-1,-2,-1,-1,-1,-2,-1,5,1,-1,-1,-1,-2,5,-1,5,5,5,5,5,-1,5,-1,5,5,5,-1,5,-2,-1,5,-1,-1,5,-1,5,-2,-1,-2,-1,-1,-1,-2,-2,-1,2,-1,-1,-1,-1,-1,-1,5,-1,1,-1,5,5,-1,-2,5,5,5,5,-1,5,-1,-1,-1,5,5,5,-1,-1,-1,5,5,5,5,5,5,5,5,5,-1,-1,-2,-2,-1,-1,5,-1,-1,-1,5,-1,-1,3,5,5,5,5,5,1,5,5,-1,5,5,5,5,-1,5,1,5,5,5,5,5,5,5,5,5,5,5,5,5,1,5,5,5,5,5,5,5,5,5,5,5,5,5,5,1,1,5,5,1,1,5,1,5,5,5,5,5,5,5,5,1,1,5,5,5,5,-1,5,1,5,5,5,5,5,5,5,5,5,5,5,5,5,5,5,5,1,5,1,5,5,5,5,5,5,5,5,5,5,5,5,1,1,5,5,1,5,5,5,5,5,5,5,1,5,5,5,5,5,5,5,5,5,5,5,5,5,5,5,5,5,5,5,5,5,5,5,5,5,5,5,5,1,5,5,5,5,5,5,5,1,5,5,5,5,5,5,5,5,5,5,5,5,1,1,1,5],[2,1,2,2,2,5,2,2,3,5,1,1,3,3,3,3,3,1,2,2,2,1,5,1,5,5,5,5,5,5,1,1,1,1,1,5,5,5,5,5,-2,5,5,5,5,-1,-1,5,-2,-2,-1,-2,-2,-1,5,5,-1,-2,-2,5,-2,-1,5,5,5,5,1,1,1,1,5,5,5,5,5,5,5,5,5,5,5,5,5,5,5,5,5,5,5,5,5,1,5,5,5,5,5,5,5,5,5,5,5,5,5,5,5,5,5,5,5,5,5,5,5,5,-1,5,5,5,5,5,5,5,5,5,5,5,5,5,5,5,5,5,5,-1,-1,5,5,5,5,1,5,5,1,5,5,5,1,1,5,5,5,5,1,1,1,1,5,5,1,2,5,5,1,2,1,1,1,1,1,3,3,3,2,3,5,1,1,2,1,1,1,1,1,5,1,1,1,1,5,5,5,5,5,5,5,5,5,5,-1,5,-2,-1,5,5,5,5,-1,5,-2,-2,-2,5,-2,-2,-2,-2,-1,-1,-2,-2,-2,-2,-2,-2,5,-2,5,-2,-2,-2,-2,-2,-2,-2,5,-2,-2,5,-1,-1,-2,5,5,5,5,5,5,5,5,5,5,5,5,5,5,5,5,5,5,5,5,5,5,5,5,5,5,-1,-1,-2,-2,-1,-2,-2,-2,-2,-2,-2,-2,-2,-2,-1,-2,5,-2,-2,-1,-2,-2,-2,-2,-2,5,-2,5,-1,5,-1,-1,-2,-2,-1,-1,5,-1,5,5,-1,-1,-2,5,5,5,5,-2,5,5,5,5,-2,-2,5,5,-1,-2,5,-2,-2,-2,5,-1,5,-2,5,5,-1,-2,-2,-2,5,5,5,5,5,5,5,5,5,5,5,5,5,-2,5,5,5,5,5,5,5,5,5,5,1,5,5,5,5,5,5,5,5,5,1,1,5,1,1,1,5,5,5,1,5,5,1,5,5,1,1,5,5,5,5,5,5,5,5,5,5,5,5,5,5,5,5,5,5,1,1,1,5,5,5,5,5,5,5,5,5,5,5,5,5,5,5,5,5,5,5,5,5,1,1,5,5,1,1,5,5,5,5,5,5,1,1,1,5,5,1,5,1,5,5,5,5,5,5,5,5,5,5,5,5,5,5,5,5,5,5,5,5,5,5,1,1,1,5,1,1,5,5,1,5,5,5,5,5,1,5,1,5,1,5,5,1,2,2,1],[2,1,2,2,2,5,3,2,3,1,2,5,1,1,3,2,3,5,1,1,2,1,5,5,1,1,-2,5,5,5,5,1,1,5,5,-1,-1,5,5,5,5,1,5,5,-1,-2,5,5,5,5,-1,-2,-2,5,1,5,5,-1,5,-2,-2,-2,-1,-1,5,5,5,5,5,1,5,5,5,1,-2,5,-1,5,5,5,5,5,5,5,-1,1,5,5,5,-2,5,5,5,5,5,1,5,5,5,5,5,5,5,5,-1,5,5,5,5,5,5,5,5,5,5,5,5,5,5,-1,-2,5,-1,5,-1,5,5,5,5,-2,-1,5,-2,5,5,5,5,5,5,5,1,5,5,1,1,5,5,1,1,1,1,5,5,5,1,1,1,1,5,5,1,2,1,5,2,2,1,1,1,1,1,3,2,3,2,3,5,2,1,3,1,1,5,5,1,1,1,3,1,1,5,5,5,5,-1,5,5,5,5,5,-1,-1,-1,-1,5,5,5,5,-1,5,1,5,5,-2,-1,5,5,5,-2,-2,-2,-2,5,5,1,5,-2,5,-1,5,5,5,5,-2,-1,-2,-2,-2,-1,5,-2,-1,5,-1,5,5,-1,-2,5,5,5,5,-2,5,5,5,5,5,5,5,5,5,5,5,-1,5,-2,5,5,5,-1,-1,-2,5,5,-2,-2,-2,5,-2,-2,-2,-2,5,5,-2,1,5,5,-2,-1,5,-2,-2,-1,5,-1,-2,-1,5,-2,5,5,5,5,5,5,5,5,-2,-1,-2,-2,-2,5,-2,-1,-1,5,5,5,-2,5,-1,5,-2,-2,-1,-2,-2,-2,-2,5,5,-2,5,5,-2,-2,-2,-2,5,5,-1,5,5,5,5,5,5,5,5,5,5,5,5,5,-1,5,5,-1,5,5,5,5,5,5,5,5,5,5,5,5,5,1,1,5,5,1,1,1,5,5,5,5,5,5,1,5,5,5,1,5,1,1,1,5,5,5,5,5,5,5,5,5,5,5,5,5,5,5,5,5,5,5,5,5,5,5,5,5,5,5,5,5,5,5,5,5,5,5,5,5,5,5,5,5,5,1,5,-1,5,5,1,5,5,5,1,5,5,5,5,5,1,5,5,5,5,5,5,5,5,5,5,5,5,1,5,5,5,5,3,5,5,5,5,1,5,1,5,5,1,5,5,1,5,1,1,5,5,1,1,1,1,1,5,5,1,1,2,1],[3,3,3,2,3,3,3,3,3,1,1,1,1,2,3,2,2,1,1,1,1,1,1,5,1,1,5,5,5,5,1,1,1,5,5,-1,-1,1,5,5,-1,5,5,5,-1,5,-1,-1,5,-1,-1,5,-2,5,-1,5,-1,-2,-1,5,-2,5,5,5,5,1,5,5,5,5,5,5,5,5,-1,5,5,5,5,5,5,5,5,-1,5,5,5,5,5,1,1,1,1,5,5,5,1,5,5,5,5,5,5,5,5,5,5,1,5,5,5,5,5,5,5,5,5,5,5,5,5,5,5,5,5,5,-1,5,5,5,5,-1,5,5,5,5,5,1,1,5,5,1,1,2,1,1,2,1,2,3,1,5,1,1,1,1,5,5,5,5,1,5,5,1,5,1,1,1,5,1,1,2,2,1,1,1,1,2,2,2,1,1,1,1,1,1,1,1,2,1,5,5,5,5,-1,5,-1,5,5,5,-1,-1,5,5,5,5,5,5,-1,5,-1,-2,-2,-2,-2,-1,-2,5,-2,-2,-2,-2,-1,-1,-2,-1,-1,-2,-1,-2,-2,-2,-1,-1,-1,-2,-2,-2,-2,-1,-1,-2,-1,-2,5,5,-1,5,-2,-2,-2,-2,5,5,5,5,5,-1,5,-1,5,5,5,5,-1,-1,-2,-1,-1,-1,5,5,5,-1,5,-1,-2,5,-1,-2,-1,-1,-2,-1,-1,-1,5,-1,-1,5,5,5,5,5,5,-2,-2,5,5,5,5,-1,5,5,-2,5,5,5,-1,5,5,5,5,5,5,5,5,5,5,5,5,5,-1,-1,-1,-2,-1,5,5,-1,5,5,-2,-1,2,5,5,1,5,5,-1,5,5,5,5,5,1,5,5,5,1,5,1,1,5,5,5,5,5,5,1,2,1,1,1,5,5,5,1,1,5,5,5,5,5,5,5,5,5,5,1,5,5,1,5,5,5,5,5,5,5,5,5,5,1,1,5,5,5,5,5,5,5,5,5,5,5,5,5,5,5,5,5,5,5,5,5,5,5,5,5,5,5,5,5,5,5,5,5,5,5,5,5,5,5,5,5,5,5,5,5,1,5,5,5,5,5,5,5,-1,-1,5,-1,5,5,5,5,5,5,5,5,-1,5,5,5,5,5,5,5,5,5,5,5,5,5,5,5,5,5,5,5,5,5,5,1,5,1,5,5,5,5,5,5,5,1,5,5,1,5,5,5],[3,3,3,2,3,3,1,3,3,2,5,1,1,1,3,2,2,1,1,1,1,1,-2,-2,-2,-1,-2,-2,-2,-2,1,1,1,5,5,5,5,1,5,5,5,5,-2,-1,5,5,-1,-2,5,-1,-1,-2,5,-2,-2,-2,-2,-2,-1,5,-2,5,5,5,5,5,5,5,5,5,5,-1,5,5,-2,5,5,-1,-2,5,5,5,5,5,5,1,5,5,5,1,1,1,1,5,5,5,5,5,5,5,5,5,5,5,5,5,1,1,5,5,5,5,5,5,5,5,5,5,5,5,5,5,5,5,5,5,-1,5,5,5,5,5,5,5,5,5,5,2,5,5,5,5,1,1,1,1,2,1,2,3,3,5,5,1,1,1,5,1,1,1,5,5,1,5,1,1,5,1,5,1,1,2,2,1,5,2,1,2,2,2,1,1,1,1,1,2,1,1,1,5,-1,5,5,5,5,-1,-2,5,-1,5,5,-1,5,5,5,5,-1,-1,-1,5,-1,-1,-2,-2,-2,-1,-1,5,-2,5,-2,-2,5,-2,-2,5,-2,-2,-1,-2,-1,-2,-1,-2,5,5,-2,-2,-2,-2,5,-2,-2,5,5,-1,-1,-2,-2,-2,5,-1,5,5,5,5,5,-2,5,5,5,5,5,5,5,-2,-2,-2,5,5,5,5,5,-1,-1,-2,-1,-1,5,-1,-1,-2,-2,-1,-1,-1,-2,-2,-2,-1,5,5,-1,5,5,-2,-1,5,5,5,5,-1,5,5,5,5,5,5,5,5,5,5,5,5,5,5,5,5,5,5,5,5,5,-1,-1,-1,5,5,5,5,5,5,-1,-1,2,5,5,5,5,5,-1,5,5,5,5,5,5,5,5,5,5,5,5,5,5,5,5,5,5,5,1,1,1,5,1,5,5,5,1,1,5,5,5,5,5,5,5,5,1,5,1,5,5,1,1,5,5,5,5,5,5,5,1,5,1,1,1,1,5,1,5,5,5,5,5,5,5,5,5,5,5,1,5,5,5,5,5,5,5,5,5,5,5,5,5,5,-1,5,5,5,5,-1,5,1,5,5,5,5,5,5,5,1,5,5,5,5,5,1,5,5,5,1,5,5,5,5,5,5,5,5,5,-1,5,5,5,5,5,5,5,5,5,5,5,5,5,5,5,5,1,5,5,5,5,5,1,5,1,5,5,5,5,5,5,5,5,5,5,1,1,1,1],[3,1,2,2,3,1,3,3,3,3,3,5,1,5,3,2,2,5,5,5,1,5,-2,-2,1,1,-1,-2,5,5,1,5,1,5,-1,-1,-1,5,5,-1,1,5,5,-1,5,-2,5,5,1,5,-2,-1,-1,5,-1,5,-2,-1,-1,-1,-2,5,5,5,5,5,5,5,5,5,5,5,-2,5,-1,5,5,-1,5,5,5,5,-1,-2,5,2,5,5,5,5,5,1,5,5,5,5,5,5,5,5,5,5,-1,5,5,5,5,5,5,5,5,5,5,5,-1,5,5,-1,-1,-1,5,-1,5,5,5,5,1,-1,-1,-1,5,5,-2,5,-1,5,5,1,5,5,5,5,5,1,5,1,1,5,1,2,2,5,1,5,1,1,5,5,5,5,1,1,1,1,1,2,1,1,5,1,1,3,3,2,1,2,5,1,1,1,1,1,5,5,5,5,1,1,1,1,5,5,5,5,-1,5,5,5,5,5,5,-2,5,5,5,5,5,5,-1,5,5,5,5,5,5,1,5,5,5,5,-1,5,5,2,5,-2,-1,-1,-1,-1,5,5,5,5,-1,-2,-1,5,-1,-1,-1,-2,-2,5,1,5,5,5,5,-1,5,5,5,5,5,-1,5,-1,5,5,5,5,-1,5,-1,-1,-2,-2,5,5,5,-1,-1,-1,-1,-1,-1,-1,-1,-2,-1,-1,5,1,-1,-2,1,1,1,1,2,5,-1,5,5,-1,-2,5,5,-1,-1,5,-1,5,5,-2,5,5,5,-1,5,5,5,-1,5,5,5,5,-1,5,5,-1,-1,5,-1,-2,-2,-1,-1,-2,-2,5,-2,-2,1,-1,5,5,5,-1,5,5,5,-1,5,-1,5,5,5,5,5,5,5,5,5,5,5,-1,-1,5,5,1,5,5,5,5,5,5,5,1,5,5,5,5,5,5,5,5,1,5,1,5,5,5,5,5,5,5,5,5,5,5,5,5,5,1,1,1,5,1,1,5,5,5,5,5,5,5,5,5,5,5,5,5,5,5,5,5,5,5,5,5,5,5,5,5,5,5,5,5,1,5,5,1,1,1,1,1,1,2,5,1,5,5,5,5,5,1,1,5,5,1,5,5,5,5,5,5,5,5,5,5,5,5,5,5,5,5,5,5,5,5,5,5,5,5,1,5,1,5,5,5,5,5,1,5,1,5,1,5,5,5,1,5,5,5,5,1,2,2,1],[3,2,2,3,3,2,3,3,3,1,3,2,1,1,3,2,2,1,1,1,1,1,2,2,2,3,1,1,2,2,1,1,1,5,5,5,5,1,5,5,5,5,5,5,5,5,5,1,1,-1,-1,5,-1,-1,-1,5,-1,-1,1,-1,5,1,5,5,5,5,5,5,5,5,5,5,-1,5,5,-1,5,5,5,5,5,5,5,-1,5,1,5,5,5,1,5,1,1,5,5,5,5,5,5,5,5,5,5,5,5,5,5,1,5,1,5,5,5,5,5,5,5,5,5,-1,5,-1,5,5,5,5,5,5,5,5,5,5,5,5,-1,-1,5,2,1,5,5,1,1,1,1,1,1,1,1,1,1,5,5,1,1,1,5,5,5,5,1,5,5,5,5,5,1,5,5,1,5,2,2,1,5,1,1,1,1,1,1,1,1,1,1,1,5,1,1,1,5,5,-1,1,-1,5,-1,5,-1,5,5,-1,5,5,5,5,-1,5,-1,5,5,-1,-2,-1,-1,-1,-1,-1,5,-1,-1,-2,5,-1,5,5,-1,-1,-1,-2,-1,-2,-1,-2,-1,-1,-1,-2,-1,-1,-1,-1,-2,-1,5,5,-1,-1,-1,-1,-1,-1,5,5,5,-1,5,-1,5,-1,5,5,5,5,-1,-1,-1,-1,-1,5,5,5,5,5,5,-1,-1,-1,5,5,5,-1,-1,5,-1,-1,1,1,1,5,1,5,5,5,5,-1,-1,5,5,5,5,5,5,5,5,-1,5,5,5,5,5,5,5,5,5,5,-1,5,5,5,5,5,-1,1,-1,-1,-1,-1,-1,-2,-1,-1,-1,-1,3,5,5,1,1,5,5,5,5,5,5,5,5,5,5,5,1,5,5,5,5,5,5,5,-1,2,5,1,5,5,1,5,5,5,1,1,5,5,5,5,5,-1,5,5,1,5,5,5,5,5,5,5,5,5,5,5,5,5,5,5,5,1,1,5,5,5,5,5,5,5,5,5,5,1,5,1,5,5,5,5,5,5,5,5,5,5,5,5,5,5,5,5,-1,5,5,5,5,5,5,5,-1,5,5,5,-1,5,5,5,5,5,5,-1,5,5,5,-1,-1,5,-1,-1,5,5,5,5,5,5,5,5,5,5,-1,5,5,5,5,5,5,-1,5,5,5,5,1,5,5,5,5,5,5,5,5,-1,5,5,5,5,5,5,5,5,5,5,5,5,5,5,5],[3,2,2,3,3,2,3,3,3,1,3,1,1,1,3,2,3,1,1,1,1,1,1,1,2,2,1,1,2,2,1,1,1,5,5,5,5,1,5,5,5,5,5,5,5,5,5,1,1,-1,-1,-1,-1,-1,-1,-1,-1,-1,5,-1,5,5,5,5,5,5,5,5,5,5,5,5,-1,5,-1,5,5,5,5,5,5,5,5,-1,5,1,5,5,5,1,5,1,1,5,5,5,5,5,5,5,5,5,5,5,5,5,5,1,5,1,5,5,5,5,5,5,5,5,5,-1,5,5,5,5,5,5,5,5,5,5,5,-1,-1,5,5,5,5,2,1,5,5,1,1,1,1,1,1,1,1,1,1,5,5,1,1,1,5,5,5,5,1,5,5,5,5,5,1,5,5,1,1,2,2,1,1,1,1,2,2,2,1,1,1,1,1,1,5,1,1,1,5,5,-1,1,-1,5,-1,5,5,5,5,-1,5,5,5,5,-1,5,-1,5,5,-2,-2,-2,-1,-1,-1,-1,5,-1,-1,-2,-1,-1,5,5,-1,-2,-1,-2,-1,-2,-2,-2,-1,-1,-2,-2,-2,-2,5,-1,-2,-1,-1,-1,-1,-1,-1,-2,-1,-1,5,5,5,5,5,-1,5,-1,5,5,5,5,-1,-1,-1,-1,-1,-1,5,-1,5,5,5,-2,-1,-1,5,-1,-1,-1,-1,-1,-1,-1,1,5,5,5,2,5,5,5,5,-1,-1,5,5,-1,5,5,5,5,5,-1,5,5,5,5,5,5,5,5,5,5,-1,5,5,5,5,5,-1,5,-1,-1,-1,5,-1,-1,-1,5,-1,-1,3,5,5,1,1,5,5,5,5,5,5,5,5,5,5,5,1,5,5,5,5,5,5,5,-1,1,5,1,5,5,1,1,5,5,1,1,5,5,5,5,5,-1,5,5,1,5,1,5,5,5,5,5,5,5,5,5,5,5,5,5,1,1,1,5,5,5,5,5,5,5,5,5,5,1,5,5,-1,5,5,5,5,5,5,5,5,5,5,5,5,1,5,5,5,5,5,5,5,5,5,5,5,5,5,5,5,5,5,5,5,5,5,-1,5,5,5,-1,-1,5,-1,-1,5,5,5,5,5,5,5,5,5,5,5,5,5,5,5,5,5,5,5,5,5,5,1,5,5,5,5,5,5,5,5,5,5,5,5,5,5,5,5,5,5,5,5,5,5,5,5],[3,2,1,2,3,1,3,3,3,5,2,5,1,1,3,2,2,1,1,1,1,1,-1,5,5,5,5,-2,5,-2,5,5,1,5,5,5,5,1,5,5,-1,5,-1,5,5,5,-1,5,-1,-1,-1,5,-1,-1,5,5,-2,5,-2,5,-1,5,5,5,5,1,5,5,5,5,5,-1,5,5,-1,5,5,5,-1,5,5,-1,5,-1,5,5,5,5,1,1,1,2,1,5,5,5,5,5,5,5,5,5,5,5,5,5,5,1,5,5,5,5,-1,5,5,5,5,5,5,-1,5,5,5,5,5,5,5,5,5,5,5,-1,5,5,-1,-1,5,2,5,5,5,5,5,1,1,1,2,5,1,3,2,1,3,5,1,1,5,5,5,5,1,1,1,1,1,1,1,1,5,5,5,2,3,2,2,1,5,1,1,2,1,1,5,1,1,1,5,1,1,1,5,5,5,5,5,5,-1,5,5,5,5,-1,5,5,5,5,5,5,5,5,-2,-2,-2,-2,-2,-2,-2,-2,-2,-2,-2,-2,-2,-1,-2,5,-1,-2,-1,-2,5,-2,-1,-2,-2,-2,-2,-2,-2,-2,-1,-2,-2,5,5,5,5,5,-1,-2,5,-1,5,5,5,5,5,5,5,-2,5,5,5,5,5,-2,-1,-1,-1,5,5,-1,5,5,-2,-2,-1,-1,-1,-2,-1,-2,-1,-1,-2,-2,-2,5,-2,5,5,5,-1,5,5,-2,-2,5,5,5,5,-1,-2,-1,5,5,5,5,5,5,5,5,5,5,5,5,5,5,-1,5,5,5,-1,-2,-2,-2,-1,-1,-2,-1,-1,5,-2,-1,2,5,5,5,5,5,-1,5,5,5,5,5,1,5,5,5,1,1,1,5,5,5,5,5,5,5,1,3,1,1,5,5,5,5,1,2,5,5,5,5,5,5,5,5,1,5,1,5,5,5,5,5,5,5,5,5,5,5,1,5,5,1,5,1,5,1,5,5,5,5,5,5,5,5,5,5,5,5,1,5,5,5,5,5,5,5,5,5,5,5,5,5,5,5,5,1,5,1,5,5,1,1,5,1,5,1,1,1,5,5,5,5,5,1,5,5,-1,5,5,5,5,5,5,5,5,5,5,5,5,5,5,5,5,5,5,5,5,5,5,5,5,5,1,1,5,5,5,5,5,5,1,5,1,5,5,5,5,5,5,5,1,5,5,1,1,1,5],[2,2,2,3,3,3,3,3,3,5,5,5,5,5,3,2,3,1,1,1,2,1,-1,5,5,5,-1,-1,-1,-1,1,1,1,5,5,-1,5,1,5,5,-1,5,-1,-1,5,5,-1,-1,5,-1,5,5,-1,-1,-2,-1,-2,-2,-2,-1,-1,5,1,5,1,5,5,5,5,5,5,-1,5,5,-1,5,5,5,-1,5,-1,5,5,-1,5,1,5,5,5,1,5,2,1,5,5,5,5,5,5,1,5,5,5,5,1,5,1,1,5,2,5,5,5,5,5,5,-1,5,5,-1,5,5,5,5,5,5,5,5,5,5,5,-1,5,5,-1,5,5,2,1,5,5,2,1,1,1,1,1,1,1,1,1,5,5,1,1,1,5,5,5,5,1,5,1,1,5,5,1,1,5,1,1,3,3,1,1,1,1,2,2,2,1,1,1,1,1,2,1,1,2,1,5,5,5,5,-1,5,-1,5,5,5,5,-1,5,5,5,5,-1,5,5,5,-1,-2,-2,-1,-2,-1,-1,-1,5,5,-1,-2,-1,-2,-1,5,5,-2,-1,-1,-1,-2,-1,-2,-1,-1,-2,-2,-2,-1,5,-1,-2,5,5,5,-1,-1,5,-1,-1,-1,5,5,5,5,5,-1,5,-1,5,5,5,5,5,-1,-1,5,5,-1,5,5,5,-1,5,-2,-1,-1,5,-1,-1,-2,-1,-1,-1,-1,-1,-1,-1,5,1,5,5,5,5,-1,-1,5,5,5,5,-1,5,5,-1,5,5,5,5,5,5,5,5,5,5,5,5,5,5,5,5,5,-1,-1,-1,-1,5,5,-1,-1,5,5,-1,-2,2,5,5,1,1,5,5,1,5,5,5,5,5,5,5,5,5,5,5,5,5,5,5,5,5,1,5,1,5,1,1,1,5,5,1,1,5,5,5,5,5,5,5,5,1,5,1,5,5,5,1,5,5,5,5,5,5,5,5,5,1,1,1,5,5,5,5,5,5,5,5,1,5,5,5,1,5,5,5,5,5,5,5,5,5,5,5,1,5,5,5,5,5,5,5,5,5,5,5,5,5,5,5,5,5,5,5,5,5,5,5,5,5,1,5,-1,5,5,5,5,5,5,5,5,5,5,5,5,5,5,5,5,5,5,5,5,5,-1,5,5,5,5,1,5,1,5,5,5,5,5,1,5,5,5,5,5,5,5,5,5,5,5,5,1,5,1,5],[3,2,3,3,3,2,2,3,3,3,2,1,1,1,3,2,2,5,1,1,2,1,-1,5,1,1,-2,5,1,1,1,1,1,5,5,-1,-1,3,5,5,2,1,-1,5,5,-2,5,1,2,5,-2,5,-2,-1,-2,5,5,5,5,5,5,5,5,5,5,5,5,5,5,5,5,-1,-2,5,-2,5,-2,-1,5,5,5,5,5,-2,5,1,5,5,5,5,5,5,5,5,5,5,5,5,5,5,5,5,5,5,5,5,5,5,5,5,5,5,5,5,-1,5,-1,-1,-1,-1,-1,-1,5,5,5,5,5,5,1,-1,5,5,5,-1,-1,5,1,1,5,5,5,1,1,1,5,1,1,1,1,2,1,5,5,5,1,1,5,5,5,5,1,1,1,1,1,1,1,1,5,1,5,2,3,1,1,1,5,1,1,1,1,1,5,5,5,5,1,1,1,5,5,5,5,5,-1,5,-1,5,5,5,5,-1,5,5,5,5,5,5,5,1,5,-1,5,5,-2,2,1,5,-1,1,-2,5,5,1,2,5,-1,-2,-1,-1,-1,-2,-1,-1,-1,-1,-2,-1,-2,-1,5,-1,-2,5,5,5,5,5,5,-2,5,-1,5,5,5,5,5,5,5,-1,5,5,5,-1,-1,-1,-2,-2,5,5,5,1,5,5,-1,-1,-2,-1,-1,-1,5,-1,-1,-1,-1,-2,1,2,2,1,1,5,5,5,5,-2,-1,-1,-1,-1,5,1,5,5,5,-1,-1,5,5,5,5,5,-1,5,-1,5,-1,-1,-1,5,5,-1,5,5,-1,-1,-2,5,-1,-2,-2,5,-2,-2,1,5,5,5,5,-1,1,1,5,-1,-1,5,5,-1,5,5,5,5,5,5,-1,-1,-1,5,-1,5,5,5,5,5,5,5,5,5,5,5,5,5,5,5,5,5,5,5,1,5,1,5,5,5,5,5,5,5,5,5,5,5,5,5,5,5,5,5,5,5,5,5,5,5,5,5,5,5,5,-1,5,5,5,5,5,5,5,5,5,5,5,5,5,5,5,5,5,5,5,5,5,5,5,5,5,1,5,1,1,1,5,1,5,5,5,5,5,1,5,5,5,5,5,5,5,5,-1,5,5,5,5,-1,5,5,5,5,5,5,5,5,5,5,5,5,5,5,1,5,5,5,1,5,5,5,1,5,5,5,5,5,5,5,5,5,5,5,5,5,1,1,1],[1,2,2,3,1,3,3,3,3,1,1,5,1,1,3,2,3,5,5,5,1,1,5,5,3,2,-1,-1,5,1,5,1,1,5,5,5,5,1,5,5,5,1,5,5,5,5,5,5,5,-1,-1,5,-1,5,-1,5,5,5,-1,5,-1,1,1,5,5,5,5,5,5,5,5,-1,-1,5,-1,5,5,5,5,5,1,5,5,5,5,5,5,5,5,5,5,1,5,5,5,1,5,5,5,5,5,5,5,5,5,5,5,1,5,5,5,5,5,1,5,5,-1,5,5,5,5,5,5,5,5,5,5,5,5,5,5,5,5,5,5,5,1,2,2,5,5,1,5,5,5,5,5,1,1,5,5,5,5,5,1,1,5,1,1,5,5,5,5,5,5,1,1,1,5,1,1,2,3,2,5,1,1,2,2,1,1,2,1,1,1,1,1,2,1,1,5,5,-1,5,-1,5,5,5,-1,5,-1,-1,-2,-1,-1,-1,-1,-1,-1,5,-1,5,-1,5,5,-1,-1,-1,5,-1,-1,-1,-1,-1,-2,5,-1,-1,-1,-1,-1,-2,-1,-2,-1,-1,-1,-1,-2,-2,-1,-1,-2,-1,-1,-1,-2,-1,-1,-2,-1,-1,5,5,5,5,5,5,5,-1,-1,-1,5,5,5,-1,-1,5,-1,-1,-1,5,5,1,5,-1,-1,-1,5,-1,-1,5,-1,5,5,5,1,5,5,5,5,1,5,5,-1,-1,-1,5,5,5,5,5,5,-1,5,5,5,5,5,-1,5,-1,5,1,5,5,5,5,5,5,5,-1,5,-1,5,-1,-1,-1,-1,-1,5,5,-1,-1,3,1,5,1,2,5,1,1,5,5,5,5,5,5,5,5,5,5,5,5,5,5,5,5,5,5,5,5,5,5,2,5,5,5,1,5,5,5,1,1,1,5,5,5,5,1,1,5,1,1,5,5,1,5,5,1,1,5,5,1,1,2,1,1,5,5,5,5,5,5,1,1,5,1,5,5,5,5,5,5,5,5,5,5,5,5,5,1,5,5,-1,-1,5,5,-1,5,5,5,5,5,5,5,5,5,5,5,5,5,5,5,5,-1,5,5,5,-1,-1,5,-1,5,5,5,5,5,1,5,5,5,5,5,5,5,5,5,-1,5,5,-1,5,5,5,5,5,5,5,5,5,5,-1,5,1,5,5,5,5,5,5,5,5,5,5,5,5,1,5,1,5],[2,2,3,3,2,2,2,2,3,2,3,3,3,3,3,3,3,1,1,1,2,1,2,2,2,2,1,1,1,1,5,1,1,5,5,5,5,1,5,5,5,5,-1,5,5,5,5,5,5,-1,-1,5,-1,5,5,-1,-1,5,-1,5,5,1,1,5,5,5,1,5,5,1,1,1,-1,5,5,5,5,5,5,5,5,5,5,5,5,1,5,5,5,5,5,1,5,5,5,5,5,1,1,5,5,1,1,5,5,5,5,5,5,5,5,5,5,1,5,5,-1,5,5,5,5,5,5,5,5,5,5,5,5,5,5,5,5,5,5,5,5,1,1,5,5,5,5,5,1,1,1,5,1,1,5,5,5,1,1,1,5,1,5,5,5,5,5,5,5,1,5,5,5,5,1,2,2,1,5,1,1,1,1,1,1,1,1,1,1,1,1,1,1,5,5,5,-1,5,5,5,-1,-1,-1,5,-1,-1,-1,5,-1,-1,-1,-1,5,5,-1,-1,5,-2,-2,-1,5,-2,5,-1,-1,5,-1,5,-2,-1,-1,-2,-1,-2,-1,-2,-2,-2,-1,5,-2,-2,-1,-1,-1,5,-2,-1,5,-1,-2,5,-1,-2,-1,-1,-1,5,5,5,5,5,5,-1,5,5,5,5,5,5,-1,-1,5,5,5,5,5,-1,-1,5,-1,-1,-1,-2,-1,-1,-1,5,-1,-1,5,5,5,5,5,5,-1,-1,-1,-1,-1,5,5,5,-1,5,-1,-1,-1,5,5,5,5,-1,5,-1,5,5,5,5,-1,5,5,5,5,-1,-1,-1,-1,-1,-1,5,-1,5,5,-1,5,-1,2,5,5,5,1,5,5,1,5,5,5,5,5,5,5,5,5,5,5,5,-1,-1,5,5,5,5,5,5,5,-1,1,5,1,5,5,5,5,5,5,5,5,5,5,5,1,1,1,1,5,1,1,1,1,5,5,1,1,5,5,5,1,1,1,1,5,5,5,5,5,5,5,1,5,5,5,5,5,5,5,5,5,5,5,5,5,5,5,5,5,5,5,5,-1,5,5,5,5,5,5,5,5,5,5,5,5,5,-1,5,5,5,5,-1,5,5,5,5,-1,5,-1,5,5,5,5,5,5,5,5,5,5,-1,-1,5,5,5,5,-1,5,5,5,5,5,5,1,5,5,5,5,5,5,5,1,5,5,5,5,5,5,5,5,5,5,5,5,5,1,1,5],[1,2,2,2,2,2,3,1,3,2,3,3,3,3,2,1,2,1,1,1,1,1,3,3,2,2,2,2,2,2,1,1,1,5,5,5,5,3,1,1,5,5,5,-1,1,1,5,5,5,5,5,5,5,-1,5,1,-1,-1,-1,5,5,1,1,5,5,5,5,5,5,5,5,-1,5,5,-1,5,5,5,5,5,5,5,5,5,5,1,5,5,5,1,5,1,1,5,5,5,1,-1,5,5,5,5,5,5,5,5,5,5,5,5,5,1,1,5,5,5,-1,5,5,-1,5,-1,5,5,5,-1,5,5,5,5,5,5,5,5,5,5,1,1,1,5,5,1,1,1,1,1,1,5,1,1,5,5,1,5,5,5,5,5,5,5,5,5,5,5,5,1,5,1,5,1,5,1,2,1,1,1,1,1,1,1,1,1,1,1,1,1,1,1,1,1,-1,-1,-1,5,5,5,-1,5,-1,5,-1,-1,5,-1,5,5,-1,-1,-1,5,5,5,-1,-1,-1,-1,-1,-1,5,5,-1,-1,5,-1,-1,-1,-1,-1,-1,-1,-1,-1,-1,-1,-1,5,5,5,-1,-1,-1,5,-1,-1,-1,-1,-1,-1,-1,-1,-1,-1,1,5,5,-1,5,-1,5,-1,5,5,5,5,5,5,-1,5,-1,-1,5,5,5,1,1,5,-1,-1,-1,-1,-1,-1,5,5,-1,-1,5,5,5,5,5,5,5,5,5,-1,-1,5,5,-1,5,5,5,5,5,5,5,5,-1,5,5,5,5,5,5,5,-1,-1,-1,5,5,5,-1,5,5,5,-1,5,5,-1,-1,-1,-1,5,3,5,5,1,1,5,5,5,5,5,-1,5,5,1,5,5,5,5,5,5,-1,-1,-1,5,5,5,5,5,5,5,1,5,5,5,1,1,1,5,5,5,5,5,5,5,1,5,5,5,5,5,5,5,5,5,5,5,5,5,5,5,5,1,1,5,5,5,5,5,5,5,5,1,5,5,5,5,5,5,5,5,5,5,5,5,5,5,5,5,-1,5,5,-1,-1,5,-1,5,5,5,-1,5,5,5,5,5,5,5,5,5,-1,5,5,-1,5,5,5,-1,5,5,5,5,5,-1,-1,5,5,5,-1,5,5,5,-1,5,5,-1,5,5,5,5,5,5,5,5,5,5,5,5,5,5,5,5,1,5,5,5,5,5,5,5,5,5,5,5,5,5,1,1,5],[2,1,3,3,2,3,2,2,3,1,2,2,3,3,3,3,3,1,1,1,3,2,1,1,1,1,5,5,5,5,1,2,2,1,1,5,1,5,5,5,5,5,5,5,5,5,5,5,5,-2,-1,5,-1,5,-1,5,-2,5,5,5,5,1,1,1,1,1,1,5,5,1,1,5,5,5,5,5,5,5,5,5,5,5,5,5,1,5,1,5,5,5,5,5,5,5,5,1,5,5,1,5,5,1,1,5,1,5,5,5,5,5,5,5,5,5,1,1,5,5,1,5,5,5,5,5,5,5,5,5,5,5,5,5,5,5,5,5,5,5,5,5,5,1,1,1,1,5,5,1,1,1,5,5,5,5,1,1,5,5,5,5,5,5,5,1,1,5,1,5,5,1,1,2,1,1,1,1,2,2,2,1,1,2,1,1,1,1,1,1,1,1,-2,-1,5,-1,-2,-2,-2,5,-1,-1,-1,-2,-1,-2,-2,-2,-2,-1,-2,-2,-2,-1,-2,-2,-2,-2,-2,-2,-2,-2,-2,-2,-2,-2,-2,-2,-1,-2,-2,-2,-2,-2,-2,-2,-2,-2,-2,-2,-2,-1,-2,5,-2,-2,-2,-2,-2,-2,-2,-2,-1,-1,-1,5,5,5,5,-1,5,5,5,5,5,5,5,5,5,-1,-1,-1,5,5,-2,-1,-2,-2,5,-2,-2,-1,-1,5,-1,5,5,5,5,5,-1,5,5,1,5,-2,-1,-2,-2,5,5,5,5,5,5,5,5,-1,5,5,5,5,5,5,5,5,5,5,5,5,5,5,5,-2,-1,5,-1,5,5,5,5,5,5,5,5,5,2,5,5,5,5,5,5,5,1,5,5,5,5,5,5,-1,5,5,-1,5,-1,5,5,5,5,5,5,5,5,5,1,5,5,5,5,5,5,5,5,5,5,5,5,5,1,1,1,1,1,1,5,5,1,5,5,5,1,5,5,5,1,5,5,5,5,5,5,-1,5,5,5,5,5,5,5,5,5,5,5,5,5,5,5,5,5,5,5,5,5,-1,5,-1,5,5,-1,5,5,5,5,5,5,5,5,-1,5,5,-1,5,5,5,5,5,-1,1,5,-1,5,5,5,5,5,-1,5,5,5,5,5,5,5,5,-1,5,5,5,5,5,5,5,5,5,5,5,5,5,5,5,5,5,5,5,5,5,1,5,5,5,5,5,5,1,5,5,5,1,5,5,5],[5,2,1,3,3,2,1,5,1,3,3,3,3,3,1,2,3,1,1,2,1,1,2,2,2,3,1,1,1,1,5,1,1,2,1,2,2,2,1,2,1,5,5,1,1,1,5,5,1,5,5,5,1,5,1,1,5,1,1,1,1,1,1,1,1,1,1,1,1,1,1,1,1,1,1,1,1,1,1,2,1,1,1,1,2,5,5,5,5,5,5,1,5,1,1,5,3,5,5,5,5,5,5,5,5,5,5,-2,5,1,5,5,5,1,5,5,1,5,1,1,1,1,5,1,5,5,5,5,5,5,5,5,1,5,5,5,1,5,5,5,5,-2,-2,-2,-2,-2,-2,-2,-2,-2,-2,-2,-2,-2,-2,-2,-2,-2,-2,-2,-2,-2,-2,-2,-2,-2,-2,-2,-2,-2,-2,5,-2,-2,-2,5,2,1,5,1,5,1,1,1,-2,1,5,5,1,1,-2,-2,-2,-2,-2,-2,-2,-2,-2,-2,-2,-2,-2,-2,-2,-2,-2,-2,-2,-2,-2,-2,-2,-2,-2,-2,-2,-2,-2,-2,-2,-2,5,-2,-2,-2,-2,-2,-2,-2,-2,-2,-2,-2,-2,-2,-2,-2,-2,-2,-2,-2,-2,-2,-2,-2,-2,-2,-2,-2,-2,-2,-2,5,-2,5,-2,-2,-2,-2,-2,-2,-2,5,-2,5,5,-2,-2,-2,-2,5,-2,5,5,-2,5,-2,-2,-2,5,5,5,5,1,5,5,5,5,-2,-2,-2,-2,-2,-2,-2,-2,-2,-2,-2,-2,-2,-2,-2,-2,-2,-2,-2,5,-2,-2,-2,5,-2,5,-2,-2,-2,-2,5,-2,5,5,5,-2,-2,5,1,5,-2,5,-2,-2,-2,-2,5,1,5,-2,-2,-2,5,5,5,-2,5,5,5,5,-2,-2,5,-2,-2,-2,5,-2,-2,5,5,-2,-2,-2,-2,-2,-2,-2,-2,-2,-2,5,-2,-2,-2,-2,-2,5,1,5,-2,-2,-2,5,5,5,-2,5,5,5,5,5,5,-2,5,5,-2,-2,-2,-2,-2,-2,-2,-2,-2,-2,-2,-2,-2,-2,-2,-2,-2,-2,-2,-2,-2,-2,-2,-2,-2,-2,-2,-2,-2,-2,-2,-2,-2,-2,-2,-2,-2,-2,-2,-2,-2,-2,-2,-2,-2,-2,-2,-2,-2,-2,-2,-2,-2,-2,-2,-2,-2,-2,-2,-2,-2,-2,5,5,-2,-2,-2,-2,-2,-2,-2,5,-2,-2,-2,-2,-2,-2,-2,5,-2,-2,-2,-2,-2,5,-2,-2,-2,-2,-2,-2,-2,-2,-2,-2,-2,-2,-2,-2,-2,-2,-2,-2,-2,-2],[-2,1,1,3,3,3,2,1,1,3,3,3,3,3,1,2,3,2,2,2,1,1,1,1,2,1,1,1,1,5,1,1,1,2,2,2,2,1,5,1,5,5,5,5,1,5,1,5,1,5,5,1,1,5,5,5,5,1,1,1,1,1,1,1,1,1,5,1,5,1,1,1,5,5,5,1,1,1,1,1,1,1,1,1,2,5,5,5,5,5,5,1,1,1,1,5,2,1,5,5,5,1,1,5,5,5,5,5,5,1,-2,5,5,1,5,1,5,1,1,1,1,1,1,5,5,5,5,5,5,5,5,5,1,5,5,5,1,1,5,5,-2,5,5,5,5,-2,-2,5,-2,-2,-2,-2,-2,-2,-2,-2,-2,-2,-2,-2,-2,-2,-2,-2,-2,-2,-2,-2,-2,-2,5,1,-2,5,-2,5,3,2,1,2,5,1,2,1,1,1,5,5,1,1,-2,-2,-2,-2,-2,-2,-2,-2,-2,-2,-2,-2,-2,-2,-2,-2,-2,-2,-2,-2,-2,-2,-2,5,-2,-2,-2,5,-2,-2,-2,-2,5,-2,-2,-2,-2,-2,-2,-2,-2,-2,-2,-2,-2,-2,-2,5,-2,-2,-2,5,-2,-2,-2,-2,-2,-2,-2,-2,-2,-2,-2,5,-2,-2,-2,-2,-2,-2,5,5,-2,5,-2,-2,-2,-2,-2,-2,-2,-2,-2,5,5,5,-2,-2,-2,-2,-2,5,5,-2,5,5,5,5,5,-2,5,5,-2,-2,-2,-2,-2,5,-2,-2,5,-2,5,-2,-2,-2,-2,-2,5,5,5,-2,5,5,5,5,-2,-2,-2,5,5,5,5,5,-2,-2,5,1,5,-2,5,-2,-2,-2,-2,-2,-2,5,5,5,-2,1,5,5,5,5,5,-2,-2,-2,-2,-2,-2,-2,-2,-2,-2,-2,-2,-2,-2,-2,-2,-2,5,-2,-2,-2,-2,-2,-2,-2,-2,-2,5,-2,5,5,5,5,5,5,5,5,5,-2,-2,-2,5,5,5,-2,5,5,1,-2,-2,-2,-2,-2,-2,-2,-2,-2,-2,-2,-2,-2,-2,-2,-2,-2,-2,-2,-2,-2,-2,-2,-2,-2,5,-2,-2,-2,-2,-2,-2,-2,-2,-2,5,-2,-2,-2,-2,-2,-2,-2,-2,-2,-2,-2,-2,-2,-2,-2,-2,-2,-2,-2,-2,-2,-2,-2,-2,-2,-2,-2,5,-2,-2,5,-2,-2,-2,-2,-2,-2,-2,-2,-2,-2,-2,-2,5,-2,-2,5,-2,-2,5,-2,-2,-2,-2,-2,-2,-2,-2,-2,-2,-2,-2,-2,-2,-2,-2,-2,-2,-2,-2],[3,1,1,3,2,1,2,3,2,3,2,1,2,3,3,1,3,5,1,2,5,2,5,5,1,3,-2,5,1,1,5,1,1,1,5,5,1,-2,5,1,5,5,-2,5,5,-2,5,5,5,-2,-2,-2,5,-2,5,5,-2,5,-2,-2,5,-2,-2,5,1,1,1,1,1,5,5,5,5,5,-2,-2,-2,5,5,-2,5,5,5,5,5,-2,-2,5,5,5,1,1,1,2,1,5,-2,1,1,5,1,5,1,5,2,5,5,1,1,5,5,-2,-2,1,5,5,5,5,5,5,5,1,-2,5,1,1,5,5,5,-2,5,5,5,5,5,5,-2,-2,-2,5,5,-2,5,5,5,-2,-2,5,5,5,-2,-2,5,1,5,2,1,1,1,5,1,5,5,5,1,1,5,5,1,5,1,1,1,1,2,1,2,3,2,1,1,1,1,5,1,2,1,1,1,2,-2,-2,-2,-2,-2,-2,-2,5,-2,-2,-2,-2,-2,-2,5,-2,-2,-2,-2,-2,-2,-2,-2,-2,-2,-2,-2,-2,-2,-2,-2,-2,5,-2,-2,-2,5,-2,-2,-2,-2,-2,-2,-2,-2,-2,-2,-2,-2,-2,-2,-2,-2,-2,-2,-2,-2,5,-2,-2,1,-2,-2,-2,5,-2,5,-2,5,-2,5,-2,5,-2,-2,-2,-2,-2,-2,-2,5,5,-2,-2,-2,-2,-2,-2,-2,5,-2,-2,5,-2,-2,-2,-2,-2,5,5,-2,-2,-2,-2,-2,-2,-2,-2,-2,-2,5,-2,-2,5,-2,-2,-2,-2,-2,5,5,-2,-2,-2,-2,5,5,5,5,1,-2,-2,1,-2,-2,-2,5,-2,-2,-2,-2,-2,5,1,-2,-2,-2,-2,-2,-2,-2,-2,-2,-2,5,5,5,-2,-2,-2,-2,5,-2,-2,-2,-2,5,5,-2,5,5,5,5,5,-2,5,5,5,-2,5,5,5,-2,-2,5,-2,5,5,5,1,1,1,1,1,1,3,1,5,5,5,1,5,1,5,5,-2,-2,-2,-2,5,-2,-2,-2,1,-2,-2,-2,-2,5,-2,-2,5,5,-2,-2,-2,5,5,5,-2,5,5,5,-2,-2,-2,-2,-2,-2,-2,-2,-2,-2,5,5,5,-2,-2,5,-2,-2,-2,-2,-2,-2,5,5,5,5,-2,-2,-2,5,-2,-2,-2,-2,-2,-2,-2,-2,5,5,5,-2,5,5,5,5,-2,-2,5,1,5,5,5,5,1,5,5,5,-2,5,5,5,5,1,5,-2,1,5,5,5,5,1,5,5,5,1,5,1],[2,5,1,3,3,2,3,1,3,2,3,3,3,3,3,1,2,1,1,2,1,1,1,1,1,2,5,1,1,5,5,1,1,1,1,1,1,5,5,5,5,2,5,5,5,5,5,5,5,-2,5,5,5,5,5,5,5,5,5,5,5,1,5,1,1,1,5,1,1,5,1,5,5,5,5,1,5,1,5,1,5,5,1,5,1,1,5,5,1,1,5,1,1,1,1,1,5,5,5,5,1,5,5,5,5,5,5,5,5,5,1,1,1,1,5,1,5,5,1,5,1,1,5,5,1,5,1,5,5,1,5,1,1,5,5,5,5,5,5,5,5,-2,-2,5,5,5,5,5,5,2,5,5,1,5,5,5,5,5,5,5,5,-2,-2,-2,-2,5,-2,-2,5,2,1,1,5,5,5,1,2,1,1,3,1,2,1,1,1,1,2,2,1,2,-2,-2,-2,5,-2,-2,5,5,-2,-2,-2,-2,-2,-2,-2,-2,-2,-2,-2,-2,-2,-2,-2,5,-2,-2,-2,-2,-2,-2,5,-2,-2,5,5,-2,-2,-2,-2,-2,-2,-2,-2,-2,-2,-2,-2,-2,-2,-2,-2,-2,-2,-2,-2,-2,-2,-2,-2,-2,-2,-2,-2,5,-2,5,5,-2,5,5,5,5,5,5,-2,5,-2,-2,-2,5,5,5,-2,5,-2,5,5,-2,5,5,-2,5,5,5,5,5,5,5,-2,-2,-2,-2,5,-2,-2,5,-2,1,5,5,-2,5,-2,5,5,5,-2,5,5,5,5,-2,5,5,5,-2,5,5,5,1,1,5,5,5,5,5,5,5,5,5,5,-2,5,5,-2,-2,5,5,5,5,5,5,5,5,5,5,5,5,5,5,5,5,5,5,5,5,5,-2,5,5,5,5,-2,5,5,5,5,5,-2,5,5,5,-2,5,5,5,1,5,5,5,5,5,1,1,5,5,5,1,5,1,1,1,5,5,2,1,5,-2,5,5,5,-2,5,5,-2,5,-2,-2,5,5,-2,-2,5,5,-2,5,5,5,5,5,-2,-2,5,-2,5,-2,5,-2,-2,5,-2,5,-2,5,-2,-2,-2,5,-2,-2,-2,-2,-2,-2,-2,-2,-2,5,-2,-2,-2,-2,-2,-2,5,5,5,5,-2,-2,5,-2,5,-2,-2,5,-2,-2,5,5,-2,5,5,5,5,5,5,-2,5,5,5,5,5,5,5,-2,-2,-2,-2,-2,5,5,5,-2,5,-2,-2,5,-2,-2,-2],[-2,1,1,3,3,2,1,1,3,3,3,2,2,3,3,3,3,1,2,2,2,1,1,1,2,2,5,1,1,5,1,1,2,2,1,1,1,1,1,2,1,5,5,5,5,5,5,1,1,5,5,5,5,5,5,5,-2,5,1,5,5,5,5,1,1,1,1,5,1,1,1,1,1,1,5,1,5,1,1,2,1,1,1,5,1,1,1,5,5,5,5,1,1,1,1,1,1,5,1,5,1,1,5,-2,5,5,5,5,5,5,5,5,5,1,5,5,1,1,1,1,1,5,5,1,5,5,5,5,5,5,5,1,1,5,-2,5,5,5,-2,-2,-2,5,-2,5,5,-2,5,-2,-2,5,-2,-2,5,5,5,5,-2,-2,-2,5,5,-2,-2,-2,5,-2,-2,-2,-2,-2,5,1,5,1,5,1,2,2,1,3,1,1,2,1,5,1,1,1,1,5,-2,-2,-2,-2,-2,-2,-2,-2,-2,-2,-2,-2,-2,-2,5,-2,-2,-2,-2,-2,-2,-2,-2,-2,-2,-2,-2,-2,-2,-2,-2,-2,-2,-2,-2,-2,-2,-2,-2,-2,-2,-2,-2,-2,-2,-2,-2,-2,-2,-2,-2,5,-2,-2,-2,-2,5,-2,-2,-2,-2,-2,-2,5,5,5,5,5,5,-2,5,-2,5,1,-2,-2,5,-2,-2,-2,-2,5,-2,-2,-2,5,5,-2,-2,5,-2,5,5,5,5,-2,5,5,5,-2,-2,-2,-2,-2,-2,-2,-2,-2,-2,-2,5,-2,-2,-2,-2,-2,-2,-2,5,-2,-2,-2,-2,-2,5,-2,-2,-2,-2,5,-2,5,-2,-2,5,-2,5,5,5,-2,5,-2,-2,-2,-2,5,5,-2,-2,-2,-2,5,5,5,5,5,5,-2,-2,-2,-2,5,-2,-2,-2,-2,-2,-2,5,5,5,5,-2,-2,5,5,5,-2,-2,-2,-2,-2,5,-2,5,5,1,5,1,5,5,5,1,5,5,5,-2,1,5,5,1,5,5,5,5,-2,-2,-2,-2,-2,-2,-2,-2,5,-2,-2,-2,5,-2,-2,-2,-2,-2,-2,-2,-2,-2,-2,-2,-2,-2,-2,-2,-2,-2,-2,-2,-2,-2,-2,-2,-2,-2,-2,-2,-2,-2,-2,-2,-2,-2,-2,-2,-2,-2,-2,-2,5,-2,-2,-2,-2,-2,-2,-2,-2,-2,-2,5,-2,-2,5,5,-2,-2,-2,-2,-2,-2,5,-2,-2,5,-2,5,-2,5,5,5,5,5,-2,5,5,-2,-2,-2,-2,5,-2,5,-2,-2,-2,5,5,-2,5,-2,5,-2],[5,5,5,2,3,2,1,1,1,1,3,2,3,3,2,2,3,1,2,3,1,1,2,2,2,2,1,1,1,1,5,1,1,3,3,2,2,5,5,5,5,1,1,5,5,5,1,1,1,5,5,5,1,5,5,5,5,1,1,2,1,1,5,1,1,1,1,1,1,5,5,1,1,1,5,2,1,1,1,3,1,1,2,1,3,1,5,5,5,5,5,1,1,1,5,5,5,1,5,5,5,1,5,5,1,5,5,1,5,5,5,5,5,1,1,1,1,1,1,1,1,1,5,1,1,5,5,5,1,5,5,1,1,5,5,5,5,-2,-2,5,5,5,-2,-2,5,-2,-2,-2,5,-2,-2,-2,-2,5,-2,-2,-2,5,-2,-2,-2,-2,-2,-2,-2,-2,-2,-2,5,5,1,5,-2,5,-2,5,1,1,1,1,5,1,1,1,5,5,1,1,1,5,-2,-2,-2,-2,-2,-2,-2,-2,-2,-2,-2,-2,-2,-2,-2,-2,-2,-2,-2,-2,-2,-2,-2,-2,-2,-2,-2,-2,-2,-2,-2,5,-2,-2,-2,-2,-2,-2,-2,-2,-2,-2,-2,-2,-2,-2,-2,-2,-2,-2,-2,-2,-2,-2,-2,-2,-2,-2,-2,-2,-2,-2,-2,-2,-2,5,-2,-2,5,-2,5,5,5,1,5,5,5,-2,-2,5,-2,5,-2,5,5,5,-2,-2,5,5,5,5,5,5,5,5,5,5,5,-2,-2,-2,5,-2,-2,-2,-2,5,-2,5,5,5,-2,5,-2,-2,-2,-2,-2,-2,5,-2,5,5,5,5,5,5,-2,5,5,5,5,5,-2,5,5,1,1,5,5,-2,-2,-2,-2,-2,5,5,-2,5,-2,5,5,5,-2,5,5,5,5,5,-2,-2,-2,-2,-2,5,-2,-2,-2,5,-2,5,-2,5,-2,-2,-2,-2,5,5,-2,5,5,5,-2,-2,1,5,5,5,5,5,5,5,5,5,-2,5,5,5,5,5,5,5,5,-2,-2,-2,-2,-2,-2,-2,-2,-2,-2,-2,-2,-2,-2,-2,-2,-2,-2,5,-2,-2,-2,-2,5,-2,-2,-2,-2,-2,-2,-2,-2,-2,-2,-2,-2,-2,-2,-2,-2,-2,-2,-2,-2,-2,-2,-2,-2,-2,-2,-2,-2,-2,-2,-2,-2,-2,-2,-2,-2,-2,-2,-2,-2,-2,-2,-2,-2,-2,-2,-2,-2,-2,-2,-2,-2,-2,-2,-2,-2,-2,-2,5,-2,-2,5,-2,-2,5,-2,-2,-2,-2,-2,-2,-2,-2,-2,-2,-2,-2,-2,-2,-2,-2,-2],[-2,-2,-2,3,2,3,1,5,2,3,3,2,2,3,2,2,3,1,1,1,1,2,2,2,2,3,1,1,1,1,5,1,1,3,2,2,2,5,-2,1,1,5,5,5,1,5,1,1,1,5,5,5,1,5,5,1,5,1,1,1,1,5,5,1,1,1,1,1,5,1,1,1,1,5,5,1,1,1,1,1,1,1,2,1,3,5,5,5,5,-2,5,1,1,1,1,1,5,5,1,5,1,5,5,5,5,5,5,5,1,5,5,-2,5,1,5,1,5,1,1,1,1,1,5,5,5,5,5,5,5,5,5,5,1,1,5,5,-2,-2,-2,-2,-2,-2,-2,-2,-2,-2,-2,-2,-2,-2,-2,-2,-2,-2,-2,5,-2,-2,-2,-2,-2,-2,-2,-2,-2,-2,-2,-2,-2,5,5,-2,-2,-2,-2,-2,3,1,1,2,1,1,1,1,5,1,1,1,1,1,-2,-2,-2,-2,-2,-2,-2,-2,-2,-2,-2,-2,-2,-2,-2,-2,-2,-2,-2,-2,-2,-2,-2,-2,5,-2,-2,5,-2,-2,-2,-2,5,-2,-2,-2,-2,-2,-2,-2,-2,-2,-2,-2,-2,-2,-2,-2,-2,-2,-2,-2,-2,-2,-2,-2,-2,-2,-2,-2,-2,-2,-2,-2,-2,-2,-2,-2,-2,-2,-2,-2,-2,5,-2,5,5,-2,-2,-2,-2,-2,-2,5,-2,-2,-2,-2,-2,5,5,5,5,1,1,5,5,5,1,-2,-2,-2,-2,-2,-2,-2,-2,-2,-2,-2,-2,-2,-2,-2,5,-2,-2,-2,5,5,-2,-2,5,5,5,-2,5,-2,-2,5,-2,5,5,5,-2,5,5,5,5,-2,1,-2,5,-2,-2,-2,-2,-2,-2,-2,-2,-2,5,-2,-2,-2,-2,-2,-2,-2,-2,-2,-2,-2,-2,-2,5,-2,-2,5,-2,5,-2,-2,-2,-2,-2,-2,-2,-2,-2,-2,-2,-2,-2,-2,5,1,5,-2,5,5,5,5,5,5,5,5,5,1,5,-2,5,5,1,-2,-2,-2,-2,-2,-2,-2,-2,-2,-2,-2,-2,-2,-2,-2,-2,-2,-2,-2,-2,-2,-2,-2,-2,-2,-2,-2,-2,-2,-2,-2,-2,-2,-2,-2,-2,-2,-2,-2,-2,-2,-2,-2,-2,-2,-2,-2,-2,-2,-2,-2,-2,-2,-2,-2,-2,-2,-2,-2,-2,-2,-2,-2,-2,-2,-2,-2,-2,-2,-2,-2,-2,-2,-2,-2,-2,-2,-2,-2,-2,-2,-2,-2,-2,-2,-2,-2,-2,-2,-2,-2,-2,-2,-2,-2,-2,-2,-2,-2,-2,-2,-2,-2,-2,-2,-2],[1,2,2,3,3,3,2,1,1,3,3,2,3,3,3,3,3,2,2,2,2,1,1,2,1,2,1,1,1,1,5,1,1,2,2,1,2,5,5,1,5,5,5,5,1,5,5,5,1,5,5,5,5,1,5,1,5,1,1,1,1,1,1,1,1,1,1,1,5,1,1,1,1,1,5,1,1,1,1,1,1,1,1,1,1,1,5,5,1,1,5,1,1,1,5,5,5,5,5,5,1,5,5,5,5,5,5,5,5,5,5,1,5,1,5,5,1,5,1,1,1,1,5,5,1,5,1,5,1,5,5,5,1,5,5,5,5,5,5,5,5,5,-2,5,5,5,5,5,-2,5,-2,-2,5,-2,-2,-2,-2,5,-2,-2,-2,-2,-2,-2,-2,-2,-2,-2,-2,5,1,5,-2,-2,-2,-2,2,1,1,2,5,1,1,1,5,5,1,1,1,1,-2,-2,-2,-2,-2,5,-2,-2,-2,-2,-2,-2,-2,-2,-2,-2,-2,-2,-2,-2,-2,-2,-2,-2,-2,-2,-2,-2,-2,-2,-2,5,-2,-2,-2,-2,-2,-2,-2,-2,-2,-2,-2,-2,-2,-2,-2,-2,-2,5,-2,-2,-2,-2,-2,-2,-2,-2,5,-2,-2,-2,5,5,-2,-2,-2,-2,-2,-2,5,-2,-2,5,-2,-2,-2,-2,-2,-2,-2,-2,-2,5,5,5,5,-2,5,5,5,5,5,5,5,5,5,5,5,-2,5,-2,-2,-2,-2,-2,-2,-2,5,5,5,5,-2,5,5,-2,-2,-2,5,-2,-2,-2,5,5,5,5,-2,-2,-2,5,5,5,5,5,-2,5,5,1,5,5,5,5,5,-2,-2,-2,5,1,-2,5,5,5,5,5,5,5,5,5,5,5,-2,5,-2,-2,-2,-2,-2,-2,-2,5,5,-2,-2,-2,5,5,5,-2,5,-2,-2,5,-2,-2,-2,5,5,5,5,5,5,5,5,5,5,5,5,5,5,5,5,5,5,5,1,-2,-2,-2,-2,-2,-2,-2,-2,-2,-2,-2,-2,-2,-2,-2,-2,-2,-2,-2,-2,-2,-2,-2,-2,-2,-2,-2,-2,-2,-2,-2,-2,-2,-2,-2,-2,-2,-2,-2,-2,-2,-2,-2,-2,-2,-2,-2,-2,-2,-2,-2,-2,-2,-2,-2,-2,-2,-2,-2,-2,-2,-2,-2,-2,-2,-2,-2,-2,-2,-2,-2,-2,-2,-2,-2,-2,-2,-2,-2,-2,-2,-2,-2,-2,-2,-2,5,-2,-2,-2,-2,-2,-2,-2,-2,-2,-2,-2,-2,-2,-2,-2,-2,-2,-2,-2],[-2,5,5,3,3,2,1,1,3,1,1,5,1,1,3,3,3,1,1,2,2,3,5,5,5,1,-2,-2,5,-2,5,2,3,2,2,1,1,-2,5,5,5,5,5,5,-2,-2,5,-2,5,-2,-2,5,-2,-2,-2,-2,-2,5,5,5,5,-2,5,1,1,1,2,2,2,1,1,5,5,5,-2,1,5,1,1,5,5,5,5,1,5,5,1,5,1,-2,1,1,1,2,1,1,1,1,1,5,1,5,1,5,1,5,1,5,5,1,-2,-2,5,1,1,1,5,1,1,1,1,1,-2,5,1,1,5,5,5,1,5,-2,5,5,5,-2,-2,5,-2,5,2,5,-2,-2,5,-2,-2,-2,-2,-2,-2,-2,-2,5,-2,1,5,5,5,5,5,5,-2,-2,5,5,5,-2,5,5,1,1,1,1,5,1,3,3,2,2,2,1,2,1,5,5,1,1,1,1,-2,-2,-2,-2,-2,-2,-2,-2,-2,-2,-2,-2,-2,-2,-2,-2,-2,-2,-2,-2,-2,-2,-2,-2,-2,-2,-2,-2,-2,-2,-2,-2,-2,-2,-2,-2,-2,-2,-2,-2,-2,-2,-2,-2,-2,-2,-2,-2,-2,-2,-2,5,-2,-2,-2,-2,-2,5,-2,-2,-2,-2,-2,5,5,5,5,-2,-2,-2,5,5,-2,-2,-2,-2,-2,-2,-2,-2,-2,-2,-2,-2,-2,-2,-2,-2,-2,-2,-2,-2,-2,5,5,5,-2,-2,-2,-2,-2,-2,-2,-2,-2,-2,-2,-2,-2,-2,-2,-2,-2,-2,-2,5,-2,-2,-2,-2,-2,-2,-2,5,5,-2,5,5,5,5,-2,-2,5,5,5,5,-2,5,-2,-2,5,-2,-2,-2,-2,-2,-2,-2,-2,-2,-2,1,5,5,5,5,-2,5,5,-2,-2,-2,5,-2,-2,-2,5,-2,-2,-2,-2,-2,-2,-2,-2,5,-2,-2,-2,5,-2,5,-2,-2,-2,5,1,5,1,5,5,1,1,5,1,1,5,1,5,1,1,5,1,1,1,-2,-2,-2,-2,-2,-2,-2,-2,5,-2,-2,-2,-2,5,-2,-2,5,-2,-2,-2,-2,-2,-2,5,-2,-2,-2,5,-2,-2,-2,-2,-2,-2,-2,-2,-2,-2,-2,5,1,-2,-2,-2,5,-2,-2,-2,-2,-2,-2,5,1,1,-2,-2,-2,-2,-2,5,-2,-2,-2,-2,-2,-2,5,-2,-2,-2,-2,-2,-2,-2,-2,-2,5,5,1,5,5,5,5,-2,-2,-2,-2,-2,-2,-2,-2,5,5,5,5,-2,-2,5,5,5,5,-2,-2,5,5,5],[2,1,1,3,3,3,1,2,3,2,1,1,2,3,3,3,3,1,1,2,2,2,5,5,-2,1,-2,-2,-2,-2,1,2,1,1,1,1,1,-2,5,5,-2,-2,5,-2,5,-2,-2,-2,-2,-2,-2,-2,-2,-2,5,-2,-2,-2,-2,-2,5,-2,5,5,5,1,1,1,1,1,1,-2,5,5,-2,5,5,5,-2,5,5,5,5,5,1,1,1,-2,-2,-2,5,1,1,1,1,1,1,1,1,5,1,1,1,5,1,5,5,1,1,5,5,-2,-2,1,1,1,5,1,5,5,5,1,-2,5,5,5,5,5,5,5,5,5,5,-2,-2,5,-2,-2,-2,5,1,5,-2,-2,5,-2,-2,5,5,-2,-2,-2,5,5,1,1,5,1,5,5,5,5,-2,-2,-2,5,5,-2,1,1,1,1,5,2,5,1,3,3,2,2,1,2,2,2,1,2,1,1,1,1,-2,-2,-2,-2,-2,-2,-2,-2,-2,-2,-2,-2,-2,-2,-2,-2,-2,-2,-2,-2,-2,-2,-2,-2,-2,-2,-2,-2,-2,-2,-2,-2,-2,-2,-2,-2,-2,-2,-2,-2,-2,-2,-2,-2,-2,-2,-2,-2,-2,-2,-2,-2,-2,-2,-2,-2,-2,-2,-2,-2,-2,-2,-2,5,-2,-2,5,-2,5,-2,-2,-2,-2,5,-2,5,-2,-2,-2,-2,-2,-2,-2,-2,-2,-2,-2,-2,-2,-2,-2,-2,-2,-2,-2,5,-2,-2,-2,-2,-2,-2,-2,-2,-2,-2,-2,5,-2,-2,-2,-2,-2,-2,-2,5,-2,-2,-2,5,-2,-2,-2,5,-2,5,1,-2,5,1,5,-2,5,-2,-2,-2,-2,-2,5,5,-2,-2,-2,-2,-2,-2,-2,-2,-2,-2,-2,5,-2,5,5,5,5,-2,5,5,5,5,-2,-2,-2,5,-2,-2,-2,-2,-2,5,-2,5,5,5,-2,-2,-2,-2,-2,-2,-2,5,-2,-2,5,1,1,5,1,1,1,1,5,1,1,1,5,1,1,5,5,5,1,5,1,-2,-2,5,-2,-2,5,-2,-2,-2,-2,-2,-2,-2,-2,-2,5,-2,-2,-2,5,-2,-2,-2,-2,-2,5,-2,-2,-2,-2,-2,-2,-2,-2,-2,-2,5,-2,-2,-2,-2,-2,-2,-2,-2,-2,-2,5,-2,5,1,-2,-2,-2,-2,-2,-2,-2,-2,-2,-2,-2,-2,5,-2,-2,-2,-2,-2,-2,-2,-2,-2,-2,5,5,5,1,5,5,1,-2,5,5,-2,-2,5,-2,-2,-2,-2,5,5,5,-2,-2,5,5,5,-2,5,-2,-2,-2],[1,3,5,3,3,3,1,2,3,1,1,2,1,1,1,3,3,1,1,2,2,2,5,5,5,1,-2,-2,5,-2,1,1,2,2,1,1,1,5,5,5,5,5,5,5,-2,-2,5,-2,5,-2,-2,5,-2,-2,-2,5,-2,5,5,5,5,5,-2,5,1,1,1,1,1,1,5,-2,-2,1,5,1,5,5,5,1,5,-2,1,5,1,5,5,-2,5,5,5,1,1,2,1,1,5,1,5,5,5,5,5,5,1,5,5,5,1,5,5,5,5,1,5,5,5,5,5,5,5,1,5,1,1,5,5,5,5,5,5,5,5,5,5,5,1,5,1,1,1,5,5,5,5,5,5,5,1,5,-2,-2,5,5,5,1,5,5,-2,5,5,1,5,5,1,1,5,-2,1,1,1,3,3,2,1,2,2,2,2,3,1,2,1,1,1,1,1,2,5,1,5,-2,-2,-2,-2,-2,-2,5,-2,5,-2,-2,-2,-2,-2,-2,-2,-2,-2,5,-2,-2,-2,-2,-2,-2,-2,-2,-2,-2,-2,-2,-2,-2,-2,-2,-2,-2,-2,-2,-2,-2,-2,-2,-2,-2,-2,-2,-2,-2,-2,-2,-2,-2,-2,-2,-2,-2,-2,-2,-2,-2,-2,5,5,5,5,-2,5,-2,-2,5,-2,5,-2,-2,-2,-2,-2,-2,5,-2,-2,-2,-2,-2,-2,-2,-2,5,-2,-2,-2,5,-2,-2,-2,-2,-2,-2,-2,-2,-2,-2,-2,5,-2,-2,-2,-2,-2,5,-2,-2,5,-2,-2,-2,5,5,5,-2,-2,-2,-2,-2,-2,-2,5,5,5,-2,-2,-2,-2,-2,5,5,5,-2,5,-2,-2,-2,-2,5,5,-2,-2,-2,-2,5,-2,-2,5,5,5,5,5,-2,5,5,-2,-2,-2,5,-2,-2,5,5,-2,5,5,5,5,5,5,5,-2,-2,-2,-2,1,5,5,1,1,5,1,5,1,1,1,1,5,5,5,1,5,5,5,5,5,1,1,5,5,-2,5,5,5,-2,-2,-2,-2,-2,5,-2,5,-2,5,5,5,5,-2,5,5,5,-2,-2,5,-2,-2,-2,-2,-2,-2,-2,5,5,5,-2,5,5,-2,-2,5,5,5,1,-2,5,5,1,5,-2,5,5,5,-2,-2,-2,5,5,5,-2,5,-2,-2,-2,-2,-2,-2,-2,-2,5,-2,-2,-2,5,-2,5,5,5,5,5,1,5,5,5,5,5,5,5,5,5,-2,5,5,5,5,5,5,5,1,5,1,5,1,1,-2],[-2,1,1,3,3,3,1,1,3,2,2,1,2,2,3,1,1,1,1,1,2,2,5,1,-2,1,-2,5,-2,-2,1,1,2,1,2,2,2,-2,-2,5,-2,5,5,-2,-2,-2,-2,-2,1,-2,-2,-2,-2,-2,-2,5,5,-2,5,5,5,1,5,1,1,1,5,5,1,1,1,-2,5,5,5,1,1,1,5,1,1,1,1,-2,2,5,-2,-2,-2,-2,-2,1,5,2,1,1,3,1,1,1,1,5,1,-2,-2,-2,-2,5,1,5,5,5,5,1,1,1,5,1,1,5,1,1,5,-2,1,5,1,-2,-2,5,1,-2,1,5,5,-2,-2,-2,-2,-2,1,-2,-2,-2,5,-2,-2,-2,-2,-2,-2,-2,-2,-2,-2,5,-2,-2,-2,-2,-2,-2,-2,-2,-2,-2,-2,-2,-2,-2,1,1,-2,1,-2,-2,3,3,2,3,1,2,2,1,5,3,1,1,1,1,-2,-2,-2,-2,-2,-2,-2,-2,-2,-2,-2,-2,-2,-2,-2,-2,-2,-2,-2,-2,-2,-2,-2,-2,-2,-2,-2,-2,-2,-2,-2,-2,-2,-2,-2,-2,-2,-2,-2,-2,-2,-2,-2,-2,-2,-2,-2,-2,-2,-2,-2,-2,-2,-2,-2,-2,-2,-2,-2,-2,-2,-2,-2,-2,-2,-2,-2,-2,5,-2,-2,-2,-2,-2,-2,5,-2,-2,-2,1,-2,-2,-2,-2,-2,-2,-2,-2,-2,-2,-2,-2,-2,5,-2,1,-2,-2,-2,-2,-2,-2,-2,-2,-2,-2,-2,5,-2,-2,-2,-2,-2,-2,5,-2,-2,-2,-2,-2,-2,-2,-2,5,5,-2,5,-2,-2,5,5,-2,5,-2,-2,-2,-2,5,1,-2,-2,-2,-2,-2,-2,-2,-2,-2,-2,-2,-2,5,-2,5,-2,-2,-2,-2,1,-2,-2,-2,-2,-2,-2,-2,-2,-2,-2,-2,-2,-2,-2,-2,-2,-2,-2,-2,-2,-2,-2,-2,-2,-2,-2,5,-2,1,5,-2,5,1,1,1,1,5,5,1,5,1,1,5,-2,1,5,-2,-2,-2,-2,-2,-2,-2,-2,-2,-2,-2,-2,-2,-2,-2,-2,-2,-2,-2,-2,-2,-2,-2,-2,-2,-2,-2,-2,-2,-2,-2,-2,-2,-2,-2,-2,-2,-2,-2,-2,-2,-2,-2,-2,-2,-2,-2,-2,-2,-2,-2,-2,-2,-2,-2,-2,-2,-2,-2,-2,-2,-2,-2,-2,-2,-2,-2,-2,-2,-2,-2,-2,-2,-2,-2,-2,-2,-2,-2,-2,-2,-2,-2,-2,-2,1,-2,-2,5,-2,-2,-2,-2,-2,-2,-2,-2,5,-2,-2,-2,-2,-2,-2,-2,-2],[-2,-2,-2,3,3,3,1,2,2,1,1,2,1,1,3,3,3,1,1,2,2,3,-2,1,5,1,-2,-2,-2,1,1,1,2,2,2,2,2,-2,-2,-2,5,1,-2,-2,-2,-2,-2,5,1,-2,-2,-2,5,-2,-2,5,5,5,5,1,5,5,1,1,1,1,1,2,5,1,5,1,5,5,-2,1,1,1,1,1,1,1,1,5,1,-2,5,-2,5,5,1,1,5,1,2,1,1,1,1,1,1,1,1,1,1,1,5,1,5,5,5,-2,5,1,1,1,1,1,2,1,1,1,1,-2,1,-2,-2,-2,5,5,5,1,1,5,-2,-2,-2,-2,-2,-2,5,-2,5,5,1,-2,-2,5,-2,-2,-2,-2,-2,-2,-2,5,-2,-2,-2,-2,-2,-2,-2,-2,-2,-2,-2,-2,5,5,1,-2,-2,5,-2,-2,3,3,1,3,1,2,2,1,1,1,1,1,1,1,-2,-2,-2,-2,-2,-2,-2,-2,-2,-2,-2,-2,-2,-2,-2,-2,-2,-2,-2,-2,-2,-2,-2,-2,-2,-2,-2,-2,-2,-2,-2,5,-2,-2,-2,-2,-2,-2,-2,-2,-2,-2,-2,-2,-2,-2,-2,-2,-2,-2,-2,-2,-2,-2,-2,-2,-2,-2,-2,-2,-2,-2,-2,-2,-2,-2,-2,-2,5,-2,-2,-2,-2,-2,-2,5,-2,-2,-2,-2,-2,-2,-2,-2,-2,-2,-2,-2,-2,-2,-2,-2,5,-2,-2,5,-2,-2,-2,-2,-2,-2,-2,-2,-2,-2,-2,5,-2,-2,-2,-2,-2,-2,-2,-2,-2,-2,-2,-2,-2,-2,-2,-2,5,5,5,-2,5,1,5,-2,-2,-2,-2,-2,-2,-2,-2,-2,5,-2,-2,-2,-2,-2,-2,-2,-2,-2,-2,-2,-2,5,-2,-2,-2,-2,-2,-2,-2,-2,-2,-2,-2,-2,-2,-2,5,-2,-2,-2,-2,-2,-2,-2,-2,-2,-2,-2,-2,-2,-2,-2,-2,-2,1,-2,-2,5,5,1,1,5,5,1,5,-2,5,5,-2,-2,5,5,5,-2,-2,-2,-2,-2,-2,-2,-2,-2,-2,-2,-2,-2,-2,-2,-2,-2,-2,-2,-2,-2,-2,-2,-2,-2,-2,-2,-2,-2,-2,-2,-2,-2,-2,-2,-2,-2,-2,-2,-2,-2,-2,-2,-2,-2,-2,-2,-2,-2,-2,-2,-2,-2,-2,-2,-2,-2,-2,-2,-2,-2,-2,-2,-2,-2,-2,-2,-2,-2,-2,-2,-2,-2,-2,-2,-2,-2,-2,-2,1,-2,-2,-2,-2,-2,-2,-2,-2,-2,-2,-2,-2,-2,-2,-2,-2,-2,-2,-2,-2,-2,-2,-2,-2,-2,-2],[2,3,2,2,2,1,2,3,3,3,1,2,3,3,3,1,2,1,1,2,5,1,1,1,5,1,-2,5,5,5,5,1,1,1,1,5,5,1,5,5,5,-2,-2,-2,1,5,5,5,5,5,5,5,5,5,-2,-2,-2,-2,-2,5,5,5,5,5,5,5,5,1,2,5,5,5,5,5,5,5,5,5,5,5,-2,5,5,5,5,5,5,1,5,5,5,1,1,5,5,5,1,5,5,1,1,1,5,5,1,5,5,1,5,5,1,5,5,5,5,5,5,5,5,5,5,1,5,5,1,3,5,5,5,5,5,5,5,5,5,5,5,5,1,2,1,5,5,5,5,5,5,5,1,1,1,5,5,1,1,1,1,2,1,1,5,5,5,5,5,1,5,5,1,2,1,2,1,1,5,1,1,1,2,2,1,1,1,1,1,1,1,1,1,1,5,-2,5,-2,5,5,5,-2,-2,5,5,-2,5,5,5,-2,-2,-2,-2,-2,-2,-2,-2,-2,-2,-2,-2,-2,5,-2,-2,-2,-2,-2,-2,5,5,-2,-2,-2,-2,-2,-2,-2,-2,5,-2,-2,-2,-2,5,5,-2,-2,-2,-2,-2,-2,5,-2,-2,-2,-2,5,5,5,5,5,1,5,5,5,5,5,5,5,-2,5,-2,5,5,5,-2,-2,-2,5,5,5,5,-2,-2,-2,-2,-2,-2,5,5,-2,5,-2,5,-2,-2,-2,5,-2,-2,5,5,5,5,5,5,5,5,5,5,5,1,5,5,-2,5,5,5,5,1,5,1,1,5,5,5,5,5,5,5,5,5,5,5,5,-2,5,-2,-2,5,5,5,5,3,5,5,5,5,5,1,5,5,5,5,1,5,5,5,5,5,5,5,5,5,1,5,5,5,5,5,5,5,5,5,5,5,5,5,5,5,5,1,5,1,5,5,1,1,5,1,1,5,5,5,1,5,5,5,5,-2,5,-2,5,5,-2,-2,5,5,5,-2,5,5,5,-2,5,5,5,5,5,5,5,5,5,5,5,5,-2,-2,5,-2,-2,5,5,5,5,5,5,-2,-2,-2,-2,-2,-2,5,5,-2,5,5,5,5,5,-2,-2,-2,-2,-2,5,5,5,-2,-2,5,-2,5,5,5,-2,5,5,5,5,5,5,5,3,5,1,5,5,1,5,5,5,5,5,5,5,5,5,5,-2,5,-2,5,5,1,5,5,5,5,5,5,5,-2],[-2,-2,-2,3,2,1,2,1,2,1,-2,5,1,1,1,3,3,1,5,1,2,2,5,5,-2,1,-2,-2,-2,-2,1,1,2,2,2,2,2,-2,-2,-2,-2,-2,-2,5,-2,-2,-2,-2,-2,-2,-2,-2,-2,-2,-2,5,-2,-2,5,5,-2,-2,5,1,2,3,1,1,1,1,1,5,5,5,-2,5,1,5,-2,-2,5,5,5,1,5,-2,5,-2,1,5,1,1,1,2,2,1,1,1,1,5,3,1,1,5,1,1,5,1,5,1,5,5,1,1,1,1,1,1,1,1,2,1,-2,1,5,1,5,-2,5,5,-2,5,1,5,-2,-2,-2,-2,-2,-2,-2,-2,-2,-2,5,-2,-2,-2,-2,-2,-2,-2,-2,5,-2,1,-2,1,-2,-2,-2,-2,5,-2,5,-2,-2,-2,5,5,1,3,-2,1,5,5,3,2,1,1,3,3,3,1,1,5,1,1,1,1,-2,-2,-2,-2,-2,-2,-2,-2,-2,-2,-2,-2,-2,-2,5,-2,-2,-2,-2,-2,-2,-2,-2,-2,-2,-2,-2,-2,-2,-2,-2,-2,-2,-2,-2,-2,-2,-2,-2,-2,-2,-2,-2,-2,-2,-2,-2,-2,-2,-2,-2,5,-2,-2,-2,-2,-2,-2,-2,-2,-2,-2,-2,5,-2,-2,5,-2,5,-2,5,5,5,5,-2,-2,-2,-2,-2,-2,-2,5,-2,-2,-2,-2,-2,-2,-2,-2,-2,-2,5,-2,-2,1,-2,-2,-2,-2,-2,-2,-2,-2,-2,-2,-2,-2,-2,-2,-2,-2,-2,5,-2,-2,-2,-2,-2,-2,5,-2,-2,5,5,5,1,-2,5,5,-2,-2,-2,-2,-2,-2,-2,5,-2,5,-2,-2,5,5,-2,-2,-2,-2,-2,5,-2,5,1,5,-2,5,-2,-2,1,-2,-2,-2,-2,-2,-2,-2,-2,-2,-2,-2,-2,5,-2,-2,-2,5,-2,-2,-2,-2,-2,-2,-2,-2,-2,-2,1,1,1,5,5,1,5,1,1,1,5,5,5,1,1,5,5,-2,1,-2,-2,-2,-2,-2,-2,-2,-2,-2,-2,-2,-2,-2,-2,-2,-2,-2,-2,-2,-2,-2,5,-2,-2,-2,-2,-2,5,-2,-2,-2,-2,-2,-2,-2,-2,-2,-2,-2,-2,-2,-2,-2,-2,-2,-2,-2,-2,-2,-2,-2,-2,-2,-2,-2,-2,-2,-2,-2,-2,-2,-2,-2,1,-2,-2,5,-2,-2,-2,-2,-2,-2,-2,-2,-2,-2,1,5,5,5,-2,5,1,5,5,-2,5,-2,-2,-2,1,-2,-2,-2,-2,-2,5,-2,5,5,-2,-2,-2,-2,-2],[5,-2,5,3,2,3,1,1,2,3,3,3,2,2,2,2,3,1,1,1,1,2,1,2,2,3,1,1,1,1,5,1,1,3,2,2,2,5,5,1,1,5,5,5,1,5,5,1,1,5,5,5,1,5,5,1,1,1,1,1,1,1,5,1,5,1,1,1,5,1,1,1,1,5,5,1,1,1,1,1,1,1,2,1,3,5,5,5,5,-2,5,1,5,1,1,1,5,5,1,5,1,1,5,1,5,5,5,5,1,5,5,5,-2,1,5,5,1,5,1,1,1,1,5,5,5,5,5,5,5,5,5,5,1,1,5,5,-2,-2,-2,-2,-2,-2,-2,-2,-2,-2,-2,-2,-2,-2,-2,-2,-2,-2,-2,-2,-2,-2,-2,-2,-2,-2,-2,-2,-2,-2,-2,-2,-2,-2,5,1,-2,-2,-2,-2,3,1,1,2,1,1,2,1,5,1,1,1,1,1,-2,-2,-2,-2,-2,-2,-2,-2,-2,-2,-2,-2,-2,-2,-2,-2,-2,-2,-2,-2,-2,-2,-2,5,5,-2,-2,5,-2,-2,-2,-2,-2,-2,-2,-2,-2,-2,-2,-2,-2,-2,-2,-2,-2,-2,-2,-2,-2,-2,-2,-2,-2,-2,-2,-2,-2,-2,-2,-2,-2,-2,-2,-2,-2,-2,-2,-2,5,-2,5,-2,5,5,-2,5,5,-2,-2,-2,-2,5,-2,5,-2,-2,5,-2,-2,5,5,5,5,5,1,5,5,1,1,-2,-2,-2,-2,-2,-2,-2,-2,-2,-2,-2,-2,-2,-2,-2,-2,-2,-2,-2,5,5,5,-2,-2,5,5,5,5,-2,-2,5,5,5,5,-2,5,5,5,5,1,5,5,-2,-2,-2,-2,-2,-2,-2,1,-2,-2,5,5,-2,-2,-2,5,-2,-2,-2,-2,-2,-2,-2,-2,-2,-2,-2,-2,5,-2,-2,-2,-2,-2,-2,-2,-2,-2,-2,-2,-2,-2,-2,-2,-2,5,5,5,-2,5,5,5,5,5,-2,5,5,5,5,5,-2,-2,5,5,-2,-2,-2,-2,-2,-2,-2,-2,-2,-2,-2,-2,-2,-2,-2,-2,-2,-2,-2,-2,-2,-2,-2,-2,-2,-2,-2,-2,-2,-2,-2,-2,-2,-2,-2,-2,-2,-2,-2,-2,-2,-2,-2,-2,-2,-2,-2,-2,-2,-2,-2,-2,-2,-2,-2,-2,-2,-2,-2,-2,-2,-2,-2,-2,-2,-2,5,-2,-2,-2,-2,-2,-2,-2,-2,-2,-2,-2,-2,-2,-2,-2,-2,-2,5,-2,-2,-2,-2,-2,-2,-2,-2,-2,-2,-2,-2,-2,-2,-2,-2,-2,-2,-2,-2,-2],[1,2,1,3,3,3,3,1,1,3,3,2,2,2,3,2,3,2,2,2,3,1,1,1,1,1,1,1,1,1,1,5,1,2,2,1,2,1,1,1,5,5,1,5,1,5,1,1,1,5,5,5,5,1,5,5,5,1,1,1,1,1,1,1,1,1,1,1,1,5,5,1,1,1,5,2,1,1,1,2,1,1,1,1,2,3,5,5,1,1,5,1,1,1,5,5,5,5,5,5,1,1,5,5,5,5,5,5,5,5,5,1,5,5,5,5,5,5,1,5,1,1,5,5,1,5,5,5,1,5,5,5,1,5,5,5,1,5,5,5,5,1,5,5,5,5,5,5,5,1,5,5,5,-2,-2,-2,-2,5,-2,-2,-2,-2,-2,-2,-2,-2,-2,-2,-2,5,5,1,5,5,5,-2,2,1,5,1,5,1,1,1,5,5,5,1,1,5,-2,-2,-2,-2,-2,5,-2,-2,-2,-2,-2,-2,-2,-2,-2,-2,-2,-2,-2,-2,-2,-2,-2,5,-2,-2,-2,-2,5,5,-2,-2,-2,-2,5,-2,-2,-2,-2,-2,-2,-2,-2,-2,-2,-2,-2,-2,-2,-2,-2,5,-2,-2,-2,-2,-2,-2,-2,-2,-2,-2,5,5,5,-2,-2,-2,-2,-2,5,-2,5,5,5,-2,-2,-2,-2,-2,-2,-2,5,1,1,5,5,5,5,5,5,5,5,5,5,5,5,5,5,5,5,-2,5,-2,-2,5,-2,-2,-2,5,5,-2,-2,5,5,-2,-2,-2,5,-2,5,-2,5,5,5,5,-2,-2,5,5,5,5,5,5,5,5,5,1,5,5,5,-2,5,-2,5,-2,5,5,5,5,-2,5,5,5,5,5,5,5,5,5,5,5,5,-2,5,-2,5,5,-2,5,5,5,-2,-2,5,-2,5,-2,5,-2,-2,-2,-2,-2,-2,5,5,5,5,5,5,5,5,5,5,5,5,5,5,5,5,5,5,5,5,5,-2,-2,-2,-2,-2,-2,-2,5,-2,-2,-2,-2,5,5,-2,-2,-2,-2,-2,-2,-2,5,5,-2,-2,-2,-2,-2,-2,-2,-2,-2,-2,-2,-2,-2,-2,-2,-2,-2,-2,-2,-2,-2,-2,-2,-2,-2,-2,-2,-2,-2,-2,-2,-2,-2,-2,-2,-2,-2,-2,-2,-2,-2,-2,-2,-2,-2,-2,-2,-2,-2,-2,-2,-2,-2,-2,-2,5,-2,-2,-2,-2,-2,-2,-2,-2,-2,-2,-2,-2,-2,-2,-2,-2,-2,-2,-2,-2,-2,-2,-2,-2,-2,-2],[1,3,3,3,3,2,2,2,2,3,2,2,3,3,3,3,3,2,2,2,2,2,1,1,1,1,5,5,5,5,1,1,2,1,1,1,1,1,1,2,1,5,1,5,1,5,5,5,1,5,5,5,5,5,5,5,5,5,5,5,5,1,1,1,1,1,1,1,1,1,1,1,5,1,5,1,5,1,1,1,1,5,1,5,1,2,1,1,1,5,5,1,1,1,5,5,5,1,1,5,5,1,5,5,5,5,5,5,5,5,5,1,1,5,5,5,5,5,1,5,5,5,5,5,1,5,5,5,1,5,5,5,1,5,5,5,5,5,5,1,1,1,5,5,1,5,5,5,5,1,-2,5,5,-2,5,5,5,5,5,5,5,-2,-2,-2,5,-2,5,-2,5,5,5,1,5,5,5,5,1,1,1,2,5,1,1,1,5,1,1,1,1,5,-2,-2,-2,-2,-2,-2,-2,5,-2,-2,-2,-2,-2,-2,-2,-2,-2,-2,-2,-2,-2,5,-2,5,-2,-2,-2,-2,5,-2,-2,-2,5,-2,5,-2,-2,-2,-2,-2,-2,-2,-2,-2,-2,-2,-2,-2,-2,5,5,5,-2,-2,-2,-2,-2,-2,-2,-2,-2,-2,5,5,5,5,5,5,5,-2,5,-2,-2,5,-2,5,-2,-2,-2,-2,-2,5,-2,5,5,5,5,5,5,-2,-2,5,5,5,5,5,5,5,5,5,5,5,-2,-2,-2,5,-2,-2,-2,5,5,5,-2,5,5,5,-2,-2,5,-2,5,-2,5,5,5,5,5,5,5,5,5,5,5,5,5,5,5,5,5,5,5,5,5,-2,-2,-2,5,1,-2,5,5,5,5,5,5,5,5,5,5,5,5,5,5,5,5,5,5,5,5,5,5,5,5,5,5,5,5,5,5,-2,-2,5,5,5,5,5,1,5,5,5,1,5,1,5,5,5,5,1,1,5,1,5,5,5,1,-2,-2,-2,-2,-2,-2,-2,-2,5,5,5,-2,-2,5,-2,-2,-2,-2,-2,5,5,5,5,-2,5,5,-2,-2,-2,-2,-2,-2,-2,-2,-2,-2,-2,-2,-2,-2,-2,-2,-2,-2,-2,-2,-2,-2,-2,-2,-2,-2,5,-2,-2,-2,-2,-2,5,-2,-2,5,-2,-2,-2,-2,-2,5,-2,-2,-2,-2,-2,-2,-2,-2,-2,-2,-2,-2,5,5,-2,5,5,5,-2,-2,5,-2,-2,-2,-2,-2,-2,-2,-2,-2,-2,-2,-2,-2,5,-2,-2,-2],[1,1,1,3,3,3,1,1,1,3,3,3,3,3,3,2,3,2,2,2,1,1,2,2,2,2,2,1,1,1,5,5,1,2,1,2,2,1,1,1,1,5,5,5,1,1,1,1,1,5,5,5,1,5,5,1,5,1,1,1,1,5,1,1,1,5,1,1,1,5,1,1,5,1,1,1,1,1,1,2,1,1,1,1,2,1,5,-2,5,5,5,1,1,1,5,5,1,5,5,-2,5,5,5,5,5,-2,5,5,5,5,5,5,5,1,1,5,5,5,1,1,1,1,5,5,1,5,1,5,5,5,5,1,1,5,5,5,1,5,-2,-2,5,-2,-2,-2,5,-2,5,-2,-2,5,5,-2,-2,5,-2,-2,5,5,-2,-2,-2,-2,-2,-2,-2,-2,5,-2,-2,5,5,5,5,-2,5,5,2,1,5,1,5,1,1,1,5,5,1,5,5,5,-2,-2,-2,-2,-2,-2,-2,-2,-2,-2,-2,-2,-2,-2,-2,-2,-2,-2,-2,-2,-2,-2,-2,-2,-2,-2,-2,5,-2,-2,-2,5,-2,-2,-2,-2,-2,-2,-2,-2,-2,-2,-2,-2,-2,-2,-2,-2,-2,5,-2,-2,-2,-2,-2,-2,-2,-2,-2,-2,-2,-2,-2,-2,5,5,-2,-2,-2,-2,-2,-2,-2,5,-2,-2,5,-2,-2,-2,-2,-2,-2,5,-2,1,5,-2,-2,-2,5,5,5,5,5,5,1,1,5,5,5,-2,-2,-2,-2,-2,-2,-2,-2,-2,-2,5,5,5,5,-2,-2,-2,5,-2,-2,-2,-2,-2,5,5,-2,-2,-2,5,-2,5,5,5,5,-2,5,1,5,5,5,-2,5,-2,-2,-2,-2,-2,-2,-2,-2,5,5,5,5,-2,5,-2,5,5,-2,-2,-2,-2,-2,-2,-2,-2,-2,5,-2,-2,-2,5,5,-2,-2,-2,-2,-2,-2,-2,-2,-2,5,5,5,5,-2,5,5,5,5,1,5,-2,-2,1,1,5,5,5,5,5,5,-2,-2,-2,-2,-2,-2,-2,-2,-2,-2,-2,-2,-2,-2,-2,-2,-2,-2,-2,-2,-2,-2,-2,-2,-2,-2,-2,-2,-2,-2,-2,-2,-2,-2,-2,-2,-2,-2,-2,-2,-2,-2,-2,-2,-2,-2,-2,-2,-2,-2,-2,-2,-2,-2,-2,-2,-2,-2,-2,-2,-2,-2,-2,5,-2,-2,-2,-2,-2,5,-2,-2,-2,-2,-2,-2,-2,-2,-2,-2,-2,-2,-2,-2,-2,-2,-2,-2,-2,-2,-2,-2,5,-2,-2,-2,-2,-2,-2,-2,-2,-2,-2,-2,-2,-2],[1,-2,1,3,3,3,1,1,3,3,2,2,3,3,3,1,2,1,1,2,5,2,1,2,1,2,1,1,1,-2,5,1,1,2,2,1,1,-2,-2,1,5,-2,5,5,5,5,5,1,1,5,-2,5,1,5,5,1,-2,1,5,5,5,-2,-2,5,1,1,1,1,2,5,1,1,1,1,-2,5,1,1,1,1,1,1,1,1,1,2,5,-2,-2,-2,5,1,5,1,1,1,2,-2,-2,5,-2,1,5,-2,-2,5,-2,-2,5,-2,1,-2,1,1,-2,1,1,-2,1,1,1,5,-2,5,5,1,1,-2,-2,5,1,5,1,1,-2,-2,-2,-2,-2,-2,-2,-2,-2,-2,5,-2,-2,-2,-2,-2,-2,-2,-2,-2,-2,5,-2,-2,-2,-2,-2,-2,-2,-2,-2,-2,-2,-2,-2,-2,1,5,-2,-2,-2,5,3,2,1,3,1,2,1,1,5,1,2,5,1,1,-2,-2,-2,-2,-2,-2,-2,-2,-2,-2,-2,-2,-2,-2,-2,-2,-2,-2,-2,-2,-2,-2,-2,-2,-2,-2,-2,5,-2,-2,-2,-2,-2,-2,-2,-2,-2,-2,-2,-2,-2,-2,-2,-2,-2,-2,-2,-2,-2,-2,-2,-2,-2,-2,-2,-2,-2,-2,-2,-2,-2,-2,-2,-2,-2,-2,-2,-2,-2,-2,-2,-2,-2,-2,-2,-2,-2,-2,-2,-2,-2,-2,-2,-2,-2,-2,-2,-2,-2,-2,-2,-2,5,5,-2,-2,-2,5,-2,-2,-2,-2,-2,-2,-2,-2,-2,-2,-2,-2,-2,-2,-2,-2,-2,-2,-2,-2,-2,1,-2,-2,-2,-2,5,-2,-2,-2,-2,-2,-2,5,5,-2,-2,1,5,5,5,-2,-2,-2,-2,-2,-2,-2,-2,-2,-2,5,-2,-2,-2,-2,-2,1,-2,-2,-2,-2,-2,-2,-2,-2,-2,-2,-2,-2,-2,-2,-2,-2,-2,-2,-2,-2,-2,-2,-2,-2,-2,-2,-2,-2,-2,5,5,-2,-2,-2,5,5,1,5,-2,5,1,-2,1,5,1,-2,5,1,1,-2,-2,-2,-2,-2,-2,-2,-2,-2,-2,-2,-2,-2,-2,-2,-2,-2,-2,-2,-2,-2,-2,-2,-2,-2,-2,-2,-2,-2,-2,-2,-2,-2,-2,-2,-2,-2,-2,-2,-2,-2,-2,-2,-2,-2,-2,-2,-2,-2,1,-2,-2,-2,-2,-2,-2,-2,-2,-2,-2,-2,-2,-2,-2,-2,-2,-2,-2,-2,-2,-2,-2,-2,-2,-2,-2,-2,-2,-2,-2,-2,-2,-2,-2,-2,-2,-2,-2,-2,-2,-2,-2,-2,-2,-2,-2,-2,-2,-2,-2,-2,-2,-2,-2,-2,-2],[-2,-2,-2,3,2,1,1,3,3,2,1,1,3,1,3,5,1,-2,-2,1,-2,1,5,-2,1,1,-2,5,5,-2,-2,-2,1,5,2,-2,-2,-2,-2,5,5,-2,-2,-2,-2,-2,-2,-2,5,-2,-2,-2,-2,-2,-2,-2,-2,-2,-2,-2,-2,-2,-2,-2,-2,5,-2,-2,2,-2,-2,-2,-2,-2,-2,-2,-2,-2,-2,-2,-2,5,5,5,1,-2,-2,-2,-2,-2,-2,5,5,5,1,1,1,5,5,1,5,-2,-2,-2,5,5,-2,-2,5,-2,5,-2,5,1,-2,-2,-2,-2,-2,-2,-2,5,-2,5,5,5,-2,5,-2,-2,-2,-2,-2,-2,-2,-2,-2,-2,-2,5,-2,-2,-2,-2,-2,-2,-2,-2,-2,-2,-2,-2,-2,5,5,1,5,5,-2,-2,1,1,1,1,2,1,1,1,1,2,2,3,3,3,1,3,1,1,1,2,1,1,1,1,5,1,2,1,1,1,5,-2,5,-2,-2,-2,-2,-2,-2,5,-2,-2,-2,-2,-2,-2,-2,-2,-2,-2,-2,-2,-2,-2,-2,-2,-2,-2,-2,-2,-2,-2,-2,-2,-2,-2,-2,-2,-2,-2,-2,-2,-2,-2,-2,-2,-2,-2,-2,-2,-2,-2,-2,-2,-2,-2,-2,1,-2,-2,1,-2,-2,-2,-2,-2,-2,-2,-2,-2,-2,-2,-2,-2,-2,-2,-2,-2,-2,-2,-2,-2,-2,-2,-2,-2,-2,-2,-2,-2,-2,-2,-2,-2,-2,-2,-2,-2,-2,-2,-2,-2,-2,-2,-2,-2,-2,-2,-2,-2,-2,-2,-2,-2,-2,-2,-2,-2,-2,-2,-2,-2,-2,-2,-2,-2,-2,-2,-2,5,-2,-2,-2,-2,-2,-2,-2,-2,-2,-2,-2,-2,-2,-2,-2,-2,5,-2,-2,-2,-2,-2,5,-2,-2,-2,-2,-2,-2,-2,-2,-2,-2,-2,-2,5,-2,-2,-2,-2,-2,-2,-2,-2,-2,5,-2,-2,-2,-2,-2,5,5,-2,1,2,-2,-2,5,-2,1,-2,-2,-2,-2,5,2,1,1,5,-2,5,1,1,5,5,5,5,-2,5,5,-2,-2,-2,-2,-2,-2,-2,-2,-2,-2,5,5,-2,-2,-2,-2,5,-2,-2,5,-2,-2,-2,-2,-2,-2,-2,-2,-2,-2,5,1,1,2,3,1,5,1,1,1,1,1,1,1,-2,1,2,2,5,-2,1,1,-2,-2,-2,-2,-2,5,-2,-2,-2,5,1,-2,1,-2,-2,-2,-2,-2,-2,-2,-2,5,1,5,5,1,1,1,5,5,-2,5,5,5,-2,1,1,-2,1,1,1,1,1,-2,1,1,2,1],[-2,5,5,3,3,3,1,5,1,3,3,2,1,2,2,1,1,1,1,2,1,1,2,3,2,2,2,1,1,1,5,5,1,2,3,3,3,5,5,1,1,5,5,1,1,1,5,5,1,1,5,5,1,5,5,1,1,1,1,1,1,1,1,1,1,1,5,5,1,1,1,1,1,5,5,2,2,1,1,1,1,1,2,1,2,5,5,5,5,5,5,1,1,2,1,1,5,5,5,5,1,5,5,1,5,5,5,1,1,5,5,5,5,1,1,5,1,1,1,1,1,1,5,1,1,5,5,5,1,5,5,5,1,5,5,5,-2,-2,-2,-2,-2,-2,-2,-2,-2,-2,-2,-2,-2,-2,-2,-2,-2,-2,-2,-2,-2,-2,-2,-2,-2,-2,-2,-2,-2,-2,-2,-2,-2,5,1,-2,-2,-2,-2,-2,3,5,5,1,5,5,1,2,5,5,5,1,1,5,-2,-2,-2,-2,-2,-2,-2,-2,-2,-2,-2,-2,-2,-2,-2,-2,-2,-2,-2,-2,-2,-2,-2,-2,-2,-2,-2,-2,-2,-2,-2,5,-2,-2,5,-2,-2,-2,-2,-2,-2,-2,-2,-2,-2,-2,-2,-2,-2,-2,-2,-2,-2,-2,-2,-2,-2,-2,-2,-2,-2,-2,-2,-2,-2,-2,-2,-2,-2,-2,-2,-2,-2,-2,-2,-2,-2,-2,-2,-2,-2,-2,-2,-2,-2,5,-2,-2,5,5,5,5,5,1,5,5,1,5,1,5,-2,-2,-2,-2,-2,-2,-2,5,5,1,5,-2,-2,-2,5,-2,-2,-2,5,-2,5,-2,5,-2,5,5,5,-2,-2,5,5,5,5,-2,5,5,5,1,5,5,5,-2,5,-2,-2,-2,-2,-2,-2,5,-2,5,-2,-2,5,-2,5,-2,-2,-2,-2,-2,-2,-2,-2,-2,5,-2,5,5,-2,-2,-2,-2,-2,-2,5,5,-2,-2,-2,-2,-2,-2,5,5,5,5,5,-2,5,5,5,1,5,5,5,5,5,5,-2,-2,5,5,1,-2,-2,-2,-2,-2,-2,-2,-2,-2,-2,-2,-2,-2,-2,-2,-2,-2,-2,-2,-2,-2,-2,5,-2,-2,5,-2,-2,-2,-2,-2,-2,-2,-2,-2,-2,-2,-2,-2,-2,-2,-2,-2,-2,-2,-2,-2,-2,-2,-2,-2,-2,-2,-2,-2,-2,-2,-2,-2,-2,-2,-2,-2,-2,-2,-2,-2,-2,-2,-2,-2,-2,-2,-2,-2,-2,-2,-2,-2,-2,-2,-2,-2,-2,-2,-2,-2,-2,-2,-2,-2,-2,-2,-2,-2,-2,-2,-2,-2,-2,-2,-2,-2,-2,-2,-2],[-2,-2,-2,3,2,2,1,3,3,-2,-2,3,3,3,3,5,2,5,1,2,1,2,2,1,5,1,-2,5,-2,-2,-2,1,1,1,2,1,1,-2,-2,-2,-2,-2,-2,-2,-2,-2,-2,-2,-2,-2,-2,-2,-2,-2,-2,-2,-2,-2,-2,-2,-2,-2,-2,-2,5,1,1,1,1,1,5,-2,-2,-2,-2,-2,-2,5,-2,5,-2,-2,5,-2,-2,-2,5,5,-2,-2,5,1,-2,5,1,1,-2,1,5,1,1,-2,5,5,1,1,-2,5,5,-2,-2,-2,-2,1,1,-2,5,-2,1,1,1,1,-2,1,-2,5,5,-2,-2,-2,-2,-2,5,-2,5,-2,-2,-2,-2,1,1,-2,-2,-2,-2,-2,-2,-2,-2,-2,-2,-2,-2,-2,5,1,5,2,5,-2,5,-2,5,-2,1,1,5,-2,1,1,2,3,1,3,1,1,2,3,2,2,2,2,2,1,1,1,1,1,1,1,-2,-2,-2,-2,-2,-2,-2,-2,-2,-2,-2,-2,-2,-2,-2,-2,-2,-2,-2,-2,-2,-2,-2,-2,-2,-2,-2,-2,-2,-2,-2,-2,-2,-2,-2,-2,-2,-2,-2,-2,-2,-2,-2,-2,-2,-2,-2,-2,-2,-2,-2,-2,-2,-2,-2,-2,-2,-2,-2,-2,-2,-2,-2,-2,-2,5,-2,-2,1,5,5,-2,-2,-2,-2,-2,-2,-2,-2,-2,-2,-2,-2,-2,-2,-2,-2,-2,-2,-2,-2,-2,-2,-2,-2,-2,-2,-2,-2,-2,-2,-2,-2,-2,-2,-2,-2,-2,-2,-2,-2,-2,-2,-2,5,-2,-2,-2,-2,-2,-2,-2,-2,-2,-2,-2,1,-2,5,1,-2,-2,-2,-2,-2,-2,-2,-2,-2,-2,-2,-2,-2,-2,-2,-2,-2,-2,-2,-2,-2,5,-2,-2,-2,-2,-2,-2,-2,-2,-2,-2,-2,-2,-2,-2,-2,-2,-2,-2,-2,-2,-2,-2,-2,5,5,-2,-2,-2,-2,-2,-2,5,-2,-2,1,5,1,-2,1,1,5,1,1,1,1,5,-2,5,5,-2,-2,5,5,5,-2,-2,-2,-2,-2,-2,-2,-2,-2,-2,-2,-2,5,-2,-2,-2,-2,-2,-2,5,-2,5,5,-2,1,-2,-2,-2,-2,-2,-2,-2,-2,-2,-2,-2,-2,-2,-2,-2,-2,-2,-2,-2,-2,-2,-2,5,-2,-2,-2,1,-2,5,-2,-2,-2,1,-2,-2,-2,-2,-2,-2,-2,-2,-2,-2,-2,5,-2,-2,-2,-2,-2,1,1,1,5,-2,1,-2,5,1,1,-2,5,1,1,1,-2,-2,-2,-2,5,-2,1,1,5,1,-2,5,1,1,5],[-2,-2,-2,3,2,2,3,2,3,5,5,5,5,1,1,1,3,5,5,1,5,2,5,1,5,5,5,5,5,5,5,1,1,1,1,1,1,-2,-2,5,5,5,-2,-2,5,-2,5,5,-2,-2,-2,-2,5,-2,-2,-2,5,-2,5,5,5,5,-2,1,5,1,1,1,5,5,5,-2,5,5,-2,5,1,5,5,5,5,5,1,5,1,5,5,5,5,5,1,3,1,2,2,1,1,1,1,5,1,5,5,-2,1,1,5,1,1,1,1,1,5,1,1,5,5,5,1,5,1,1,5,5,1,1,5,5,1,-2,5,5,1,5,-2,5,5,5,-2,5,5,5,-2,-2,-2,5,-2,5,5,5,-2,-2,1,1,5,2,5,1,-2,1,5,5,5,-2,5,5,-2,5,5,1,3,3,-2,2,1,5,3,3,2,2,2,2,2,1,1,1,1,3,2,1,5,-2,-2,-2,-2,-2,-2,-2,-2,-2,-2,-2,-2,-2,5,-2,-2,-2,-2,-2,-2,-2,-2,-2,5,-2,-2,-2,-2,-2,-2,-2,5,-2,-2,-2,-2,-2,-2,-2,-2,-2,-2,-2,-2,-2,-2,-2,-2,-2,-2,-2,-2,-2,-2,-2,-2,-2,-2,-2,-2,-2,-2,-2,-2,-2,5,5,5,5,1,5,5,5,-2,5,-2,-2,-2,-2,5,5,-2,-2,-2,-2,-2,-2,-2,-2,-2,5,-2,-2,-2,5,-2,-2,5,-2,-2,-2,-2,-2,5,-2,-2,-2,-2,-2,-2,-2,-2,-2,-2,-2,-2,-2,-2,5,5,-2,-2,5,5,5,5,-2,5,1,-2,5,-2,-2,-2,5,-2,5,5,-2,5,-2,-2,-2,-2,-2,-2,-2,-2,-2,-2,-2,5,5,5,1,-2,5,-2,-2,5,5,5,-2,5,5,-2,5,5,5,5,1,5,5,-2,5,5,-2,5,5,-2,-2,-2,-2,5,-2,5,5,1,5,1,1,1,1,1,2,1,1,1,5,1,1,5,5,5,5,-2,5,-2,1,-2,-2,-2,5,-2,-2,-2,-2,5,5,5,5,5,-2,-2,5,1,5,5,5,5,-2,5,-2,-2,-2,-2,-2,-2,-2,-2,-2,-2,-2,-2,-2,-2,-2,-2,-2,-2,-2,-2,-2,-2,-2,-2,5,-2,-2,-2,-2,-2,-2,-2,-2,-2,-2,-2,-2,-2,-2,-2,5,-2,-2,-2,-2,-2,-2,-2,5,5,5,1,1,5,1,5,1,1,5,5,5,5,5,5,-2,-2,5,5,5,5,-2,5,5,-2,1,-2,-2,-2],[1,2,1,3,3,3,2,1,3,3,2,1,2,2,3,2,3,1,2,3,1,2,1,1,5,1,1,5,5,5,5,1,1,1,2,2,2,1,1,1,5,5,5,5,1,5,5,5,1,5,5,5,5,5,5,1,5,5,5,1,1,1,5,1,1,1,1,1,1,1,1,1,5,1,1,1,1,1,5,2,1,5,1,1,1,1,5,-2,5,5,5,1,2,1,1,1,1,1,1,5,5,1,1,5,1,-2,5,5,1,5,5,1,5,1,5,5,1,5,1,1,1,5,5,5,1,5,5,5,1,5,5,5,1,5,5,5,-2,5,5,5,5,-2,-2,-2,5,-2,-2,-2,-2,5,-2,-2,5,-2,-2,-2,5,-2,-2,-2,-2,-2,-2,-2,-2,-2,-2,-2,-2,-2,5,5,-2,5,5,-2,3,2,1,3,5,1,1,2,5,1,1,1,1,1,-2,-2,-2,-2,-2,5,-2,-2,-2,-2,-2,-2,-2,-2,-2,-2,-2,-2,-2,-2,-2,-2,-2,-2,-2,-2,-2,-2,-2,-2,-2,-2,-2,-2,-2,-2,-2,-2,-2,-2,-2,-2,-2,-2,-2,-2,-2,-2,-2,-2,-2,-2,-2,-2,-2,-2,-2,-2,-2,-2,-2,-2,-2,5,-2,5,-2,-2,-2,-2,-2,-2,5,5,-2,-2,-2,-2,-2,-2,-2,-2,-2,-2,5,5,5,5,-2,-2,-2,5,-2,5,5,1,5,5,5,-2,5,-2,-2,-2,-2,5,-2,-2,-2,5,-2,-2,-2,-2,-2,-2,-2,-2,-2,-2,5,-2,5,5,5,5,-2,-2,5,5,5,5,-2,-2,-2,-2,5,5,5,5,5,-2,-2,5,-2,-2,-2,5,-2,-2,-2,5,5,-2,-2,-2,1,5,-2,-2,-2,5,5,-2,-2,-2,-2,-2,-2,5,5,-2,-2,-2,-2,-2,-2,-2,-2,-2,-2,5,-2,-2,5,5,5,5,5,5,5,1,5,5,5,5,5,1,1,5,5,-2,5,5,1,-2,-2,-2,-2,-2,-2,-2,-2,5,-2,-2,-2,-2,-2,-2,-2,-2,-2,-2,-2,-2,-2,-2,-2,-2,-2,-2,-2,-2,-2,-2,-2,-2,-2,-2,-2,-2,-2,-2,-2,-2,-2,-2,-2,-2,-2,-2,-2,-2,-2,-2,-2,-2,-2,-2,-2,-2,-2,-2,-2,-2,-2,-2,-2,-2,-2,-2,-2,-2,-2,-2,-2,-2,-2,-2,-2,-2,-2,-2,-2,-2,-2,-2,-2,-2,-2,-2,-2,-2,-2,-2,-2,-2,-2,-2,-2,-2,-2,-2,-2,-2,-2,-2,-2,-2,-2],[1,2,1,3,3,3,3,1,2,3,3,2,2,2,3,2,3,2,2,2,3,1,1,1,1,1,1,1,1,5,1,5,1,1,2,1,2,1,1,1,5,5,5,5,1,5,5,1,1,5,5,5,5,1,5,5,5,1,1,1,1,1,1,1,1,1,1,1,1,1,5,1,1,1,5,1,1,1,1,2,1,1,1,1,2,3,5,5,1,1,5,1,1,1,1,5,5,5,5,5,1,5,5,5,5,5,5,5,5,5,5,1,5,5,5,5,1,5,1,5,1,1,5,5,1,5,5,5,5,5,5,5,1,5,5,5,1,5,5,5,5,1,5,5,5,5,5,-2,5,5,-2,5,5,-2,-2,-2,5,5,-2,-2,-2,-2,-2,-2,-2,-2,-2,-2,-2,5,5,1,5,5,5,5,2,1,1,2,5,1,1,1,5,5,5,1,1,1,-2,-2,-2,-2,-2,-2,-2,-2,-2,-2,-2,-2,-2,-2,-2,-2,-2,-2,-2,-2,-2,-2,-2,-2,-2,-2,-2,-2,-2,-2,-2,-2,-2,-2,5,-2,-2,-2,-2,-2,-2,-2,-2,-2,-2,-2,-2,-2,-2,5,-2,-2,-2,-2,-2,-2,-2,-2,-2,-2,-2,-2,5,5,5,-2,-2,-2,-2,5,-2,-2,-2,5,-2,-2,-2,-2,-2,-2,-2,-2,5,1,1,5,-2,-2,5,5,5,5,5,5,5,5,5,5,5,5,5,-2,-2,-2,-2,5,-2,5,-2,5,-2,5,-2,5,-2,-2,-2,-2,-2,-2,-2,-2,5,5,5,5,-2,-2,-2,5,5,5,5,5,5,5,5,1,5,5,5,-2,-2,-2,5,5,5,1,5,5,-2,5,5,5,5,5,5,5,5,5,5,5,5,-2,5,5,-2,5,-2,5,5,5,-2,-2,5,5,5,-2,5,5,-2,-2,-2,-2,-2,5,5,5,5,5,5,5,5,5,5,5,5,5,5,5,5,5,5,5,5,-2,-2,-2,-2,5,-2,-2,-2,5,-2,-2,-2,-2,-2,-2,-2,-2,-2,-2,-2,-2,-2,-2,-2,-2,-2,-2,-2,-2,-2,-2,-2,-2,-2,-2,-2,-2,-2,-2,-2,-2,-2,-2,-2,-2,-2,-2,-2,-2,-2,-2,-2,-2,-2,-2,-2,-2,-2,-2,-2,-2,-2,-2,-2,-2,-2,-2,5,-2,-2,-2,-2,-2,-2,-2,-2,-2,-2,-2,5,-2,-2,-2,-2,-2,-2,-2,-2,-2,-2,-2,-2,-2,-2,-2,-2,-2,-2,-2,-2,-2,-2,-2,-2,-2,-2],[5,1,2,3,3,3,1,1,2,3,3,2,2,2,3,3,3,1,1,1,2,2,1,2,1,2,1,1,1,5,5,1,1,3,2,2,2,1,5,1,1,5,5,5,5,5,5,1,1,1,-2,-2,5,5,5,1,1,1,1,1,1,1,1,1,1,1,1,1,5,1,1,5,5,1,1,1,1,1,1,1,1,1,2,1,2,1,5,5,5,-2,-2,5,1,1,1,1,1,5,5,-2,5,1,5,5,-2,-2,-2,-2,5,5,5,5,1,1,5,5,1,1,1,1,1,1,5,5,5,5,1,5,5,5,5,5,1,5,5,5,5,5,-2,-2,5,-2,-2,-2,5,-2,-2,-2,-2,-2,-2,-2,-2,-2,-2,-2,-2,-2,-2,-2,-2,-2,-2,-2,-2,-2,-2,-2,-2,-2,-2,5,-2,-2,-2,-2,3,1,5,2,1,1,1,1,5,1,1,1,1,1,-2,-2,-2,-2,-2,-2,-2,-2,-2,-2,-2,-2,-2,-2,-2,-2,-2,-2,-2,-2,-2,-2,-2,-2,-2,-2,-2,-2,-2,-2,-2,-2,-2,-2,-2,-2,-2,-2,-2,-2,-2,-2,-2,-2,-2,-2,-2,-2,-2,-2,-2,-2,-2,-2,-2,-2,-2,-2,-2,-2,-2,-2,-2,-2,-2,-2,-2,-2,-2,-2,-2,-2,-2,5,-2,5,-2,-2,-2,-2,-2,-2,-2,-2,-2,-2,5,-2,-2,-2,-2,-2,5,1,5,5,-2,-2,-2,-2,-2,-2,-2,-2,-2,-2,-2,-2,-2,-2,-2,-2,-2,-2,-2,-2,-2,-2,5,-2,-2,-2,-2,-2,5,-2,-2,-2,-2,-2,-2,-2,-2,-2,-2,-2,5,1,5,-2,5,-2,-2,-2,-2,-2,-2,-2,-2,-2,-2,5,5,-2,-2,5,-2,-2,-2,-2,-2,-2,-2,-2,-2,-2,-2,-2,-2,5,-2,-2,-2,-2,-2,-2,-2,-2,-2,-2,-2,-2,-2,-2,5,-2,5,5,5,5,-2,5,1,5,5,-2,-2,5,5,5,5,-2,5,5,1,-2,-2,-2,-2,-2,-2,-2,-2,-2,-2,-2,-2,-2,-2,-2,-2,-2,-2,-2,-2,-2,-2,-2,-2,-2,-2,-2,-2,-2,-2,-2,-2,-2,-2,-2,-2,-2,-2,-2,-2,-2,-2,-2,-2,-2,-2,-2,-2,-2,-2,-2,-2,-2,-2,-2,-2,-2,-2,-2,-2,-2,-2,-2,-2,-2,-2,-2,-2,-2,-2,-2,-2,-2,-2,-2,-2,-2,-2,-2,-2,-2,-2,-2,-2,-2,5,-2,-2,-2,-2,-2,-2,-2,-2,-2,-2,-2,-2,-2,-2,-2,-2,-2,-2,-2,-2],[1,2,1,3,3,2,1,1,3,1,5,-2,5,1,3,1,1,1,1,2,5,3,5,5,-2,-2,-2,-2,-2,-2,5,1,1,1,1,1,1,-2,-2,-2,-2,-2,-2,-2,-2,-2,-2,-2,-2,-2,-2,-2,-2,-2,-2,-2,-2,-2,-2,-2,5,-2,-2,5,1,1,1,1,1,1,5,-2,5,-2,-2,5,-2,5,-2,5,5,-2,1,-2,5,-2,5,-2,-2,-2,5,1,5,1,1,1,3,1,1,1,5,-2,1,-2,1,1,-2,1,5,-2,-2,-2,-2,1,5,-2,1,5,5,5,-2,-2,-2,5,5,5,-2,-2,-2,-2,-2,-2,-2,-2,-2,-2,-2,-2,-2,-2,-2,-2,-2,-2,5,-2,-2,-2,-2,-2,-2,-2,-2,5,5,1,-2,1,5,2,-2,1,5,5,1,1,5,-2,1,1,2,2,2,3,1,2,2,3,1,3,3,2,2,1,5,1,2,1,5,1,-2,-2,-2,-2,-2,-2,-2,-2,-2,-2,-2,-2,-2,-2,-2,-2,-2,-2,-2,-2,-2,-2,-2,-2,-2,-2,-2,-2,-2,-2,-2,-2,-2,-2,-2,-2,-2,-2,-2,-2,-2,-2,-2,-2,-2,-2,-2,-2,-2,-2,-2,-2,-2,-2,-2,-2,-2,-2,-2,-2,1,-2,-2,-2,5,5,5,-2,5,-2,-2,-2,-2,-2,-2,-2,-2,-2,-2,5,-2,-2,-2,-2,-2,-2,-2,-2,-2,5,-2,-2,-2,-2,-2,-2,-2,1,-2,-2,-2,-2,-2,-2,-2,-2,-2,-2,-2,-2,-2,-2,-2,-2,-2,-2,-2,-2,-2,-2,-2,-2,-2,-2,-2,-2,5,-2,5,5,-2,-2,-2,-2,-2,-2,-2,-2,-2,-2,-2,-2,-2,-2,-2,-2,-2,-2,-2,-2,-2,5,-2,-2,-2,5,-2,-2,-2,-2,-2,-2,-2,-2,-2,-2,-2,-2,-2,-2,-2,5,-2,-2,5,5,-2,-2,-2,-2,-2,-2,-2,-2,-2,1,1,5,1,5,1,1,1,2,1,1,1,1,-2,-2,-2,1,-2,5,-2,-2,-2,-2,-2,-2,-2,-2,-2,-2,-2,-2,-2,-2,-2,-2,-2,5,-2,5,-2,-2,5,-2,-2,5,-2,-2,-2,-2,-2,-2,-2,-2,-2,-2,-2,5,-2,-2,1,2,-2,-2,1,1,-2,-2,1,5,5,5,1,2,1,-2,-2,5,5,-2,-2,-2,-2,-2,5,-2,-2,-2,-2,5,-2,5,-2,-2,-2,-2,-2,-2,-2,-2,-2,5,-2,5,-2,1,-2,5,-2,-2,5,-2,5,1,-2,1,-2,5,1,5,-2,-2,-2,-2,1,1,1],[5,1,1,3,3,3,1,5,3,3,3,1,2,2,3,2,3,1,2,2,2,2,1,1,1,2,5,5,1,5,5,1,2,2,1,1,2,1,5,1,5,5,5,5,5,5,5,5,1,5,5,5,5,5,5,5,5,1,1,1,5,5,1,1,1,1,1,1,1,1,1,1,1,5,5,1,1,1,1,1,1,1,1,1,1,1,5,5,1,5,5,1,5,1,1,1,3,1,5,5,1,5,1,1,5,5,5,5,1,5,5,5,5,1,1,1,1,1,1,1,1,1,1,5,5,5,5,5,1,5,5,5,1,5,5,5,-2,-2,-2,-2,5,5,-2,-2,5,-2,-2,-2,5,-2,-2,-2,-2,-2,-2,5,-2,-2,-2,-2,-2,-2,-2,-2,-2,-2,-2,-2,-2,-2,5,5,-2,-2,-2,-2,3,2,1,2,1,2,2,1,5,1,1,1,1,5,-2,-2,-2,-2,-2,-2,-2,-2,-2,-2,-2,-2,-2,-2,-2,-2,-2,-2,-2,-2,-2,-2,-2,-2,-2,-2,-2,5,-2,-2,-2,-2,-2,-2,-2,-2,-2,-2,-2,-2,-2,-2,-2,-2,-2,-2,5,-2,-2,-2,-2,-2,-2,-2,-2,-2,-2,-2,-2,-2,-2,-2,-2,5,5,-2,-2,-2,-2,-2,5,5,-2,5,-2,5,5,-2,-2,-2,5,5,-2,-2,-2,5,5,-2,-2,5,-2,-2,5,5,5,5,-2,5,-2,-2,-2,-2,5,-2,-2,-2,-2,5,-2,-2,-2,-2,-2,-2,-2,-2,-2,-2,-2,5,-2,-2,-2,-2,5,-2,-2,-2,-2,1,-2,5,-2,-2,-2,-2,5,5,5,-2,5,-2,5,-2,-2,-2,-2,-2,-2,5,-2,1,5,5,-2,-2,5,-2,-2,-2,-2,-2,-2,-2,-2,5,-2,-2,-2,-2,-2,-2,-2,-2,-2,-2,-2,-2,5,-2,-2,-2,-2,-2,-2,5,1,1,-2,5,5,5,5,5,5,5,5,5,5,5,1,-2,-2,1,5,-2,-2,-2,-2,-2,-2,-2,-2,-2,-2,-2,-2,-2,-2,-2,-2,-2,-2,5,-2,-2,-2,-2,-2,-2,5,-2,-2,-2,-2,-2,-2,-2,-2,-2,-2,-2,-2,-2,-2,-2,-2,-2,-2,-2,-2,-2,-2,-2,-2,-2,-2,-2,-2,-2,-2,-2,-2,-2,-2,-2,-2,-2,5,-2,-2,5,-2,-2,-2,-2,-2,-2,-2,-2,-2,-2,-2,-2,5,-2,-2,-2,-2,-2,5,-2,-2,-2,-2,-2,-2,-2,-2,-2,-2,-2,5,-2,5,-2,-2,-2,-2,-2,-2],[1,2,1,3,3,3,2,2,3,3,3,2,3,3,5,1,2,1,2,3,1,1,1,1,2,2,1,1,1,5,5,1,1,2,1,1,1,2,1,2,1,-2,-2,5,-2,5,5,1,1,5,5,5,5,5,5,1,-2,5,1,1,5,1,1,1,5,1,5,1,1,5,5,5,5,5,-2,1,1,1,5,1,1,5,1,5,1,1,5,5,5,1,5,5,5,1,5,1,1,5,5,5,5,5,5,-2,5,5,5,5,5,-2,5,1,1,5,5,1,5,-2,1,1,1,1,-2,5,1,-2,-2,-2,5,-2,1,-2,1,1,5,1,1,5,5,5,5,5,-2,5,5,5,5,5,5,1,-2,5,5,-2,-2,5,-2,-2,-2,-2,-2,-2,-2,-2,1,-2,5,-2,5,1,1,2,1,5,5,1,2,1,1,3,1,1,2,1,1,1,1,1,1,1,-2,-2,-2,-2,-2,-2,-2,-2,-2,-2,-2,-2,-2,-2,-2,-2,-2,-2,-2,-2,-2,-2,-2,-2,-2,-2,-2,-2,-2,-2,-2,-2,-2,-2,-2,-2,-2,-2,-2,-2,-2,-2,-2,-2,-2,-2,-2,-2,-2,-2,-2,-2,-2,-2,-2,-2,-2,-2,-2,-2,-2,-2,-2,-2,-2,-2,-2,-2,5,-2,-2,-2,-2,5,-2,-2,-2,-2,-2,-2,-2,-2,-2,-2,-2,-2,-2,-2,5,5,-2,2,5,5,5,5,-2,-2,-2,-2,-2,-2,5,-2,-2,-2,-2,-2,-2,-2,-2,-2,-2,-2,-2,-2,-2,-2,-2,-2,-2,-2,-2,-2,5,5,-2,-2,-2,5,-2,-2,-2,5,-2,-2,5,5,-2,-2,-2,-2,-2,5,-2,-2,5,-2,-2,-2,-2,-2,5,-2,-2,5,5,5,-2,-2,-2,-2,5,-2,-2,-2,-2,-2,-2,-2,-2,-2,-2,-2,5,-2,-2,-2,-2,5,5,-2,5,-2,5,1,5,-2,1,-2,5,-2,5,5,-2,-2,-2,5,5,5,5,5,5,1,1,5,5,-2,5,-2,-2,-2,-2,-2,-2,-2,-2,-2,-2,-2,-2,-2,-2,-2,-2,-2,-2,-2,-2,-2,-2,-2,-2,-2,-2,-2,-2,-2,-2,-2,-2,-2,-2,-2,-2,-2,-2,-2,-2,-2,-2,-2,-2,5,5,-2,-2,-2,-2,-2,-2,-2,-2,-2,-2,-2,-2,-2,-2,-2,-2,-2,-2,-2,-2,-2,-2,-2,-2,-2,-2,-2,-2,-2,-2,-2,5,-2,-2,-2,-2,-2,-2,-2,-2,-2,-2,5,-2,-2,-2,-2,5,-2,-2,-2,-2,5,-2,-2,-2],[1,5,1,3,2,1,1,1,3,2,5,5,1,2,3,3,3,2,3,3,2,1,5,5,5,1,5,-2,-2,-2,5,1,1,1,1,1,1,1,-2,5,5,5,-2,-2,5,5,5,-2,5,-2,-2,-2,-2,-2,-2,5,5,-2,5,5,5,5,5,5,5,2,1,1,3,1,5,5,5,5,5,1,5,5,5,5,5,5,1,5,5,5,5,5,1,-2,5,1,5,1,1,5,5,1,1,5,1,5,5,5,1,1,5,-2,5,5,5,-2,-2,5,5,1,5,1,5,5,1,5,5,5,5,5,5,5,5,5,-2,-2,1,5,5,-2,-2,-2,-2,5,5,5,5,-2,5,-2,-2,-2,-2,5,-2,-2,5,1,1,2,5,5,5,-2,5,2,1,5,1,1,5,5,5,5,1,3,3,2,1,1,1,1,1,1,1,1,1,1,5,5,1,1,1,5,-2,-2,5,-2,-2,-2,-2,-2,-2,-2,-2,-2,-2,-2,5,-2,-2,-2,-2,5,-2,-2,-2,-2,-2,-2,-2,-2,-2,-2,-2,-2,-2,-2,-2,-2,-2,-2,-2,-2,-2,-2,-2,-2,-2,-2,-2,-2,-2,-2,-2,-2,-2,-2,1,5,1,-2,-2,5,1,-2,-2,-2,5,5,5,5,5,-2,5,-2,5,-2,-2,-2,-2,-2,-2,-2,-2,-2,-2,-2,-2,-2,-2,-2,-2,-2,-2,-2,-2,5,-2,5,-2,-2,-2,-2,-2,-2,-2,-2,-2,-2,-2,-2,5,5,-2,-2,-2,-2,5,-2,-2,-2,-2,-2,-2,-2,5,-2,5,5,5,5,5,5,-2,-2,-2,-2,5,-2,-2,5,-2,-2,5,-2,-2,-2,-2,-2,-2,-2,-2,-2,-2,5,-2,5,5,-2,5,5,5,-2,-2,5,5,-2,5,-2,-2,-2,-2,-2,-2,5,-2,-2,-2,5,5,5,-2,-2,-2,5,-2,-2,5,5,5,5,1,5,1,1,5,1,5,1,1,5,5,5,5,5,5,5,5,5,-2,5,-2,1,5,-2,-2,5,-2,5,-2,-2,5,-2,5,1,2,5,-2,5,-2,5,5,5,5,5,5,-2,-2,5,-2,5,5,-2,-2,5,5,1,2,2,1,2,2,2,1,1,5,5,-2,-2,5,1,5,-2,-2,-2,1,-2,-2,-2,-2,-2,-2,-2,-2,-2,5,-2,-2,-2,-2,-2,-2,-2,-2,5,5,1,5,5,5,1,5,5,5,5,5,5,5,5,5,5,-2,5,5,5,5,5,-2,1,-2,5,1,1,1],[1,2,1,3,3,3,3,2,3,3,2,2,2,3,3,2,3,1,2,2,2,1,1,2,1,2,5,5,1,5,5,5,1,1,2,1,2,5,1,1,5,5,5,5,5,5,5,5,1,5,5,5,5,5,1,1,5,1,1,1,1,1,5,1,1,1,1,1,1,5,1,1,1,5,1,1,1,1,1,1,5,5,1,1,1,1,5,5,1,5,5,1,1,1,1,1,5,5,5,5,1,1,1,1,5,1,5,5,1,5,1,5,1,1,5,5,1,5,1,1,1,1,5,5,1,5,5,5,5,1,5,5,1,5,5,-2,-2,5,5,-2,-2,-2,-2,-2,5,5,5,-2,-2,1,-2,-2,5,5,-2,5,5,5,-2,-2,5,-2,-2,-2,-2,-2,-2,-2,-2,5,5,1,5,5,5,5,3,1,1,2,1,1,2,1,5,5,1,1,1,1,-2,-2,-2,-2,-2,-2,-2,-2,-2,-2,-2,-2,-2,-2,-2,-2,-2,-2,-2,-2,-2,-2,-2,-2,-2,-2,-2,-2,-2,-2,-2,-2,5,-2,-2,-2,-2,-2,-2,-2,-2,-2,-2,-2,-2,-2,-2,-2,-2,-2,-2,-2,-2,-2,-2,-2,-2,-2,-2,-2,-2,-2,-2,-2,5,-2,-2,-2,5,5,5,-2,5,-2,-2,5,-2,-2,-2,-2,-2,-2,-2,5,-2,5,5,-2,5,-2,5,-2,5,5,5,5,5,5,5,-2,-2,-2,-2,-2,-2,5,-2,-2,-2,5,-2,-2,-2,5,-2,-2,-2,-2,-2,5,5,-2,-2,5,5,5,-2,-2,5,5,5,5,5,5,5,5,5,1,5,5,5,-2,-2,-2,-2,-2,-2,-2,-2,-2,-2,5,-2,-2,5,5,5,5,5,5,-2,5,-2,-2,-2,-2,-2,5,-2,5,-2,5,-2,-2,5,-2,5,-2,-2,-2,-2,-2,-2,-2,5,-2,5,5,5,5,5,5,5,5,5,5,5,5,5,5,1,5,5,5,5,-2,-2,-2,-2,-2,-2,-2,-2,-2,-2,-2,-2,-2,-2,-2,-2,-2,-2,-2,-2,-2,-2,-2,-2,-2,-2,-2,-2,-2,-2,-2,-2,-2,-2,-2,-2,-2,-2,-2,-2,-2,-2,-2,-2,-2,-2,-2,-2,-2,-2,-2,-2,-2,-2,-2,-2,-2,-2,-2,-2,-2,-2,-2,-2,-2,-2,-2,-2,-2,-2,-2,-2,-2,-2,-2,-2,-2,-2,-2,-2,-2,-2,-2,5,-2,5,-2,-2,-2,-2,-2,5,-2,-2,-2,-2,-2,-2,-2,-2,-2,-2,-2,-2,-2,-2],[-2,5,5,3,3,3,2,1,2,3,3,2,2,2,3,3,3,1,2,2,2,1,1,2,1,2,1,1,1,1,5,1,1,2,3,2,2,5,-2,1,1,5,5,1,5,5,5,1,1,1,5,5,5,5,1,1,5,1,1,1,1,1,5,1,5,2,1,5,5,1,1,1,1,5,5,1,1,1,1,1,1,1,1,1,2,1,5,5,1,5,5,1,1,1,1,1,5,1,1,-2,1,5,5,5,5,5,5,1,1,5,5,5,5,1,5,5,1,5,1,1,1,1,5,5,1,5,1,5,5,5,5,5,1,5,5,5,-2,-2,-2,-2,-2,-2,-2,-2,5,-2,-2,-2,-2,-2,-2,-2,-2,5,-2,-2,-2,5,-2,-2,-2,-2,-2,-2,-2,-2,-2,-2,-2,5,5,5,-2,-2,-2,5,3,1,1,1,1,1,1,1,5,5,1,1,1,5,-2,-2,-2,-2,-2,-2,-2,-2,-2,-2,-2,-2,-2,-2,5,-2,-2,-2,-2,-2,-2,-2,-2,-2,-2,-2,-2,-2,-2,-2,-2,-2,-2,-2,-2,-2,-2,-2,-2,-2,-2,-2,-2,-2,-2,-2,-2,-2,-2,-2,-2,5,-2,-2,-2,-2,-2,-2,-2,-2,-2,-2,-2,-2,-2,-2,5,-2,-2,-2,5,5,5,5,-2,-2,-2,-2,-2,-2,-2,5,-2,-2,5,5,-2,-2,-2,-2,5,5,5,1,5,5,1,5,1,5,5,-2,-2,-2,-2,-2,-2,-2,-2,5,-2,5,-2,-2,5,-2,-2,-2,-2,-2,-2,-2,5,5,5,5,5,-2,5,5,5,5,5,5,-2,5,5,1,5,-2,5,-2,-2,-2,-2,-2,-2,-2,-2,5,-2,5,-2,5,-2,5,-2,-2,-2,-2,-2,-2,-2,-2,-2,-2,-2,-2,-2,5,-2,5,-2,-2,-2,5,5,-2,-2,-2,-2,-2,-2,-2,-2,5,5,5,-2,5,-2,5,5,5,5,5,5,5,5,5,5,5,-2,-2,1,-2,-2,-2,-2,-2,-2,-2,-2,-2,-2,-2,-2,-2,-2,-2,-2,-2,-2,-2,-2,-2,-2,-2,-2,-2,-2,-2,-2,-2,-2,-2,-2,-2,-2,-2,-2,-2,-2,-2,-2,-2,-2,-2,-2,-2,-2,-2,-2,-2,-2,-2,-2,-2,-2,-2,-2,-2,-2,-2,-2,-2,-2,-2,-2,-2,-2,-2,-2,-2,-2,-2,-2,-2,-2,-2,-2,-2,-2,-2,-2,-2,-2,-2,-2,-2,-2,-2,-2,-2,-2,-2,5,-2,-2,-2,-2,-2,-2,-2,-2,-2,-2,-2,-2,-2,-2],[-2,-2,-2,3,3,3,3,1,3,1,5,1,1,1,5,1,2,1,1,2,1,2,5,5,5,1,-2,-2,-2,5,5,1,1,1,2,2,1,-2,5,5,5,5,-2,5,-2,-2,5,-2,5,-2,-2,-2,5,-2,5,5,5,-2,5,5,5,-2,-2,5,1,1,5,1,3,1,1,5,5,-2,-2,1,5,1,5,1,5,5,1,1,1,5,5,-2,5,5,1,2,1,3,3,1,1,1,1,5,1,1,1,1,2,1,5,1,1,1,1,5,-2,1,1,1,1,1,1,1,1,1,5,1,1,1,5,5,5,5,5,-2,1,5,5,5,-2,-2,-2,5,5,-2,-2,5,-2,-2,-2,-2,-2,-2,-2,-2,5,1,-2,1,-2,1,-2,-2,5,-2,-2,-2,-2,-2,-2,-2,-2,5,1,1,-2,5,1,5,3,2,1,2,1,2,3,2,1,1,1,2,2,2,-2,-2,-2,-2,-2,-2,-2,-2,-2,-2,-2,-2,-2,-2,-2,-2,-2,-2,-2,-2,-2,-2,-2,-2,-2,-2,-2,-2,-2,-2,-2,-2,-2,-2,-2,-2,5,-2,-2,-2,-2,-2,-2,-2,-2,-2,-2,-2,-2,-2,-2,-2,-2,-2,-2,-2,-2,-2,-2,-2,-2,-2,-2,-2,-2,-2,-2,-2,5,-2,5,5,5,5,-2,5,-2,-2,-2,-2,-2,-2,-2,-2,-2,-2,-2,-2,-2,-2,-2,-2,-2,-2,5,5,-2,-2,5,-2,-2,-2,-2,-2,-2,-2,-2,-2,-2,-2,-2,-2,-2,-2,-2,-2,-2,-2,-2,-2,5,-2,5,-2,5,5,1,5,5,5,-2,5,-2,5,-2,5,5,5,5,-2,-2,-2,-2,-2,-2,-2,-2,-2,-2,-2,-2,5,-2,-2,-2,1,-2,-2,5,-2,-2,5,5,-2,5,-2,-2,-2,-2,5,-2,1,-2,5,-2,5,5,-2,5,-2,-2,-2,-2,-2,-2,-2,5,5,1,5,5,1,5,5,1,2,5,5,1,1,1,1,5,-2,1,-2,-2,-2,-2,5,-2,-2,-2,-2,-2,-2,-2,-2,-2,-2,-2,-2,-2,-2,-2,-2,5,-2,-2,5,5,-2,5,-2,-2,-2,-2,-2,-2,-2,-2,-2,-2,-2,-2,-2,-2,-2,-2,-2,-2,-2,-2,-2,-2,-2,-2,-2,-2,-2,-2,-2,-2,-2,-2,-2,-2,-2,5,-2,-2,-2,5,-2,5,-2,-2,-2,-2,-2,-2,-2,-2,5,5,5,5,5,5,5,5,-2,-2,-2,-2,-2,5,-2,-2,-2,-2,-2,5,-2,5,-2,-2,-2,-2,-2,-2],[-2,-2,5,3,2,1,1,1,3,1,1,1,5,1,1,2,3,1,1,1,2,3,5,1,5,1,5,5,5,5,5,1,2,3,2,2,2,5,5,1,5,5,5,5,5,5,1,5,1,5,-2,5,5,5,-2,5,5,5,1,5,1,5,5,1,1,1,1,2,1,1,5,5,5,5,5,1,1,1,1,1,1,1,1,1,1,5,5,5,5,5,5,1,5,3,2,1,1,5,1,5,3,1,1,1,1,1,5,5,5,1,5,5,1,1,1,5,1,1,1,1,2,1,5,5,1,1,1,1,5,5,5,1,1,5,5,5,5,5,5,5,5,-2,-2,-2,5,-2,-2,-2,-2,-2,-2,-2,-2,5,5,5,5,2,5,5,5,-2,-2,-2,-2,-2,-2,-2,5,5,1,1,-2,5,-2,5,3,2,1,3,3,2,2,2,1,5,1,1,1,1,-2,-2,-2,-2,-2,-2,-2,-2,-2,-2,-2,-2,-2,-2,5,-2,-2,-2,-2,-2,-2,-2,-2,-2,5,-2,5,5,5,-2,-2,5,-2,-2,-2,-2,-2,-2,-2,-2,-2,-2,-2,-2,-2,-2,-2,-2,-2,5,-2,-2,-2,-2,-2,-2,-2,-2,-2,-2,-2,-2,-2,5,5,5,5,-2,5,-2,5,-2,5,5,-2,5,-2,-2,-2,-2,5,5,-2,-2,-2,-2,-2,-2,-2,-2,-2,5,5,5,5,1,5,5,-2,5,-2,-2,-2,-2,-2,-2,-2,5,-2,-2,-2,5,5,5,5,5,-2,-2,-2,5,-2,-2,5,5,5,5,5,5,5,1,-2,5,5,5,5,5,5,5,5,-2,5,-2,-2,-2,-2,-2,-2,-2,-2,5,-2,5,-2,5,5,5,5,-2,-2,5,-2,-2,-2,-2,-2,5,5,5,5,5,-2,5,-2,-2,-2,5,5,-2,-2,-2,-2,-2,-2,-2,-2,5,1,5,1,5,5,5,5,5,5,1,5,5,5,1,1,5,5,5,1,-2,-2,-2,-2,-2,-2,-2,-2,-2,-2,-2,-2,-2,5,-2,-2,-2,-2,-2,-2,-2,5,-2,5,-2,5,-2,-2,-2,-2,-2,-2,-2,-2,-2,-2,-2,-2,-2,-2,-2,-2,-2,-2,-2,-2,-2,-2,-2,-2,-2,-2,-2,-2,-2,-2,-2,-2,-2,-2,-2,5,-2,-2,-2,-2,-2,-2,-2,-2,-2,-2,-2,-2,-2,-2,-2,5,-2,5,5,-2,-2,5,5,5,5,-2,5,-2,-2,5,-2,-2,-2,5,5,5,-2,5,-2,-2,5,-2,-2,-2],[-2,1,5,3,3,3,2,5,3,3,3,1,2,2,3,2,3,1,1,2,1,2,1,1,1,1,1,5,5,5,5,1,1,2,1,2,2,1,5,1,5,1,1,1,-2,5,5,1,2,5,-2,5,5,5,5,1,5,1,1,1,1,1,5,1,1,1,5,5,5,5,1,5,5,1,5,1,1,1,1,2,1,1,1,5,2,1,-2,-2,5,5,-2,1,1,1,1,1,3,5,5,5,1,5,5,5,-2,5,5,1,1,5,1,1,1,1,5,1,1,1,1,1,1,1,5,-2,1,5,5,5,5,5,5,5,1,1,5,5,5,-2,-2,5,5,5,-2,-2,5,-2,-2,-2,-2,-2,-2,-2,-2,-2,-2,-2,-2,-2,-2,5,-2,-2,-2,-2,-2,-2,-2,-2,-2,5,1,5,-2,-2,5,1,3,2,1,2,1,1,2,1,5,1,1,1,1,5,-2,-2,-2,-2,-2,-2,-2,-2,-2,-2,-2,-2,-2,-2,-2,-2,-2,-2,-2,-2,-2,-2,-2,-2,-2,-2,-2,-2,-2,-2,-2,-2,-2,-2,-2,-2,-2,-2,-2,-2,-2,-2,-2,-2,-2,-2,-2,-2,-2,-2,5,5,-2,-2,-2,-2,-2,-2,-2,-2,-2,-2,-2,-2,-2,-2,-2,-2,-2,-2,-2,-2,-2,5,-2,5,5,-2,-2,-2,-2,5,-2,-2,-2,-2,5,-2,-2,-2,-2,5,5,-2,5,5,5,-2,-2,-2,-2,-2,-2,-2,-2,5,-2,-2,-2,-2,-2,-2,-2,-2,-2,-2,-2,-2,-2,5,5,-2,-2,-2,5,-2,5,-2,-2,5,5,5,5,5,-2,-2,5,1,5,5,5,-2,-2,-2,-2,-2,-2,-2,-2,-2,-2,5,5,-2,5,-2,-2,-2,-2,-2,-2,-2,-2,-2,-2,-2,-2,-2,5,5,-2,-2,-2,-2,-2,-2,-2,-2,-2,-2,-2,-2,-2,-2,1,5,5,1,5,5,5,-2,5,5,5,5,5,1,5,5,5,-2,5,5,1,-2,-2,-2,-2,-2,-2,-2,-2,-2,-2,-2,-2,-2,-2,-2,-2,-2,-2,-2,-2,5,-2,-2,-2,-2,-2,-2,-2,-2,-2,-2,-2,-2,-2,-2,-2,-2,-2,-2,-2,-2,-2,-2,-2,-2,-2,-2,-2,-2,5,-2,-2,-2,-2,-2,-2,-2,-2,-2,-2,-2,-2,-2,5,-2,-2,-2,-2,-2,-2,-2,-2,-2,-2,-2,-2,-2,-2,-2,-2,-2,-2,-2,-2,-2,-2,-2,-2,-2,-2,-2,-2,-2,-2,-2,-2,-2,-2,-2,-2,-2,-2,-2,-2,-2,-2],[1,3,2,3,3,3,2,2,3,1,1,1,5,-2,2,2,2,2,3,2,1,2,-2,-2,1,5,-2,-2,-2,1,5,1,1,1,1,1,1,5,5,1,5,-2,-2,5,5,5,-2,-2,5,-2,-2,-2,-2,-2,-2,-2,-2,-2,5,5,5,-2,5,5,5,1,5,1,1,1,5,-2,5,-2,-2,5,5,5,5,1,5,5,1,5,1,1,5,1,1,5,5,1,1,2,1,1,1,5,1,1,5,1,1,1,1,5,5,1,1,5,5,5,1,1,1,5,5,5,1,1,1,1,5,5,1,1,5,5,5,5,5,5,1,5,5,5,-2,-2,1,5,1,-2,5,5,5,-2,-2,5,5,5,-2,-2,-2,-2,-2,1,5,5,5,5,5,-2,-2,-2,-2,-2,-2,-2,1,1,1,1,-2,1,5,5,3,2,2,3,1,3,2,3,1,1,1,2,2,1,-2,-2,-2,-2,-2,-2,-2,-2,-2,-2,-2,-2,-2,-2,-2,-2,-2,-2,-2,-2,-2,-2,-2,-2,-2,-2,-2,5,-2,-2,-2,-2,-2,-2,-2,-2,-2,-2,-2,-2,-2,-2,-2,-2,-2,-2,-2,-2,-2,-2,5,-2,-2,-2,-2,-2,-2,-2,-2,-2,-2,-2,-2,-2,-2,-2,5,-2,5,5,-2,-2,-2,5,-2,-2,5,-2,-2,-2,5,5,-2,-2,-2,-2,5,-2,-2,-2,-2,-2,-2,-2,-2,-2,-2,-2,-2,-2,-2,-2,-2,-2,-2,-2,-2,5,-2,-2,-2,-2,-2,-2,-2,5,-2,-2,-2,-2,-2,-2,5,-2,5,5,5,5,5,5,5,5,-2,-2,5,-2,5,5,5,-2,5,-2,-2,-2,-2,-2,5,-2,-2,5,-2,5,-2,-2,-2,5,5,5,-2,5,-2,5,5,-2,-2,-2,5,-2,5,-2,-2,-2,-2,5,-2,5,5,5,5,-2,-2,5,1,-2,5,5,1,5,1,1,1,1,1,5,1,1,5,1,5,1,1,5,5,5,1,-2,-2,5,-2,-2,-2,-2,-2,-2,-2,-2,-2,-2,-2,5,-2,-2,-2,5,-2,5,5,5,5,5,5,-2,5,-2,-2,-2,-2,-2,-2,-2,-2,-2,-2,-2,-2,-2,-2,-2,-2,-2,-2,-2,-2,-2,-2,-2,-2,-2,-2,-2,-2,-2,-2,-2,-2,-2,-2,-2,-2,-2,-2,-2,-2,-2,-2,-2,-2,-2,-2,-2,-2,5,-2,-2,1,5,5,5,5,-2,5,5,-2,5,-2,-2,-2,-2,5,-2,5,5,5,-2,1,5,-2,5,-2,-2,-2],[1,1,1,3,3,3,1,1,1,3,3,2,3,3,2,2,3,2,2,2,1,1,1,1,3,1,1,1,1,5,1,1,1,2,1,2,2,2,1,1,1,5,5,5,1,1,5,1,1,5,1,1,5,5,5,1,5,1,1,1,1,1,1,1,1,5,5,1,1,5,5,5,5,1,5,1,1,1,1,2,1,1,1,1,2,2,5,5,5,5,5,5,1,1,5,5,1,5,5,5,5,1,5,5,5,5,5,5,5,5,5,5,5,1,5,1,5,1,1,1,1,1,5,1,1,5,5,5,5,5,5,5,1,5,5,5,1,5,5,5,5,5,5,5,5,-2,5,-2,-2,-2,-2,-2,-2,-2,-2,-2,-2,-2,-2,-2,-2,-2,-2,-2,-2,-2,-2,-2,-2,5,5,5,-2,5,-2,5,3,1,1,2,5,1,2,1,5,1,5,5,1,5,-2,-2,-2,-2,-2,-2,-2,-2,-2,-2,-2,-2,-2,-2,-2,-2,-2,-2,-2,-2,-2,-2,-2,5,-2,-2,-2,-2,5,-2,-2,-2,5,-2,5,-2,-2,-2,-2,-2,-2,-2,-2,-2,-2,1,5,5,-2,-2,5,-2,-2,-2,-2,-2,-2,-2,-2,-2,-2,-2,5,5,5,5,-2,-2,-2,-2,5,-2,5,5,-2,5,-2,5,-2,-2,-2,-2,-2,5,1,5,5,-2,5,5,5,5,5,5,5,5,1,5,5,-2,5,5,-2,-2,-2,-2,-2,5,5,5,5,5,5,-2,-2,-2,-2,-2,5,5,5,-2,5,5,5,5,-2,-2,5,5,-2,5,5,5,5,5,5,1,5,5,5,-2,5,5,5,-2,-2,5,-2,5,5,1,5,5,-2,5,5,5,5,-2,-2,-2,5,-2,-2,-2,-2,5,5,5,5,-2,-2,-2,5,-2,5,-2,5,5,-2,-2,-2,-2,5,5,1,5,5,5,5,5,5,5,5,-2,-2,5,5,5,5,5,5,5,1,-2,-2,-2,-2,-2,-2,-2,-2,-2,5,-2,-2,-2,-2,-2,-2,-2,-2,-2,-2,-2,-2,-2,-2,-2,-2,-2,-2,-2,-2,-2,-2,-2,-2,-2,-2,-2,-2,-2,-2,-2,-2,-2,-2,-2,-2,-2,-2,-2,-2,-2,-2,-2,-2,5,-2,-2,-2,-2,-2,-2,-2,-2,-2,-2,-2,5,-2,-2,-2,-2,-2,-2,-2,-2,-2,-2,-2,-2,-2,-2,-2,-2,-2,5,5,-2,-2,-2,-2,-2,-2,-2,-2,-2,-2,-2,5,-2,-2,-2,-2,-2,-2,-2,-2],[-2,1,5,3,3,2,1,1,2,3,3,3,2,3,3,3,3,1,2,2,1,1,1,1,3,2,1,1,2,1,1,1,2,2,1,1,1,1,5,2,1,5,5,5,5,1,5,5,1,5,5,-2,1,5,5,5,5,1,1,1,1,5,5,1,1,1,1,1,5,1,1,5,5,1,1,1,1,1,1,2,1,1,1,1,1,1,5,-2,5,5,-2,1,5,1,1,1,1,-2,5,5,5,1,5,-2,5,5,5,-2,5,5,5,5,5,1,5,5,1,1,1,1,1,1,5,5,5,5,5,5,-2,5,1,1,1,1,-2,5,5,-2,-2,-2,-2,5,-2,5,5,-2,-2,-2,-2,5,5,-2,-2,-2,-2,5,-2,-2,-2,-2,-2,-2,-2,-2,-2,-2,-2,-2,5,5,5,1,-2,-2,-2,5,2,2,1,2,1,1,1,1,5,1,1,5,1,5,-2,-2,-2,-2,-2,-2,-2,-2,-2,-2,-2,-2,-2,-2,-2,-2,-2,-2,-2,-2,-2,-2,-2,-2,-2,-2,-2,-2,-2,-2,-2,-2,-2,-2,-2,-2,-2,-2,-2,-2,-2,-2,-2,-2,-2,-2,-2,-2,-2,-2,5,-2,-2,-2,-2,-2,-2,-2,-2,-2,-2,-2,-2,5,5,5,5,-2,-2,-2,-2,-2,-2,5,-2,5,5,-2,-2,-2,-2,5,-2,-2,-2,-2,5,-2,5,5,-2,-2,-2,5,5,5,1,-2,5,-2,-2,-2,-2,-2,-2,-2,-2,-2,-2,-2,-2,-2,-2,-2,-2,-2,-2,-2,-2,-2,-2,-2,-2,-2,-2,-2,-2,-2,-2,-2,-2,5,-2,-2,5,5,5,5,5,-2,5,-2,5,-2,-2,-2,-2,-2,-2,-2,-2,5,5,-2,5,5,-2,-2,-2,-2,-2,2,1,-2,-2,-2,-2,-2,-2,-2,-2,-2,-2,-2,-2,-2,-2,-2,-2,-2,-2,-2,-2,-2,5,-2,1,1,5,5,-2,5,5,5,5,5,5,1,5,5,5,5,5,5,5,-2,-2,-2,-2,-2,-2,-2,-2,-2,-2,-2,-2,-2,-2,-2,-2,-2,-2,-2,-2,-2,-2,-2,-2,-2,-2,-2,-2,-2,-2,-2,-2,-2,-2,-2,-2,-2,-2,-2,-2,-2,-2,-2,-2,-2,-2,-2,-2,-2,-2,-2,-2,-2,-2,5,-2,-2,-2,-2,-2,-2,-2,-2,-2,-2,-2,-2,-2,-2,-2,-2,-2,-2,-2,-2,-2,-2,-2,-2,-2,-2,-2,-2,-2,-2,-2,-2,-2,-2,-2,-2,-2,-2,-2,-2,-2,-2,-2,-2,-2,-2,-2,-2,-2,-2,-2],[1,2,2,3,3,2,1,5,1,2,3,1,3,3,3,3,3,1,2,2,2,2,1,2,2,2,1,5,1,1,5,1,1,2,1,1,2,5,1,1,1,1,5,5,1,5,5,5,1,-2,5,5,1,5,5,5,5,5,5,1,1,5,5,1,1,1,1,1,1,1,1,1,5,5,5,1,1,1,1,1,1,1,1,1,1,5,5,5,5,-2,5,1,1,1,1,1,1,5,5,5,1,1,5,5,-2,5,5,5,5,5,5,5,5,5,5,5,1,5,5,1,1,1,5,1,1,5,5,5,5,5,5,1,1,5,5,5,-2,-2,-2,1,5,-2,5,5,5,-2,5,-2,5,5,-2,-2,5,5,-2,5,5,3,-2,-2,-2,-2,-2,-2,-2,-2,-2,-2,5,5,1,5,-2,1,-2,5,3,1,1,2,5,1,2,1,5,1,1,1,1,5,-2,-2,-2,-2,-2,-2,-2,-2,-2,-2,-2,-2,-2,-2,-2,-2,-2,-2,-2,-2,-2,-2,-2,5,-2,-2,-2,5,-2,-2,-2,-2,-2,-2,-2,-2,-2,-2,-2,-2,-2,-2,-2,-2,-2,-2,-2,-2,-2,-2,-2,-2,-2,-2,-2,-2,-2,-2,-2,-2,-2,-2,-2,-2,-2,-2,-2,-2,5,-2,-2,-2,-2,-2,-2,5,-2,-2,-2,-2,5,-2,-2,-2,-2,-2,5,-2,5,5,-2,-2,5,-2,5,5,5,5,5,5,5,-2,-2,-2,-2,5,-2,5,-2,-2,5,-2,5,-2,5,-2,-2,-2,5,5,5,-2,-2,-2,5,5,-2,5,5,5,5,5,-2,5,5,5,5,1,5,-2,5,-2,-2,-2,-2,-2,5,-2,-2,-2,5,-2,5,5,5,5,1,5,5,5,-2,5,-2,-2,-2,-2,5,-2,-2,5,-2,-2,-2,5,5,5,5,-2,5,5,-2,5,5,-2,5,-2,-2,5,5,5,1,5,1,5,5,5,5,1,5,5,5,5,5,5,5,-2,-2,-2,-2,5,-2,-2,-2,-2,-2,-2,-2,-2,-2,-2,-2,-2,-2,-2,-2,-2,5,-2,-2,-2,-2,-2,5,-2,-2,-2,-2,-2,-2,-2,-2,-2,-2,-2,-2,-2,-2,-2,-2,-2,-2,-2,-2,-2,-2,-2,-2,-2,-2,-2,-2,-2,-2,-2,-2,-2,-2,-2,1,-2,-2,-2,-2,-2,-2,-2,-2,-2,-2,-2,-2,-2,5,-2,-2,-2,-2,-2,-2,5,5,5,-2,-2,-2,-2,-2,-2,-2,-2,5,-2,5,-2,1,-2,-2,-2,-2,-2,-2],[-2,5,5,3,3,3,2,5,2,1,3,2,1,1,3,2,2,1,2,3,1,1,1,1,1,1,1,1,1,1,5,1,1,2,3,3,2,5,5,5,5,5,-2,1,1,5,5,5,5,5,5,5,1,5,5,1,5,1,1,1,1,1,1,1,5,2,1,5,1,1,1,1,1,5,5,2,2,1,1,1,1,5,2,1,2,5,5,5,1,5,5,1,1,2,1,1,1,1,5,5,5,1,5,1,5,5,5,1,1,5,5,5,5,2,1,5,1,1,1,1,1,1,5,5,1,5,5,5,1,5,5,5,1,5,5,5,-2,-2,-2,-2,-2,-2,-2,-2,5,-2,-2,-2,-2,-2,-2,-2,-2,-2,-2,-2,-2,-2,-2,-2,-2,-2,-2,-2,-2,-2,-2,-2,-2,5,1,5,-2,-2,-2,-2,3,1,5,1,5,5,1,3,5,1,5,1,1,1,-2,-2,-2,-2,-2,-2,-2,-2,-2,-2,-2,-2,-2,-2,-2,-2,-2,-2,-2,-2,-2,-2,-2,-2,-2,-2,-2,-2,-2,-2,-2,-2,-2,-2,5,-2,-2,-2,-2,-2,-2,-2,-2,-2,-2,-2,-2,-2,-2,-2,-2,-2,-2,-2,-2,-2,-2,-2,-2,-2,-2,-2,-2,-2,-2,-2,-2,-2,-2,-2,5,-2,-2,-2,-2,-2,-2,-2,-2,-2,-2,-2,-2,-2,-2,-2,-2,-2,-2,5,-2,5,5,1,1,5,5,5,5,-2,-2,-2,-2,-2,-2,-2,-2,5,-2,1,-2,-2,-2,-2,5,-2,-2,-2,5,-2,-2,-2,5,5,1,5,5,-2,-2,5,5,5,-2,-2,-2,-2,5,1,1,5,5,-2,5,-2,-2,-2,-2,-2,-2,5,-2,5,-2,5,5,-2,5,5,-2,-2,-2,-2,-2,-2,-2,-2,-2,-2,5,5,5,5,-2,-2,-2,-2,-2,-2,-2,-2,-2,-2,-2,-2,5,5,5,5,-2,5,-2,5,5,1,5,-2,5,5,5,5,5,-2,5,5,1,-2,-2,-2,-2,-2,-2,-2,-2,-2,-2,-2,-2,-2,-2,-2,-2,-2,-2,-2,-2,-2,-2,-2,-2,-2,5,-2,-2,-2,-2,-2,-2,-2,-2,-2,-2,-2,-2,-2,-2,-2,-2,-2,-2,-2,-2,-2,-2,-2,-2,-2,-2,-2,-2,-2,-2,-2,-2,-2,-2,-2,-2,-2,-2,-2,-2,-2,-2,-2,-2,-2,-2,-2,-2,-2,-2,-2,-2,-2,-2,-2,-2,-2,-2,-2,-2,-2,-2,-2,-2,-2,-2,-2,-2,-2,-2,-2,-2,-2,-2,-2,-2,-2,-2,-2,-2],[-2,-2,-2,3,2,2,1,3,3,-2,1,3,3,3,3,1,2,5,5,2,5,2,2,1,-2,1,-2,5,-2,-2,-2,1,1,1,2,5,1,-2,-2,-2,-2,5,-2,-2,-2,-2,-2,-2,-2,-2,-2,-2,-2,-2,-2,-2,-2,-2,-2,-2,5,5,-2,-2,5,1,1,1,1,1,5,-2,-2,-2,-2,-2,-2,5,-2,-2,-2,-2,5,-2,-2,-2,-2,-2,-2,-2,5,1,5,-2,1,1,-2,1,5,1,1,-2,1,5,1,1,-2,5,-2,-2,5,5,-2,1,5,5,5,-2,1,1,1,1,-2,5,5,1,-2,-2,-2,-2,-2,-2,5,5,5,-2,-2,-2,-2,1,1,-2,-2,-2,-2,-2,-2,-2,-2,-2,-2,-2,-2,5,-2,1,5,1,-2,-2,5,-2,1,-2,1,1,5,-2,1,1,2,3,5,3,1,5,2,3,2,2,2,2,2,1,1,1,1,1,1,1,-2,-2,-2,-2,-2,-2,-2,-2,-2,-2,-2,-2,-2,-2,-2,-2,-2,-2,-2,-2,-2,-2,-2,-2,-2,-2,-2,-2,-2,-2,-2,-2,-2,-2,-2,-2,-2,-2,-2,-2,-2,-2,-2,-2,-2,-2,-2,-2,-2,-2,-2,-2,-2,-2,-2,-2,-2,-2,-2,-2,-2,-2,-2,-2,-2,5,5,-2,1,5,5,-2,-2,-2,-2,-2,-2,-2,-2,-2,-2,-2,-2,-2,-2,-2,-2,-2,-2,-2,-2,-2,-2,-2,-2,-2,-2,-2,-2,-2,-2,-2,-2,-2,-2,-2,-2,-2,-2,-2,-2,-2,-2,-2,-2,-2,-2,-2,-2,-2,-2,-2,-2,-2,-2,-2,-2,5,5,1,-2,-2,-2,-2,-2,-2,-2,-2,-2,-2,-2,-2,-2,-2,-2,-2,-2,-2,-2,-2,-2,-2,-2,-2,-2,-2,-2,-2,-2,-2,-2,-2,-2,-2,-2,-2,-2,-2,-2,-2,-2,-2,-2,-2,-2,5,-2,-2,-2,-2,-2,-2,-2,5,5,5,1,1,1,-2,1,1,1,1,5,1,5,1,-2,5,5,-2,-2,5,1,5,-2,-2,-2,1,-2,-2,-2,-2,-2,-2,-2,-2,-2,-2,-2,-2,-2,-2,-2,1,-2,-2,5,-2,1,-2,-2,-2,-2,-2,-2,-2,-2,-2,-2,-2,-2,-2,-2,-2,-2,-2,-2,-2,-2,-2,-2,5,-2,-2,-2,1,-2,5,-2,-2,-2,1,-2,-2,-2,-2,-2,-2,-2,-2,-2,-2,-2,-2,-2,-2,-2,-2,-2,5,1,2,-2,-2,1,-2,5,1,1,-2,5,1,5,1,-2,-2,-2,-2,5,1,1,1,5,1,-2,-2,1,1,5],[5,1,2,3,3,2,1,5,1,3,3,2,3,3,3,2,2,1,1,1,1,1,2,2,3,3,1,1,1,1,1,1,1,2,2,2,1,1,1,2,1,5,5,5,1,1,1,1,1,5,5,5,5,1,5,1,1,1,1,1,1,1,1,1,1,1,5,1,1,5,5,1,5,1,5,1,1,1,1,2,1,1,1,1,1,1,5,5,1,5,5,1,5,1,5,5,3,5,5,5,5,5,5,5,5,5,5,5,1,5,5,5,5,1,5,5,5,5,1,1,1,1,5,5,1,5,2,5,5,5,5,5,1,5,5,5,1,5,5,5,1,5,5,5,5,5,5,5,5,5,-2,-2,5,-2,-2,-2,-2,-2,-2,-2,-2,-2,-2,-2,-2,-2,-2,-2,-2,5,-2,5,-2,-2,-2,5,2,1,5,1,5,1,2,1,5,5,5,5,1,5,-2,-2,-2,-2,-2,-2,-2,-2,-2,-2,-2,-2,5,-2,-2,-2,-2,-2,-2,-2,-2,5,-2,5,-2,-2,-2,-2,5,-2,-2,-2,-2,-2,-2,-2,-2,-2,-2,-2,-2,-2,-2,-2,-2,-2,5,-2,-2,-2,-2,5,-2,-2,-2,-2,-2,-2,-2,-2,-2,-2,5,5,-2,5,-2,-2,-2,-2,1,5,-2,5,5,5,1,5,-2,-2,-2,5,5,5,5,5,5,5,5,5,5,5,5,5,5,5,1,5,5,5,5,5,5,-2,-2,5,-2,5,-2,-2,5,5,5,-2,5,5,-2,-2,5,-2,5,-2,5,5,1,5,-2,-2,-2,5,5,5,5,5,5,5,5,5,5,5,5,-2,5,-2,-2,-2,-2,5,-2,5,5,1,5,5,5,5,5,5,5,5,-2,-2,5,5,-2,5,-2,5,5,5,5,-2,-2,5,5,-2,5,-2,1,5,-2,-2,5,5,5,5,5,1,5,5,5,5,5,5,5,5,5,5,5,5,5,5,5,5,5,-2,-2,-2,-2,-2,-2,-2,-2,5,5,-2,5,5,5,5,-2,-2,-2,5,-2,-2,-2,-2,-2,-2,-2,-2,-2,-2,-2,-2,-2,-2,-2,-2,-2,-2,-2,-2,-2,-2,-2,-2,-2,-2,-2,-2,-2,-2,5,-2,-2,-2,-2,-2,-2,-2,-2,-2,5,-2,-2,-2,5,-2,-2,-2,-2,-2,-2,-2,-2,-2,-2,-2,-2,-2,-2,-2,-2,-2,-2,-2,-2,5,5,-2,5,-2,-2,-2,-2,-2,-2,-2,-2,-2,5,-2,-2,-2,-2,-2,-2,-2,-2],[1,5,5,3,2,1,2,3,3,-2,-2,-2,-2,-2,5,5,1,5,5,5,5,1,-2,-2,-2,-2,-2,-2,-2,-2,5,1,1,5,5,5,-2,5,5,5,-2,-2,-2,-2,-2,5,-2,-2,-2,-2,-2,-2,-2,-2,-2,-2,-2,-2,-2,-2,5,5,-2,-2,5,5,5,5,1,5,5,-2,5,-2,-2,5,5,5,5,-2,-2,-2,5,-2,5,5,5,-2,5,5,1,2,1,5,5,5,5,1,5,5,5,5,5,5,1,5,1,2,1,5,5,5,5,1,5,5,-2,-2,5,5,5,5,5,5,5,5,-2,5,5,5,5,5,5,5,5,5,-2,5,-2,5,5,5,1,1,5,1,2,2,3,3,3,1,1,5,5,5,-2,5,1,1,1,5,1,1,1,1,2,1,5,1,5,2,1,2,5,1,1,3,3,2,2,1,1,1,2,3,1,2,1,3,5,5,-2,-2,5,5,5,5,5,5,5,5,-2,-2,5,-2,5,-2,5,-2,-2,-2,5,-2,-2,-2,-2,5,-2,-2,-2,-2,5,5,-2,5,5,-2,-2,-2,-2,-2,-2,-2,-2,-2,5,5,5,-2,5,5,5,5,-2,-2,-2,-2,5,5,5,-2,5,5,5,5,5,5,5,5,5,5,5,-2,-2,5,5,5,5,5,5,5,-2,-2,-2,-2,-2,-2,-2,-2,-2,-2,-2,-2,-2,1,-2,-2,-2,-2,-2,-2,5,-2,5,-2,-2,5,-2,5,-2,-2,5,5,-2,5,-2,5,-2,5,5,5,5,-2,5,5,-2,5,5,5,5,5,5,5,-2,-2,5,-2,5,5,-2,5,5,5,-2,5,5,5,-2,-2,5,5,5,5,5,5,5,5,1,5,5,1,5,5,5,-2,-2,5,5,5,1,2,1,2,-2,1,5,5,1,1,-2,-2,5,5,5,1,5,5,1,5,1,5,5,1,1,5,5,5,5,5,5,-2,1,5,1,-2,5,-2,-2,5,5,-2,-2,-2,-2,5,5,5,-2,5,-2,5,-2,5,5,5,5,5,5,5,5,5,5,5,5,-2,5,-2,5,5,5,1,5,5,-2,5,-2,5,5,5,-2,5,-2,5,5,5,5,5,5,-2,5,1,5,1,5,5,1,5,-2,5,-2,5,5,1,1,5,1,5,5,5,5,5,1,5,1,5,1,1,5,1,1,1,1,5,1,1,1,5,1,5,1,5,5,5,5,5,1,1,1,1,5],[-2,-2,-2,1,1,2,-2,-2,-2,3,3,3,3,3,3,2,3,5,2,2,1,1,2,3,2,3,2,1,3,2,-2,-2,1,2,2,1,1,5,-2,1,1,1,5,-2,1,1,1,1,1,5,1,1,1,-2,1,1,1,1,1,1,1,1,-2,1,1,1,1,1,-2,1,1,1,1,1,1,1,1,1,1,1,2,1,2,1,2,-2,-2,-2,-2,-2,-2,-2,-2,1,1,-2,-2,-2,-2,1,-2,-2,-2,-2,-2,-2,-2,-2,-2,-2,1,-2,-2,1,5,1,-2,1,1,1,1,1,1,-2,-2,-2,1,1,-2,-2,1,1,5,1,1,-2,-2,-2,-2,-2,-2,-2,-2,-2,-2,-2,-2,-2,-2,-2,1,-2,-2,-2,-2,-2,-2,-2,-2,-2,-2,-2,-2,-2,-2,-2,-2,-2,-2,-2,-2,2,-2,-2,-2,-2,2,1,1,-2,5,-2,1,1,-2,-2,1,1,-2,-2,-2,-2,-2,-2,-2,-2,-2,-2,-2,-2,-2,-2,-2,-2,-2,-2,-2,-2,-2,-2,-2,-2,-2,-2,-2,-2,1,-2,-2,-2,-2,-2,-2,-2,-2,-2,-2,-2,-2,-2,-2,-2,-2,-2,-2,-2,-2,-2,-2,-2,-2,-2,-2,-2,-2,-2,-2,-2,-2,-2,-2,-2,-2,-2,-2,-2,-2,-2,-2,-2,-2,-2,-2,-2,-2,-2,-2,-2,-2,-2,-2,-2,-2,-2,-2,-2,-2,-2,-2,-2,5,5,-2,1,-2,-2,-2,1,5,-2,-2,-2,-2,-2,-2,-2,-2,-2,-2,-2,-2,-2,-2,-2,-2,-2,-2,-2,-2,-2,-2,-2,-2,-2,-2,-2,-2,-2,-2,-2,-2,-2,-2,-2,-2,-2,-2,-2,5,-2,-2,-2,-2,-2,-2,-2,-2,-2,-2,-2,-2,-2,-2,-2,-2,-2,-2,-2,-2,-2,-2,-2,-2,-2,-2,-2,-2,-2,-2,-2,-2,-2,-2,-2,-2,-2,-2,-2,-2,-2,-2,-2,-2,-2,-2,-2,-2,-2,1,-2,-2,-2,-2,-2,-2,-2,-2,-2,-2,-2,-2,-2,-2,-2,-2,-2,-2,-2,-2,-2,-2,-2,-2,-2,-2,-2,-2,-2,-2,-2,-2,-2,-2,-2,-2,-2,-2,-2,-2,-2,-2,-2,-2,-2,-2,-2,-2,-2,-2,-2,-2,-2,-2,-2,-2,-2,-2,-2,-2,-2,-2,-2,-2,-2,-2,-2,-2,-2,-2,-2,-2,-2,-2,-2,-2,-2,-2,-2,-2,-2,-2,-2,-2,-2,-2,-2,-2,-2,-2,-2,-2,-2,-2,-2,-2,-2,-2,-2,-2,-2,-2,-2,-2,-2,-2,-2,-2,-2,-2,-2,-2,-2,-2,-2,-2,-2,-2,-2,-2,-2,-2],[5,-2,-2,1,1,2,1,1,1,3,3,3,3,3,3,2,3,1,2,2,1,1,2,3,3,3,2,1,2,2,5,-2,1,2,2,1,1,1,1,2,1,5,1,-2,1,1,1,1,1,5,1,-2,1,5,1,1,1,1,1,1,1,-2,-2,1,1,1,1,1,1,1,5,1,1,1,1,1,-2,1,2,1,2,1,1,1,2,-2,-2,-2,5,-2,-2,5,1,-2,5,-2,-2,1,-2,1,1,-2,-2,-2,-2,-2,1,-2,-2,-2,-2,-2,-2,1,-2,-2,-2,-2,1,1,5,1,-2,1,5,-2,-2,1,-2,-2,5,1,-2,1,1,-2,5,-2,-2,-2,-2,-2,-2,-2,-2,-2,-2,-2,-2,-2,2,-2,-2,-2,-2,-2,-2,-2,-2,-2,-2,-2,-2,-2,-2,-2,-2,-2,-2,-2,-2,-2,-2,-2,-2,-2,1,1,1,5,-2,-2,1,1,-2,-2,1,-2,1,-2,-2,-2,-2,-2,-2,-2,-2,-2,-2,-2,-2,-2,-2,-2,-2,-2,-2,-2,-2,-2,-2,-2,-2,-2,-2,-2,-2,-2,-2,-2,-2,-2,-2,-2,-2,-2,-2,-2,-2,-2,-2,-2,-2,-2,-2,-2,-2,-2,-2,-2,-2,-2,-2,-2,-2,-2,-2,-2,-2,-2,-2,-2,-2,-2,-2,-2,-2,-2,-2,-2,-2,-2,-2,-2,-2,-2,-2,-2,-2,-2,-2,-2,-2,-2,-2,-2,-2,-2,5,-2,-2,-2,1,5,1,5,1,1,1,-2,5,-2,-2,-2,-2,-2,-2,-2,-2,-2,-2,-2,-2,-2,-2,-2,-2,-2,-2,-2,-2,-2,-2,-2,-2,-2,-2,-2,-2,-2,-2,1,-2,1,-2,-2,-2,-2,-2,-2,-2,-2,5,5,-2,-2,-2,-2,-2,-2,-2,-2,-2,-2,-2,-2,-2,-2,-2,-2,-2,-2,-2,-2,-2,-2,-2,-2,-2,-2,-2,-2,-2,-2,-2,-2,-2,-2,-2,-2,-2,-2,-2,-2,-2,-2,5,-2,5,-2,-2,-2,-2,-2,-2,-2,5,-2,-2,-2,-2,-2,-2,5,-2,-2,-2,-2,-2,-2,-2,-2,-2,-2,-2,-2,-2,-2,-2,-2,-2,-2,-2,-2,-2,-2,-2,-2,-2,-2,-2,-2,-2,-2,-2,-2,-2,-2,-2,-2,-2,-2,-2,-2,-2,-2,-2,-2,-2,-2,-2,-2,-2,-2,-2,-2,-2,-2,-2,-2,-2,-2,-2,-2,-2,-2,-2,-2,-2,-2,-2,-2,-2,-2,-2,-2,-2,-2,-2,-2,-2,-2,-2,-2,-2,-2,-2,-2,-2,-2,-2,-2,-2,-2,-2,-2,-2,-2,-2,-2,-2,-2,-2,-2,-2,-2,-2,-2,-2,-2,-2],[-2,-2,5,2,1,2,1,1,5,3,3,3,3,3,3,2,2,1,1,2,1,1,2,3,3,3,2,1,2,2,-2,1,1,2,1,1,1,1,-2,1,1,1,-2,-2,5,1,1,1,1,5,-2,5,1,5,1,1,1,1,1,1,1,1,1,1,1,1,1,1,5,-2,1,1,1,1,1,1,1,1,2,1,2,1,2,1,2,-2,-2,-2,-2,-2,-2,-2,1,5,5,-2,5,-2,-2,5,1,-2,-2,-2,-2,-2,-2,-2,-2,-2,-2,-2,-2,1,5,1,-2,5,1,1,1,1,1,5,-2,-2,1,1,5,-2,1,5,1,1,-2,5,1,-2,-2,-2,-2,-2,-2,-2,-2,-2,-2,-2,-2,-2,3,-2,-2,-2,-2,-2,-2,-2,-2,-2,-2,-2,-2,-2,-2,-2,-2,-2,-2,-2,-2,-2,-2,-2,-2,-2,2,1,1,-2,-2,-2,1,1,-2,5,1,1,1,-2,-2,-2,-2,-2,-2,-2,-2,-2,-2,-2,-2,-2,-2,-2,-2,-2,-2,-2,-2,-2,-2,-2,-2,-2,-2,-2,-2,-2,-2,-2,-2,-2,-2,-2,-2,-2,-2,-2,-2,-2,-2,-2,-2,-2,-2,-2,-2,-2,-2,-2,-2,-2,-2,-2,-2,-2,-2,-2,-2,-2,-2,-2,-2,-2,-2,-2,-2,-2,-2,-2,-2,-2,-2,-2,-2,-2,-2,-2,-2,-2,-2,-2,-2,-2,-2,-2,-2,-2,-2,-2,5,5,-2,5,-2,-2,-2,1,5,-2,-2,-2,-2,-2,-2,-2,-2,-2,-2,-2,-2,-2,-2,-2,-2,-2,-2,-2,-2,-2,-2,-2,-2,-2,-2,-2,-2,-2,-2,-2,1,-2,-2,5,-2,-2,-2,5,5,-2,-2,-2,-2,-2,-2,-2,-2,-2,-2,-2,-2,-2,-2,-2,-2,-2,-2,-2,-2,-2,-2,-2,-2,-2,-2,-2,-2,-2,-2,-2,-2,-2,-2,-2,-2,-2,-2,-2,-2,-2,-2,-2,-2,-2,1,-2,-2,-2,-2,-2,-2,-2,-2,-2,-2,-2,-2,-2,-2,-2,5,-2,-2,1,5,-2,-2,-2,-2,-2,-2,-2,-2,-2,-2,-2,-2,-2,-2,-2,-2,-2,-2,-2,-2,-2,-2,-2,-2,-2,-2,-2,-2,-2,-2,-2,-2,-2,-2,-2,-2,-2,-2,-2,-2,-2,-2,-2,-2,-2,-2,-2,-2,-2,-2,-2,-2,-2,-2,-2,-2,-2,-2,-2,-2,-2,-2,-2,-2,-2,-2,-2,-2,-2,-2,-2,-2,-2,-2,-2,-2,-2,-2,-2,1,-2,-2,-2,-2,-2,-2,-2,-2,-2,-2,-2,1,-2,-2,-2,-2,-2,-2,-2,-2,-2,-2,-2,-2,-2,-2],[-2,3,2,3,2,2,1,2,3,1,1,2,3,3,3,3,3,2,3,3,2,2,1,1,5,1,5,1,5,5,1,1,2,2,1,1,1,5,1,1,-2,5,5,-2,5,-2,5,-2,1,5,5,-2,5,-2,5,5,-2,-2,-2,5,1,5,1,1,1,1,2,1,1,1,5,5,5,5,1,5,1,1,1,1,5,1,5,5,5,1,5,1,5,-2,5,1,5,1,5,1,-2,1,1,5,5,5,5,-2,-2,-2,5,5,5,5,5,5,1,5,5,1,5,1,1,-2,1,5,5,1,5,-2,5,-2,-2,5,-2,5,5,5,-2,-2,-2,-2,-2,5,1,5,5,5,5,5,-2,5,5,5,1,-2,5,5,-2,1,-2,-2,-2,-2,5,-2,-2,5,-2,5,5,-2,5,1,5,1,5,1,-2,1,2,2,1,1,1,1,1,1,5,1,1,1,-2,-2,-2,-2,-2,-2,-2,-2,-2,-2,-2,-2,5,-2,-2,-2,-2,-2,-2,-2,-2,-2,-2,-2,-2,1,-2,-2,-2,5,-2,-2,-2,-2,5,-2,-2,-2,5,-2,-2,5,-2,-2,-2,-2,-2,-2,-2,-2,-2,1,5,-2,-2,-2,-2,-2,-2,-2,-2,-2,-2,-2,5,1,1,1,1,5,5,5,5,5,-2,-2,-2,-2,-2,-2,5,-2,-2,-2,-2,-2,-2,-2,5,5,-2,-2,-2,-2,-2,-2,-2,1,-2,-2,-2,-2,-2,-2,-2,5,-2,-2,5,-2,-2,5,-2,-2,5,-2,-2,-2,-2,-2,5,5,-2,-2,5,-2,-2,-2,5,5,-2,-2,-2,-2,-2,5,-2,-2,1,5,-2,-2,-2,-2,5,-2,-2,-2,5,5,-2,-2,-2,5,5,-2,5,5,1,-2,5,5,-2,-2,-2,-2,-2,-2,-2,-2,-2,-2,-2,-2,-2,-2,5,-2,-2,-2,-2,-2,-2,-2,5,-2,-2,5,2,-2,1,1,1,5,5,5,1,5,5,1,5,5,5,-2,-2,5,1,-2,-2,-2,-2,-2,-2,-2,-2,-2,-2,-2,-2,5,-2,-2,-2,-2,-2,-2,-2,-2,-2,-2,-2,-2,-2,-2,-2,-2,-2,-2,-2,-2,-2,-2,-2,-2,-2,-2,-2,-2,-2,-2,-2,-2,-2,5,-2,-2,-2,5,-2,-2,-2,2,5,-2,-2,-2,5,-2,-2,-2,-2,-2,-2,5,-2,-2,-2,-2,-2,-2,-2,5,-2,5,-2,-2,5,-2,5,-2,-2,-2,1,-2,5,-2,-2,-2,5,-2,5,5,5,1,5,5,5,-2,5,-2,-2,-2,-2],[-2,1,1,2,1,1,1,1,1,3,3,3,3,3,3,3,3,2,2,3,2,1,2,3,2,2,1,1,1,1,1,1,2,2,2,1,2,1,5,1,5,5,1,1,1,5,1,1,1,5,5,5,1,1,5,5,5,1,5,1,1,1,1,2,1,1,2,1,5,5,1,1,1,1,1,1,1,1,1,1,1,1,1,1,1,1,1,-2,5,-2,5,5,-2,1,5,1,5,1,5,5,-2,5,5,5,-2,5,5,5,1,1,5,1,5,5,5,1,5,1,1,5,1,1,5,5,5,5,5,5,5,5,5,1,5,1,-2,-2,5,5,-2,-2,-2,5,5,-2,5,-2,-2,-2,5,-2,5,-2,-2,-2,5,-2,-2,-2,-2,-2,-2,-2,-2,-2,-2,-2,-2,-2,5,5,5,-2,-2,-2,-2,-2,2,2,1,1,1,5,1,1,5,1,1,5,5,5,-2,-2,-2,-2,-2,-2,-2,-2,-2,-2,-2,-2,-2,-2,-2,-2,-2,-2,-2,-2,-2,5,-2,-2,-2,-2,-2,-2,-2,-2,-2,-2,-2,-2,5,-2,-2,-2,-2,-2,-2,-2,-2,-2,-2,-2,-2,-2,-2,5,-2,-2,-2,-2,-2,-2,-2,-2,-2,-2,-2,-2,-2,5,-2,-2,5,5,-2,5,-2,-2,5,-2,-2,-2,-2,-2,-2,-2,-2,-2,-2,-2,5,5,5,5,5,-2,-2,-2,-2,5,5,5,1,1,5,-2,1,-2,-2,5,-2,5,-2,-2,-2,-2,5,5,-2,5,-2,-2,-2,-2,-2,-2,-2,-2,-2,5,5,5,-2,-2,-2,-2,-2,5,5,5,-2,-2,5,5,5,5,-2,-2,5,5,-2,-2,-2,-2,-2,-2,-2,5,5,-2,5,-2,5,-2,-2,-2,-2,-2,-2,-2,-2,-2,-2,-2,-2,-2,-2,-2,-2,-2,5,-2,-2,5,-2,-2,5,-2,-2,-2,-2,-2,1,5,-2,5,-2,5,5,-2,-2,5,-2,5,5,5,-2,-2,5,5,1,-2,-2,-2,-2,-2,-2,-2,-2,-2,-2,-2,-2,-2,-2,-2,-2,-2,-2,-2,-2,-2,-2,-2,-2,-2,-2,-2,-2,-2,-2,-2,-2,-2,-2,-2,-2,-2,-2,-2,-2,-2,-2,-2,-2,-2,-2,-2,-2,-2,-2,-2,-2,-2,-2,-2,-2,-2,-2,-2,-2,-2,-2,-2,-2,-2,-2,-2,-2,-2,-2,-2,-2,-2,-2,-2,-2,-2,-2,-2,-2,-2,-2,-2,-2,-2,-2,-2,-2,-2,-2,-2,-2,-2,-2,-2,-2,5,-2,-2,-2,-2,-2,-2,-2,-2,-2],[-2,1,1,3,1,2,1,1,1,3,2,3,3,3,3,3,3,2,3,3,2,2,1,1,1,2,1,1,5,1,2,1,2,2,2,1,2,5,-2,1,5,-2,1,1,5,5,1,5,1,-2,5,5,5,5,5,5,-2,5,1,1,1,5,1,2,1,1,2,1,1,1,1,1,1,2,1,1,1,1,1,1,1,1,1,1,1,1,1,-2,1,5,5,5,-2,1,1,1,-2,5,1,1,5,5,1,-2,-2,-2,-2,-2,5,-2,5,5,5,1,1,5,5,1,1,1,1,5,5,1,-2,5,1,5,-2,5,5,1,5,5,-2,5,5,5,-2,-2,5,5,5,-2,5,-2,-2,5,5,-2,5,-2,-2,-2,-2,-2,-2,-2,-2,-2,-2,-2,-2,-2,-2,-2,-2,-2,-2,5,-2,-2,-2,5,-2,-2,2,1,1,1,1,5,1,1,5,1,1,5,5,5,-2,-2,-2,-2,-2,-2,-2,-2,-2,-2,-2,-2,-2,-2,-2,-2,-2,-2,-2,-2,-2,-2,-2,-2,5,-2,-2,-2,-2,-2,-2,-2,-2,-2,-2,-2,-2,-2,-2,-2,-2,-2,-2,-2,-2,-2,-2,-2,-2,1,-2,-2,-2,-2,-2,-2,-2,-2,-2,-2,-2,-2,-2,1,5,5,1,5,5,5,5,-2,-2,-2,5,5,-2,-2,-2,-2,-2,-2,-2,-2,5,5,-2,5,5,-2,5,-2,-2,5,5,5,5,5,5,-2,-2,5,-2,5,-2,5,-2,-2,-2,-2,5,-2,5,5,5,5,-2,-2,-2,5,-2,-2,5,5,5,5,-2,-2,5,-2,5,5,5,5,5,-2,5,5,5,5,5,-2,5,-2,-2,-2,-2,-2,-2,-2,5,5,5,5,5,-2,-2,-2,-2,-2,-2,-2,-2,-2,-2,-2,-2,-2,-2,5,5,-2,-2,-2,5,-2,5,5,-2,-2,-2,-2,-2,-2,-2,-2,1,5,-2,5,5,1,5,5,5,5,5,5,-2,5,1,-2,-2,5,1,-2,-2,-2,-2,-2,-2,-2,-2,-2,-2,-2,-2,-2,-2,-2,-2,-2,-2,-2,-2,-2,-2,-2,-2,-2,-2,-2,-2,-2,-2,-2,-2,-2,-2,-2,-2,-2,-2,-2,-2,-2,-2,-2,-2,-2,-2,-2,-2,-2,-2,-2,-2,-2,-2,-2,-2,-2,-2,-2,-2,-2,-2,-2,-2,-2,-2,-2,-2,-2,-2,-2,-2,-2,-2,-2,-2,-2,-2,-2,5,-2,-2,-2,-2,-2,-2,5,-2,-2,-2,-2,-2,-2,-2,-2,-2,5,-2,-2,-2,-2,-2,-2,-2,-2,-2],[-2,1,2,3,1,1,1,1,1,3,2,3,3,3,3,3,3,2,2,3,3,2,2,1,1,2,1,5,5,5,1,1,2,2,2,2,1,5,-2,1,5,5,1,5,5,5,1,5,1,-2,5,5,5,1,5,5,-2,5,1,1,1,5,1,2,1,1,2,1,1,1,1,1,1,1,1,1,1,1,1,1,1,1,1,1,1,1,1,5,1,-2,5,5,-2,1,1,1,5,5,1,5,5,1,5,-2,5,-2,5,5,1,5,1,5,5,5,5,5,5,1,1,1,1,1,1,1,1,1,5,5,5,5,5,1,5,5,5,-2,5,5,-2,5,-2,1,5,5,5,-2,-2,5,-2,-2,5,-2,-2,-2,-2,-2,-2,-2,-2,-2,-2,-2,-2,-2,-2,-2,-2,-2,-2,5,-2,5,-2,-2,-2,-2,2,2,1,1,1,5,1,1,-2,1,1,1,5,5,-2,-2,-2,-2,-2,-2,-2,-2,-2,-2,-2,-2,-2,-2,-2,-2,-2,-2,-2,-2,-2,-2,-2,-2,-2,-2,-2,-2,-2,-2,-2,-2,-2,-2,-2,-2,-2,-2,-2,-2,-2,-2,-2,-2,-2,-2,-2,-2,-2,5,-2,-2,-2,-2,-2,-2,-2,-2,-2,-2,-2,-2,5,1,5,-2,5,-2,5,5,5,-2,-2,-2,-2,5,-2,-2,-2,-2,-2,-2,-2,-2,5,-2,-2,-2,-2,-2,-2,-2,-2,1,5,5,5,-2,5,5,-2,-2,5,1,-2,-2,-2,-2,5,-2,5,5,5,5,-2,-2,-2,-2,-2,5,-2,-2,-2,-2,5,5,-2,-2,-2,5,-2,5,5,5,5,-2,5,-2,-2,-2,-2,-2,5,-2,-2,-2,-2,-2,-2,5,-2,5,5,-2,5,-2,-2,-2,-2,5,-2,-2,-2,-2,-2,-2,-2,5,-2,-2,-2,-2,-2,-2,5,-2,-2,5,-2,-2,-2,-2,-2,-2,-2,-2,1,5,5,-2,5,1,5,5,5,-2,-2,5,-2,5,5,-2,5,-2,5,-2,-2,-2,-2,-2,-2,-2,-2,-2,-2,-2,-2,-2,-2,5,-2,-2,-2,-2,-2,-2,-2,-2,-2,-2,-2,-2,-2,-2,-2,-2,-2,-2,-2,-2,-2,-2,-2,-2,-2,-2,-2,-2,-2,-2,-2,-2,-2,-2,-2,-2,-2,-2,-2,5,-2,-2,-2,-2,-2,-2,-2,-2,-2,-2,-2,-2,-2,-2,-2,-2,-2,-2,-2,-2,-2,-2,-2,-2,-2,-2,-2,-2,-2,-2,-2,5,-2,-2,-2,-2,-2,-2,-2,-2,-2,5,-2,-2,-2,-2,5,-2,-2,-2,-2],[1,5,2,3,3,3,3,3,2,1,1,1,1,2,3,3,3,5,1,2,2,2,5,5,5,5,-1,5,-1,5,2,1,1,1,1,1,1,1,5,5,5,1,5,1,5,1,5,5,5,-1,-1,5,5,-2,-1,5,5,5,5,5,5,1,5,1,1,1,5,1,5,1,5,5,5,5,5,1,5,5,5,5,5,5,1,5,1,1,5,5,5,5,5,5,5,1,1,1,5,5,1,1,5,5,1,5,1,5,1,1,1,5,5,5,5,5,5,1,5,5,1,5,5,1,5,5,5,5,5,1,1,5,5,5,5,5,5,5,5,5,5,5,5,1,1,1,1,5,2,1,1,2,5,5,5,5,5,5,5,5,5,5,5,5,5,5,5,5,1,5,5,5,1,2,2,1,1,5,3,3,2,1,1,2,1,1,1,2,1,1,1,2,-2,-2,-1,-2,-2,5,-1,5,5,-2,5,-1,-2,-2,5,-1,-2,-2,-2,-2,-2,-2,-2,-2,-2,-2,5,5,-2,-2,5,-2,-1,-2,5,-2,-2,-2,-2,-2,-2,-2,-2,-2,-2,-2,-2,-2,-2,5,-2,5,-2,-2,-2,-2,-2,-2,-2,-2,-2,-2,5,5,5,5,5,5,1,5,5,5,5,5,5,5,5,-1,5,5,5,5,-2,-1,5,-2,-1,5,-2,5,-1,5,5,5,5,-1,5,5,5,5,5,-2,5,-2,5,5,-1,5,5,1,5,-1,-1,5,-2,5,-1,5,5,5,5,5,5,5,5,5,5,5,1,5,5,-1,5,5,5,5,-1,5,5,5,5,5,5,5,-1,-2,-1,5,5,5,5,5,5,5,5,5,5,5,5,5,5,5,5,5,5,5,1,5,-2,5,5,5,5,5,5,1,5,5,5,1,-1,5,5,5,5,5,1,5,1,1,1,5,5,1,5,5,5,5,5,5,5,5,5,5,1,5,-1,5,-1,5,5,-2,-2,5,5,5,-1,-1,-1,5,-2,5,5,5,5,5,5,5,5,5,5,5,5,5,-1,5,-2,5,5,-1,5,5,5,5,-2,5,-2,-2,-2,-2,5,5,5,-2,5,5,-1,5,5,5,5,5,5,5,5,5,5,5,5,-1,-1,5,-1,5,5,5,5,5,5,5,5,5,5,5,5,5,5,5,5,1,5,5,5,5,5,5,1,5,5,5,5,5,5,5,5,5,1,1,5,5,5],[1,1,1,2,2,2,3,3,2,1,1,1,2,1,3,2,2,1,1,1,2,1,5,5,5,1,5,5,-1,5,1,1,1,1,1,1,1,1,5,5,5,1,5,5,5,5,5,5,5,-1,5,5,5,-1,5,-1,-1,5,5,5,5,5,1,3,1,5,5,5,5,5,1,-1,5,5,5,5,5,1,5,5,5,5,5,5,5,5,5,5,5,1,5,1,1,1,1,1,5,5,1,5,5,1,5,5,5,5,1,5,5,5,5,5,5,1,5,5,1,5,5,5,5,5,5,5,5,5,5,5,5,1,5,5,1,5,5,5,5,1,5,5,5,2,1,1,2,3,1,5,2,3,2,5,1,5,5,5,5,5,5,5,-1,5,5,5,5,5,5,5,1,1,5,3,5,1,5,5,1,2,2,1,1,1,1,1,1,2,5,1,1,1,-2,5,5,-1,5,5,5,-1,-1,-1,5,-1,1,-1,5,-2,5,5,-1,-2,-2,-1,-2,-1,5,-2,-1,-1,-2,-2,5,-1,-2,-2,5,-1,-2,5,1,-1,-2,-2,-1,-1,-1,-1,-2,-1,-2,-1,-1,-1,-2,-1,-1,-2,-2,-2,-1,-1,-1,-1,5,5,5,5,5,5,5,5,5,5,5,5,5,5,5,-1,5,-1,-1,5,1,5,5,-1,5,5,-1,-1,-1,5,-2,5,5,-1,-1,-1,5,-1,5,-1,-1,-1,5,-1,5,-1,5,5,3,5,-1,5,-1,5,-1,5,5,5,5,5,5,5,5,5,5,5,5,5,5,5,5,5,5,5,-1,5,5,5,5,5,-1,5,5,5,5,5,-1,1,-1,5,5,5,5,1,5,5,5,5,5,1,5,5,5,5,5,-1,-1,5,5,1,5,1,5,5,5,5,5,1,-1,5,-1,5,5,5,5,5,3,1,1,5,5,1,5,5,5,5,5,5,5,5,5,1,5,5,5,5,-1,5,5,-1,5,5,5,5,5,-1,1,3,5,5,5,5,5,5,5,5,5,1,5,5,5,-1,-1,5,-1,5,5,5,5,5,-1,5,-1,-1,-2,-1,-2,-2,-1,5,-1,5,5,5,1,5,5,5,5,5,5,5,5,-1,5,5,5,5,5,5,5,5,5,5,1,5,5,5,-1,5,5,5,5,5,5,1,5,5,5,1,5,5,5,5,5,5,5,5,5,5,5,5,5,5,5,5,5,5,-1],[1,1,2,3,3,3,3,3,2,1,1,1,2,1,3,3,3,5,2,3,2,2,5,5,5,5,5,5,-1,5,1,1,2,1,1,1,1,1,5,5,5,1,5,5,5,1,5,5,5,5,5,5,5,-2,5,5,5,5,5,5,5,1,5,1,1,1,1,1,5,1,5,5,5,5,5,1,5,5,1,5,5,5,1,5,1,1,5,5,5,5,5,5,1,1,1,1,5,1,1,1,5,5,1,5,1,5,5,1,1,1,5,5,5,5,1,1,5,5,1,5,5,1,5,5,5,5,5,1,1,5,5,5,5,5,5,5,5,5,5,5,5,5,1,1,1,5,1,1,1,2,5,5,5,5,5,5,5,5,5,5,5,5,5,5,5,5,1,5,5,5,1,2,1,1,1,5,2,3,2,1,1,2,1,1,1,2,1,1,1,2,-2,-2,-1,-2,-2,-1,-1,-1,5,-2,5,5,-1,5,5,-2,-2,-1,-2,-2,-2,-2,-1,-2,-2,-2,-1,-1,-2,-2,-1,-2,-2,-2,5,-2,-2,-2,-2,-1,-2,-2,-2,-2,-2,-2,-2,-2,-2,5,-2,5,-2,-2,-2,-2,-2,-2,-2,-2,-2,-2,-1,5,5,5,5,5,5,5,1,5,5,5,5,5,5,5,5,5,5,5,-2,-1,5,-2,-2,5,-2,5,-1,5,5,5,5,-2,5,5,5,5,5,-1,-1,-2,5,5,5,5,5,1,5,5,-1,5,5,5,-1,5,5,5,5,5,5,5,5,5,5,5,2,5,5,5,5,5,5,5,-1,5,5,5,5,-1,-1,5,-1,-2,-1,5,5,5,5,5,5,5,5,5,5,5,5,5,5,5,5,5,1,5,5,5,-2,5,5,5,5,5,5,1,5,5,5,1,-1,5,-1,5,5,5,5,5,1,1,5,5,5,1,5,5,5,5,5,5,5,5,5,5,5,5,-2,5,-1,5,5,-2,-2,5,5,5,-1,-1,-1,5,-1,5,-2,5,5,-1,5,5,5,5,5,5,5,5,5,5,-2,5,5,-1,5,5,-2,5,-2,-1,-1,-1,-2,-2,5,5,5,5,5,5,-2,5,5,5,5,5,5,5,5,5,5,5,5,-2,5,5,5,5,-1,5,5,5,5,5,5,5,5,5,1,5,5,5,5,1,5,5,5,5,5,5,1,5,5,5,5,5,5,5,5,5,5,5,5,5,5],[1,1,3,3,2,3,3,2,2,1,5,5,1,1,3,2,3,5,5,1,2,2,-1,5,5,5,-2,-2,-1,-1,1,2,2,1,1,5,5,1,5,5,5,5,-1,5,5,5,5,5,5,5,5,5,-1,-1,-1,-1,-1,5,5,5,5,5,1,1,1,5,1,5,5,1,5,-1,5,5,5,5,5,5,5,5,5,5,5,5,1,5,5,5,5,1,1,1,5,1,3,1,5,1,1,5,1,1,1,1,1,5,1,1,1,1,5,5,5,5,1,1,5,5,1,1,5,1,1,5,5,5,5,5,5,5,5,5,5,1,5,5,1,5,5,5,5,1,5,1,1,5,5,1,1,5,5,-1,5,5,5,5,5,5,5,1,5,5,5,5,5,5,5,5,1,1,5,2,1,1,5,5,3,3,3,1,1,2,1,1,1,2,2,1,2,2,-1,-2,-1,5,-1,5,5,5,5,-1,5,-1,5,-2,5,-1,5,-1,-1,-1,-2,-2,-2,-2,-2,-1,-1,-1,-1,5,-1,-2,-1,-1,-1,5,-1,-1,5,-1,-2,-2,-1,-2,-2,-2,-2,-2,-1,-1,-1,5,-2,-1,-2,-2,-2,-1,5,-2,-2,-2,5,5,5,5,5,5,1,5,5,1,5,5,-1,5,5,5,5,5,5,5,-1,-2,-1,-2,-1,5,-1,-1,5,5,5,5,5,5,5,-1,5,5,-1,-1,-1,-2,-1,5,5,5,5,5,5,5,-1,5,5,5,5,5,5,5,5,5,5,5,5,1,5,5,1,5,5,5,5,5,5,5,5,5,5,5,5,5,5,5,5,-1,-1,5,5,5,5,5,5,5,5,1,5,5,5,5,5,5,5,5,5,5,5,5,5,5,5,5,5,5,5,5,5,5,5,5,-1,5,5,5,1,5,5,5,1,1,2,1,1,1,5,5,1,5,5,1,1,5,5,1,1,5,5,-1,-1,5,5,5,5,5,5,5,5,5,5,5,-1,5,5,5,5,5,5,5,5,5,5,5,5,-1,-1,5,-1,-1,5,5,5,5,-1,5,-2,-2,-1,-1,-1,-1,-1,5,-1,5,5,5,-1,5,5,5,5,-1,-1,5,5,5,5,5,5,-1,5,5,5,5,5,5,5,5,5,5,5,5,5,5,5,5,5,5,5,5,1,1,5,5,1,5,5,5,5,5,5,5,5,5,5,5,5,5,5,5,-1],[1,5,5,2,5,1,1,3,2,5,5,-2,-2,-2,5,5,5,5,5,5,5,5,-2,-2,-2,-2,-2,-2,-2,-2,5,5,5,-2,-2,5,-2,5,5,5,5,5,-2,5,-1,5,-2,-2,-2,-2,-2,-2,-2,-2,-2,-2,-2,-2,-2,5,-2,-2,5,5,5,5,5,5,5,5,-2,-2,-2,-2,-2,-2,-2,5,-2,-2,-2,5,5,5,5,5,5,5,5,5,5,5,5,1,1,5,5,5,5,5,5,5,5,5,5,5,5,5,1,5,5,5,5,5,5,5,-2,5,5,5,-2,5,5,5,5,5,5,5,5,5,5,5,5,5,5,5,5,5,5,5,5,1,1,2,5,1,2,1,2,3,1,1,1,1,1,5,5,5,1,5,5,5,5,1,1,1,3,3,1,1,5,3,3,3,1,1,1,3,3,1,2,1,5,5,5,1,1,1,1,1,5,5,5,5,5,5,5,5,5,5,-2,5,-2,-2,5,5,5,5,-2,5,-2,-2,-2,-2,-2,-2,-2,-2,-2,-2,-2,-2,-2,-2,5,5,-2,-2,-2,-2,5,5,-2,-2,-2,-2,-2,-2,-2,-2,-1,5,5,5,5,5,5,5,5,5,1,5,5,5,5,5,5,5,5,5,5,5,5,-2,5,5,-2,5,5,5,5,5,-2,-2,-2,-2,-1,-2,-2,-2,-2,5,-2,-2,-2,-2,5,-2,-1,5,5,5,5,5,5,-2,5,5,5,5,5,5,5,5,5,5,5,5,5,5,5,5,-2,5,-1,5,5,5,5,5,5,-2,-2,-2,5,5,-2,-2,5,5,5,5,5,5,5,5,5,5,5,5,5,5,5,5,5,5,5,5,5,5,5,5,5,5,5,5,5,5,5,5,5,5,1,5,5,5,5,5,5,1,5,5,5,5,5,5,-2,5,1,5,1,5,1,1,5,5,1,5,5,5,5,5,5,5,5,5,5,5,5,5,5,5,1,5,5,5,5,5,5,5,5,5,5,5,5,5,5,5,5,5,5,1,5,5,5,5,5,1,5,5,5,1,5,1,1,2,5,5,5,1,1,2,1,1,1,1,1,1,2,1,1,1,1,2,5,5,5,5,5,5,5,5,5,1,1,5,5,1,5,5,5,5,1,1,5,5,5,5,5,1,1,1,1,5,2,1,1,1,2,2,5,1,1,1,1,5,1,1,2,2,3],[1,1,2,3,2,2,3,3,2,5,5,5,5,5,3,1,2,5,5,5,1,1,-1,-2,-1,5,-2,-1,-2,-2,1,1,2,5,5,5,5,1,5,5,-1,3,5,5,5,5,5,5,5,5,-1,-1,-1,-2,-2,-1,-1,-1,-1,5,5,5,1,5,5,1,5,5,5,5,5,-2,-1,5,-1,5,1,5,5,5,5,5,5,5,5,5,5,5,1,5,1,1,1,5,1,1,5,5,5,5,1,5,5,5,1,5,1,1,1,1,5,5,5,5,5,5,5,5,1,5,5,5,5,5,5,5,5,5,5,5,5,-1,5,5,5,5,5,1,5,5,5,1,1,2,1,1,1,1,3,2,1,5,1,5,1,5,5,5,5,5,5,5,5,1,5,5,1,1,5,1,1,3,1,3,5,5,2,3,3,2,2,2,1,5,1,2,1,1,1,2,-1,-2,-2,5,-1,5,5,-1,5,5,-1,5,5,-1,5,5,1,-2,-2,5,-2,-2,-2,-2,5,-2,-2,-1,-1,-2,-1,-2,-1,-2,-1,-1,-1,-1,-1,-1,-2,-2,-1,-2,-2,5,-2,-1,-1,-2,-1,5,-2,-1,-2,-2,-2,5,-1,-2,5,-2,5,5,5,5,5,5,1,5,5,5,5,5,5,5,5,5,5,5,5,5,5,-1,5,-2,5,-2,-1,-1,-1,1,5,5,5,-1,-2,-2,5,-1,-1,5,-1,5,1,5,5,-1,5,5,5,5,-1,5,-1,5,5,5,5,5,5,5,5,5,5,1,5,5,5,5,5,-1,-1,5,5,5,5,5,5,-1,5,5,-1,5,5,-1,5,5,5,-1,-1,5,5,5,5,5,5,5,5,5,5,1,5,5,5,5,5,5,-1,5,5,1,5,1,5,5,5,5,1,1,-1,5,5,5,5,5,5,5,2,1,1,1,5,1,5,1,1,5,5,5,5,5,1,5,5,5,5,5,5,5,5,5,5,5,5,5,5,5,5,5,-1,5,5,5,5,5,5,5,5,5,5,5,5,-1,-1,-2,5,5,5,5,5,5,5,5,-1,5,-1,5,-1,-1,5,5,-2,5,5,5,5,5,5,1,5,5,5,1,5,5,5,5,5,5,5,5,5,5,5,5,5,5,5,5,5,5,5,1,5,5,5,1,5,1,1,1,1,5,1,5,5,5,1,5,5,5,5,1,5,5,5,1,5,1,5],[1,5,1,3,1,3,2,3,2,1,1,1,2,2,3,3,3,1,1,2,1,2,5,1,5,1,5,5,5,5,1,1,1,2,1,5,5,5,5,1,5,2,3,5,5,5,5,5,5,5,5,3,5,5,5,5,5,5,5,5,5,5,5,1,5,1,1,1,5,1,1,5,5,3,5,5,5,1,5,5,1,5,1,1,1,5,1,5,1,5,5,5,1,1,1,5,5,5,1,5,5,1,1,5,5,5,5,5,5,5,5,5,5,1,5,5,5,1,5,5,5,1,5,5,5,5,1,5,5,5,5,5,5,1,5,5,5,5,1,5,5,1,5,5,1,1,1,5,1,1,5,5,1,5,5,5,5,5,5,5,-1,-1,-2,5,5,5,5,5,5,5,5,2,5,1,5,5,2,2,1,1,1,2,2,1,1,1,5,1,1,2,-1,-1,-1,-2,-2,5,-1,-1,-1,-2,-2,-1,-2,-2,-1,-1,-1,-2,-2,-2,-2,-2,-1,-1,-2,-2,-1,-1,-2,-1,-1,-2,1,-1,5,-2,-2,-1,-2,-2,-2,-2,-2,-2,-1,-2,-2,-2,-1,5,-2,5,-2,-1,-2,-2,-2,-2,-1,-1,-1,-2,5,5,5,5,5,5,5,5,5,5,-1,5,-2,5,-1,-1,5,5,5,5,-1,-1,-2,-2,5,5,5,-1,-1,1,5,5,5,5,5,5,5,5,5,5,5,-2,-1,5,5,5,5,5,5,5,5,5,5,5,5,5,5,5,5,5,5,5,5,5,5,5,1,5,5,5,5,5,5,5,5,5,5,5,5,5,5,5,-1,5,-1,5,5,5,5,5,5,1,5,5,1,5,5,5,5,5,5,5,5,5,5,5,3,5,5,5,5,1,5,1,5,5,5,5,5,1,5,5,5,5,5,5,5,1,1,5,1,1,5,5,5,5,5,1,5,5,1,1,1,2,-1,5,-1,5,5,-1,5,5,1,5,5,5,5,5,-2,-1,5,5,5,5,5,5,5,5,5,5,5,-2,-2,-2,-2,5,-1,-1,5,5,-1,-1,-2,-2,-2,-2,-2,-2,-1,5,5,5,5,5,5,5,5,5,5,-1,-1,5,5,5,5,5,5,-2,-1,5,5,5,5,5,-1,5,5,5,-1,5,5,5,5,5,5,5,5,1,5,5,5,5,5,5,5,5,5,5,5,5,5,5,5,5,5,5,5,5,5],[5,5,1,3,1,1,2,3,3,5,5,5,1,5,1,1,1,5,5,5,1,1,5,-1,5,5,-2,-2,5,-2,5,1,5,5,5,5,-1,5,5,5,5,5,5,5,-1,5,5,-1,-1,-1,-1,-1,-1,-1,-1,-1,-2,5,-1,-1,-1,5,5,5,5,5,5,5,5,5,5,-2,5,-1,-1,5,-1,5,5,5,5,5,5,5,5,-1,5,5,5,5,5,5,5,5,5,1,5,5,5,5,5,5,5,5,5,5,5,5,5,5,5,5,5,5,5,5,-1,5,5,5,-1,5,5,5,5,5,5,5,5,5,5,5,-1,5,5,5,-1,1,5,5,5,1,1,1,1,1,1,1,3,2,2,5,1,1,1,5,5,1,5,5,5,5,5,1,1,1,2,2,1,1,1,3,3,3,2,1,2,3,3,1,1,2,1,1,1,2,1,1,1,1,5,5,5,-1,-1,5,5,-1,5,5,5,5,-1,-1,-1,-1,5,-1,-1,5,-2,-1,5,-1,-2,-1,-1,-1,-1,-2,-1,-2,-1,-1,5,-2,-1,-1,-2,-1,-1,5,-1,-2,-1,-2,-1,5,-1,-1,-2,-1,5,5,-1,-2,-1,5,5,-1,1,5,5,5,5,5,5,5,1,5,5,5,5,5,5,5,-1,5,5,5,-1,5,-1,-1,5,-1,-1,5,-1,-1,-1,5,-1,5,5,-1,-1,-1,5,-2,5,-1,5,-1,-1,5,5,5,5,5,-1,5,5,-1,-1,5,5,5,5,-1,5,5,5,5,5,5,5,5,5,5,5,-1,-1,-1,5,-1,-1,5,-1,5,5,5,-1,5,-1,5,5,5,5,5,5,5,5,5,5,5,5,5,5,5,5,5,5,5,5,5,5,5,5,5,5,5,5,5,5,1,5,5,5,1,5,5,5,5,1,5,5,5,5,1,1,5,5,2,5,5,5,5,5,5,5,5,5,1,1,5,5,5,5,1,1,5,5,5,5,5,-1,5,5,-1,5,5,5,5,5,5,5,5,5,5,5,1,5,5,5,5,5,5,5,5,5,1,5,1,5,2,5,5,5,5,5,2,5,1,5,1,5,1,2,1,1,5,1,1,5,5,5,5,5,5,5,5,5,1,5,5,5,5,5,5,5,5,5,1,1,5,5,1,5,1,1,5,5,5,1,1,1,5,1,1,5,1,5,1,5,5,1,1,2,2,3],[1,1,2,1,5,5,1,2,3,5,5,5,5,5,1,5,5,5,5,5,5,5,-2,-2,-1,-1,-2,-2,-1,-2,5,5,5,5,5,5,5,5,5,5,-1,-1,-2,-2,5,-1,-1,-1,-2,-2,-2,-1,-1,-2,-2,-2,-2,-1,-1,-1,5,5,5,5,5,-1,5,5,5,5,5,-2,-2,-1,-1,5,5,5,5,-1,-1,-1,5,-1,5,1,5,5,-1,5,5,5,5,5,5,5,5,5,5,5,5,5,5,5,5,5,5,5,5,5,5,5,5,5,5,5,5,5,5,5,5,5,5,5,5,5,5,5,-1,5,-1,5,-1,5,5,5,5,5,5,5,5,1,5,1,5,1,5,5,1,1,5,5,5,1,1,5,5,1,5,1,1,5,1,1,1,1,2,2,1,1,1,3,3,3,1,2,5,1,2,1,1,1,5,5,5,1,1,1,5,5,5,5,5,5,5,5,5,5,5,5,5,5,5,5,5,5,5,5,5,5,-1,-1,-2,-1,-2,-2,-1,-1,-1,-1,-1,-1,-2,-2,-1,5,-1,-1,-1,-1,5,-1,-2,-2,-1,-1,-2,-2,-2,-2,-1,-1,5,5,5,5,5,1,5,5,2,5,5,5,5,5,5,5,1,5,5,5,5,-1,5,5,5,5,5,5,5,-1,3,5,5,-2,-1,-1,-1,-2,-2,5,-2,-2,-1,5,-1,-2,-1,-1,-1,-1,5,-1,5,-1,5,-1,5,5,5,5,5,5,-1,-1,5,5,5,-1,-1,5,5,5,5,5,5,5,5,5,5,-2,-1,5,5,-1,5,5,-1,5,5,5,5,-1,1,5,5,5,5,5,5,5,5,-1,5,5,5,5,5,5,5,5,5,5,5,5,5,5,5,5,5,5,5,5,5,5,5,5,5,5,5,5,5,5,5,5,5,5,5,5,1,5,5,5,5,5,1,5,5,5,1,5,5,5,5,5,5,5,5,1,1,5,1,5,5,5,5,5,5,5,5,5,5,5,5,5,5,5,5,5,5,1,5,1,5,5,5,1,5,5,1,1,1,2,3,3,2,5,1,2,1,1,1,1,1,1,1,2,2,1,1,1,2,1,1,5,5,5,5,5,5,5,5,5,5,1,5,5,5,1,5,5,1,1,5,5,1,5,5,1,1,1,5,5,2,1,1,5,1,2,5,1,1,1,5,5,1,1,3,3,3],[2,5,3,2,1,1,2,3,3,1,-1,5,5,5,1,5,5,5,5,5,5,5,-2,-2,-2,-2,-2,-2,-2,-2,5,5,5,-1,5,5,-2,5,5,5,-1,5,-2,5,5,5,5,-2,-2,-2,-1,5,-2,-2,-2,-2,-2,5,-2,-1,-2,5,5,5,5,5,5,5,5,5,5,-2,-1,-1,-1,-1,-2,5,5,-1,5,-1,5,5,5,5,5,5,-1,5,5,5,5,5,5,5,5,5,5,5,5,5,5,5,5,5,5,5,5,5,5,5,5,5,5,5,5,5,5,5,-2,5,5,5,5,5,5,5,5,5,5,-2,-1,5,5,5,5,5,-1,5,5,5,5,1,5,1,1,1,1,2,2,5,1,5,1,5,5,5,5,5,1,5,1,1,5,1,3,2,1,1,5,3,3,3,1,1,1,2,3,1,2,2,5,5,1,1,1,1,5,1,5,5,5,5,5,5,5,5,5,5,5,5,5,5,5,5,5,5,5,5,-2,-2,-2,5,-2,-2,-2,-2,-2,-2,-2,-2,-2,-2,-2,-1,5,-2,-2,-2,5,-2,-2,-2,-1,-1,-2,-2,-1,-2,-2,5,5,5,5,5,5,5,5,5,1,5,5,5,5,5,5,5,1,1,5,5,5,5,5,5,5,5,5,5,5,5,-2,-2,-2,-2,-2,-2,-2,-2,-2,-1,-2,-2,-2,-1,-2,-2,5,-1,-1,-1,-1,-2,5,-2,-1,5,5,5,5,-1,5,-1,-1,5,5,5,-1,5,5,5,5,5,5,5,5,5,5,5,5,-2,5,-2,5,5,-2,-2,5,5,5,5,5,5,3,5,5,5,5,-1,-1,5,5,5,5,5,5,5,5,5,5,5,5,5,-1,5,5,5,5,5,5,5,5,5,5,5,5,5,5,5,5,5,5,5,5,5,5,5,1,5,1,5,1,1,5,5,5,5,5,5,5,5,5,5,1,5,5,5,5,5,5,5,1,5,5,5,5,5,5,5,5,5,5,5,5,5,5,5,5,5,5,1,5,5,5,5,5,1,5,1,1,1,1,1,1,2,1,5,5,1,1,2,5,1,5,1,5,1,1,1,1,1,2,1,5,5,5,5,5,5,5,5,5,1,5,5,5,5,5,5,1,5,1,1,5,5,5,1,1,1,1,1,5,5,1,1,1,1,2,1,1,1,5,1,1,1,1,1,2,2,3],[2,5,1,2,5,1,1,3,3,5,-1,5,5,5,5,5,1,5,5,5,5,1,-2,-2,5,5,-2,-1,5,-1,1,5,5,5,5,5,-1,5,5,5,-1,5,5,-1,5,5,-1,5,5,2,-1,-1,-2,-2,-2,-2,-2,-2,-1,5,-1,5,5,5,1,5,5,5,5,5,5,-2,5,-2,-1,-1,-1,5,5,5,5,5,5,5,5,5,5,5,5,5,5,5,5,5,1,1,5,-1,5,5,5,5,5,5,5,5,5,5,1,5,5,5,5,5,5,5,5,5,5,5,-1,5,5,5,5,5,5,5,5,5,5,5,5,5,5,5,5,5,5,5,5,5,1,2,1,1,2,1,2,3,3,5,1,5,1,5,1,1,5,1,5,5,5,1,1,1,2,2,5,2,1,3,3,3,1,1,2,3,3,5,2,1,1,5,1,2,1,1,5,1,5,5,5,5,5,5,5,5,5,-1,5,5,-2,-1,5,5,5,-2,5,5,-2,-2,-2,-2,5,-1,-2,-1,-2,-1,-1,-2,-2,-1,5,-1,5,-1,-2,-2,-1,-2,-2,-2,-2,-2,-1,-2,-1,-2,-2,-1,5,5,-1,-2,-1,5,5,-1,1,5,5,-1,5,5,5,5,5,5,5,5,5,-1,-1,5,5,5,5,-1,5,5,-1,-2,-1,-2,-1,-1,-2,-2,-1,5,-2,-2,5,-1,-1,-2,-1,-2,5,-1,5,5,-1,-1,5,5,5,5,5,-1,5,5,-1,5,-1,5,5,5,5,5,5,5,5,5,5,5,5,5,5,-1,-1,-1,5,5,-1,5,5,5,5,5,5,5,-1,5,5,5,5,5,5,5,5,5,5,5,5,5,5,5,5,5,5,5,-2,5,5,-2,-1,5,5,5,5,5,5,1,5,1,5,1,5,5,5,5,1,1,-1,5,5,1,1,5,1,1,5,5,5,5,5,5,5,5,5,5,1,5,5,5,5,5,5,5,5,5,5,5,5,5,5,5,1,5,5,5,1,5,5,5,5,5,5,1,-1,5,5,5,5,5,5,5,1,1,5,1,5,2,1,5,5,5,1,3,5,1,1,5,5,1,1,1,1,1,1,1,5,5,5,5,5,5,5,5,5,5,1,5,5,5,5,5,5,5,5,1,5,5,5,5,5,1,1,5,5,5,1,1,5,1,1,1,5,1,1,1,5,1,1,1,1,2,2],[5,1,3,1,1,1,1,1,1,1,3,1,3,2,5,1,3,3,2,3,2,2,1,1,3,1,5,5,2,1,1,1,1,1,1,1,5,1,2,1,5,5,1,1,2,1,1,1,1,5,5,1,1,5,5,5,5,5,5,5,2,5,5,5,5,5,1,1,1,2,1,5,5,1,5,5,5,3,5,1,2,5,1,5,5,2,1,3,5,5,5,5,5,5,5,5,5,1,1,5,5,1,5,5,5,5,5,5,5,5,5,5,5,5,5,5,5,5,1,5,5,5,1,5,1,1,5,5,5,5,1,5,5,5,1,5,5,1,5,1,5,5,1,5,1,5,5,5,1,5,5,-1,5,-1,5,-1,-1,5,5,5,-1,-1,5,5,5,-1,5,5,1,5,5,1,5,1,5,5,1,1,3,1,1,1,2,5,5,2,1,5,5,1,-1,-2,-2,-1,-1,5,5,-1,-1,-1,5,5,-1,-1,5,-2,-1,5,-1,5,-1,5,-2,1,5,-2,-2,-1,5,-1,5,-2,5,-1,2,-1,-2,-1,-2,-2,-2,-2,-2,-2,-2,-1,-1,-1,-1,-1,-1,5,-2,-2,-2,-2,-2,-2,-1,-1,5,-1,5,5,5,5,5,5,5,5,-1,5,5,-1,5,5,5,5,5,-1,5,-1,-1,5,1,5,5,5,5,5,5,5,5,-1,5,5,1,5,1,5,5,5,5,-2,-2,5,5,5,5,-1,5,5,5,5,5,-1,5,-2,5,-1,5,5,5,5,5,5,1,5,1,5,5,-1,5,5,5,5,1,5,5,5,5,5,5,5,5,-1,5,5,5,5,1,1,5,5,5,5,5,5,5,1,-1,5,-1,5,5,5,1,5,5,1,5,-1,5,5,5,5,5,5,5,5,5,5,5,5,5,5,5,5,5,5,1,5,5,5,5,5,5,5,5,5,5,5,5,5,5,5,5,-1,-1,-1,5,5,5,5,5,-1,2,5,5,5,-1,-1,-2,5,5,5,5,5,5,5,5,5,-2,-1,-1,-2,-1,5,5,-2,-1,5,-1,-1,-2,-1,-2,-2,-2,-2,-2,5,-1,5,5,5,-1,-1,-1,5,5,-1,5,5,5,5,5,5,5,-1,5,5,5,5,5,5,5,-1,5,5,5,5,5,5,5,5,5,5,5,5,5,5,5,5,5,5,5,5,5,5,5,5,5,5,5,5,5,5,5,5,5],[1,5,1,1,5,1,1,2,3,5,5,5,5,5,-1,5,1,5,5,5,5,5,-2,-1,-1,5,-2,-2,-1,-2,5,5,5,5,5,5,5,5,5,5,5,5,-1,-1,5,5,-1,-1,-1,-1,5,-1,-1,-2,-2,-2,-1,-2,-1,5,-1,5,5,5,5,5,5,5,5,5,5,-2,5,-1,5,5,5,5,5,5,5,-1,5,5,5,5,5,5,-1,-1,5,5,5,5,5,1,5,5,5,5,5,5,5,5,5,5,5,1,5,5,5,5,5,5,5,5,5,5,5,5,5,5,5,5,5,5,5,5,5,5,-1,5,5,5,5,5,5,5,5,5,5,5,5,1,5,5,5,5,1,1,5,5,5,5,1,1,5,1,5,2,1,5,5,2,1,1,2,1,1,1,5,3,3,3,1,1,1,2,2,1,1,2,5,1,1,1,1,1,5,5,5,5,5,5,5,5,5,5,-1,-1,-1,5,5,-1,-1,5,5,-1,-1,5,-2,-1,-2,-1,-1,-2,-1,-2,-2,-1,-1,-1,-1,-1,5,-1,-2,-1,-1,-1,-1,-1,-1,-1,5,-1,-2,-2,-1,-1,-1,-1,5,5,5,-1,-1,1,5,-1,2,5,5,-1,5,5,5,5,5,1,5,5,5,-1,5,5,-1,5,-1,5,5,-1,3,5,1,-2,-1,5,-1,-2,-2,3,-1,-2,5,5,-1,-1,5,-1,-1,-1,-1,-1,5,5,5,5,5,5,5,-1,5,5,5,5,5,5,5,5,5,-1,-1,5,5,5,5,5,5,5,5,-1,-1,-1,5,5,-1,-1,5,5,5,5,5,5,-1,1,1,5,5,5,5,5,5,5,5,5,5,5,5,5,-1,5,5,5,5,5,5,5,5,5,-1,5,5,5,5,5,5,1,1,5,5,5,5,5,5,5,5,5,5,1,1,5,1,1,5,5,5,5,5,5,5,5,1,1,1,5,5,5,2,5,5,5,1,5,5,5,5,5,5,5,5,5,5,5,5,5,5,5,-1,5,5,1,5,5,5,5,5,5,5,5,1,1,1,1,1,3,1,5,5,5,1,2,1,1,5,1,5,1,1,2,5,1,1,1,5,5,5,5,5,5,5,5,5,1,5,5,5,1,5,5,5,5,5,2,5,5,5,5,5,3,2,5,1,1,3,5,1,1,1,1,5,2,1,1,5,1,1,1,1,2,3],[5,5,1,1,5,1,2,3,3,5,5,-2,-2,-2,-2,5,5,5,5,-1,5,5,-2,-2,-2,-1,-2,-2,-2,-2,5,1,5,-1,5,-1,-1,5,5,5,5,5,-1,5,5,5,-2,-2,-2,-2,-1,-2,-2,-2,-2,-2,-2,-2,-2,5,-1,-1,5,-1,5,5,-1,5,5,1,5,-2,-2,-2,-1,-2,-1,5,-1,5,-2,-1,5,5,5,5,5,5,-2,5,1,5,5,5,5,1,5,5,5,5,5,5,5,5,5,5,5,5,5,5,5,5,5,5,5,5,-1,-1,5,5,-1,5,5,5,5,5,5,5,5,5,5,5,5,5,5,5,5,5,5,5,1,5,1,1,1,1,2,1,3,2,1,5,5,5,2,5,5,5,1,5,5,5,5,1,1,1,3,2,1,1,1,3,3,3,1,1,1,3,3,1,2,2,5,5,1,2,1,5,5,1,5,5,5,5,5,5,5,5,5,5,5,5,-1,5,5,5,5,-1,5,5,-2,5,-2,-2,-2,-2,-2,5,-2,-1,5,-2,-2,-2,5,5,-1,-2,-2,-1,-2,-2,-1,-2,-2,-1,-2,-2,5,-1,-1,-2,5,5,5,-1,5,5,5,-1,1,5,5,5,5,5,5,5,1,5,5,5,5,5,5,-1,-1,5,5,5,5,5,-1,-2,5,-2,-2,5,5,5,-2,5,-2,-1,-1,-2,5,5,-1,5,5,5,5,-1,-1,5,5,5,5,5,5,-1,-1,5,5,5,-1,5,5,5,5,5,-1,5,5,5,5,5,5,5,5,-2,5,5,5,5,-2,-1,5,5,5,5,5,5,5,1,5,5,5,1,5,5,5,5,5,5,5,5,5,5,5,5,5,5,5,5,5,5,5,5,-1,5,5,1,5,1,5,1,5,1,5,5,5,5,1,5,5,5,1,1,1,5,1,1,5,5,1,5,5,5,5,5,5,5,5,5,5,5,5,5,5,5,1,5,5,5,5,5,5,5,-2,5,5,5,5,5,5,5,5,5,5,5,5,5,5,5,5,1,5,5,1,1,5,1,1,2,5,5,5,5,1,2,5,1,5,5,5,5,1,1,1,1,2,2,5,5,5,5,5,5,5,5,5,1,1,5,5,5,5,5,5,5,1,1,5,5,5,5,1,1,1,1,5,5,1,1,1,1,2,1,5,1,1,2,1,1,1,1,1,2,3],[3,1,2,2,5,2,2,3,2,1,5,5,5,5,1,2,3,5,1,5,5,1,-1,-1,5,5,-2,-2,-2,-1,5,1,5,5,5,5,5,5,5,5,5,1,5,-1,5,5,5,-1,-1,-2,-1,5,-2,-2,-2,-2,-2,-1,-1,5,5,5,5,5,5,5,5,5,5,1,5,-2,5,-1,5,5,5,5,5,5,5,5,5,5,5,5,5,5,5,-1,5,5,5,5,1,1,5,5,5,5,5,5,5,5,5,5,5,5,5,5,5,5,5,5,5,1,5,5,5,5,5,5,5,5,5,5,5,5,5,5,5,5,5,5,5,5,5,5,5,5,5,5,5,1,5,1,1,1,2,2,2,-1,5,5,1,5,5,1,5,1,5,5,5,1,1,5,2,2,1,1,1,3,3,3,1,1,3,3,3,1,2,2,1,1,1,3,1,1,1,1,5,-2,-1,-2,5,5,5,5,5,-1,5,5,-1,-1,-2,-1,-1,-2,-1,-2,-2,-2,-1,-2,-2,-2,-2,-2,-2,-2,-1,-2,-2,-2,5,-2,-2,-2,-2,-1,-1,-2,-2,-2,-2,-2,-2,-2,-1,-2,-2,-2,5,5,-2,-2,-2,5,5,-2,1,5,5,5,5,5,5,5,1,5,5,5,5,-2,5,5,-2,-1,5,5,5,5,-2,-2,-1,-2,-2,-1,-2,-2,-2,5,5,5,-2,5,-1,-2,5,-2,-1,-2,-1,-2,-1,5,5,-1,5,5,5,5,-1,5,5,5,-2,5,5,5,5,-1,5,5,5,5,5,1,5,5,5,-2,-1,5,5,5,5,5,5,5,1,5,5,5,-2,1,1,5,5,5,5,5,5,5,5,5,5,5,5,5,5,5,5,5,5,5,5,5,5,5,-2,-1,1,5,5,5,5,1,5,1,5,5,5,5,5,5,5,5,1,1,1,5,5,2,5,5,5,5,5,5,5,5,1,1,1,5,5,5,5,5,5,5,1,5,5,5,5,5,5,5,5,5,5,5,5,5,5,5,5,5,5,1,5,5,-2,5,5,5,5,5,1,1,5,1,1,1,1,5,5,5,1,1,5,5,5,5,5,1,1,1,5,5,1,1,5,5,5,5,5,5,5,5,5,5,5,5,5,5,5,5,5,5,5,1,5,5,5,5,5,5,1,5,5,5,1,5,5,1,1,5,5,1,1,1,5,5,1,1,1,1,2],[2,5,2,3,5,1,2,3,3,2,5,5,1,1,2,1,1,5,5,5,1,1,-2,5,1,5,-2,-2,5,-1,5,1,5,5,5,5,5,5,5,5,5,5,-1,5,5,5,5,-2,5,-2,-1,-1,-2,-2,-2,5,-1,-2,-2,5,-1,-1,5,5,5,5,5,5,5,5,5,-2,5,5,-1,5,-1,5,-1,5,5,-1,1,5,5,5,5,5,-1,-1,5,5,5,5,5,1,5,5,5,5,5,5,5,5,-1,5,5,5,5,5,5,5,5,5,5,5,5,5,5,5,-2,5,5,5,5,5,1,5,5,5,-1,5,5,5,5,5,5,5,5,5,5,5,5,1,5,5,5,1,1,1,5,5,5,3,1,1,5,2,1,1,5,5,5,1,1,1,2,1,1,1,1,3,3,3,1,2,1,3,3,1,2,2,1,5,5,1,1,1,5,1,5,5,5,5,5,5,5,5,5,5,-1,5,-1,-2,-1,5,5,5,-2,-1,-2,-2,-1,-1,-1,-2,5,-1,-1,-1,-1,-2,-1,-2,5,-2,-1,-1,-2,5,5,-1,-1,-2,-2,-2,-2,-1,-2,-1,-1,5,5,5,-2,5,-1,5,5,-1,1,5,5,5,5,5,5,5,1,5,-1,5,5,-1,-1,5,-2,-1,5,5,5,5,-1,-2,-1,-2,-2,5,-2,-1,-2,5,-2,-1,-1,-1,-1,-1,5,-1,-1,-2,-2,-1,-1,-1,-1,5,5,5,5,-1,5,5,5,5,5,5,5,5,5,-1,-1,5,-2,-1,5,5,5,5,5,-1,5,-1,5,5,5,5,5,5,5,5,5,5,-2,5,5,5,5,5,5,5,5,5,5,5,5,5,5,5,5,5,5,5,5,5,5,5,5,5,-2,5,5,5,5,5,5,5,5,5,5,5,5,5,1,5,5,5,1,1,1,1,1,2,5,5,5,1,-1,5,1,5,5,1,1,5,5,5,5,5,5,5,5,2,5,5,5,5,5,5,5,5,5,5,5,5,5,1,5,5,5,5,5,5,5,1,5,5,5,5,5,5,5,2,1,1,5,5,5,5,5,1,1,1,1,5,5,5,1,1,1,1,1,1,5,5,5,5,5,5,5,5,5,5,5,5,5,1,5,5,5,5,5,1,5,5,5,5,5,1,1,1,5,5,1,1,1,5,1,1,5,1,1,1,5,5,5,1,2,2,3],[5,5,1,1,5,5,2,3,2,5,-1,-2,-2,-2,5,5,5,5,5,5,5,5,-2,-2,-1,-2,-2,-2,-2,-2,5,5,5,5,5,-2,-1,5,5,5,5,5,-2,-1,5,5,-1,-2,-2,-2,5,-2,-1,-2,-2,-2,-2,-2,-2,-1,-2,-1,5,5,5,5,5,5,5,5,5,-2,-2,-2,-2,-1,-2,5,-1,-2,-2,-2,5,5,-1,5,5,5,5,-1,5,5,5,5,5,5,5,5,5,5,5,5,5,5,5,5,5,5,5,5,5,5,5,5,5,5,-2,5,-2,5,-2,-1,5,5,5,5,5,5,5,5,5,-1,-2,5,5,5,5,5,5,5,5,5,5,1,5,1,1,1,1,2,1,5,1,5,1,5,5,5,1,5,5,5,5,1,1,1,3,2,5,1,5,3,3,3,1,1,1,2,3,1,2,1,5,5,1,1,1,1,5,1,5,5,5,5,-1,5,5,5,5,5,5,5,-1,5,5,5,5,5,5,5,-2,-2,-2,-2,5,-2,-1,5,-2,-2,-1,-2,-2,-2,5,5,5,5,-1,5,-1,5,-2,-1,-2,5,-1,-1,5,-2,-1,5,5,5,5,5,5,1,5,-1,2,5,5,5,5,5,5,5,1,1,5,5,5,-2,5,5,5,5,5,5,5,5,-2,-2,-1,-2,-2,5,-2,-2,-2,5,-2,-1,5,-1,-2,-2,-1,-1,5,-2,5,-1,5,5,5,-1,5,5,5,5,5,5,5,5,5,5,5,5,5,5,5,5,5,-1,5,5,5,5,5,-2,-1,-1,5,5,5,-2,5,5,5,5,-1,5,-1,1,1,1,5,-1,5,5,5,5,5,5,5,5,5,5,5,5,5,5,5,5,5,5,5,5,5,5,1,5,5,5,5,5,5,1,5,5,5,5,5,5,5,5,5,5,1,5,5,1,5,5,5,5,5,5,5,5,5,1,5,5,5,5,5,1,5,5,1,5,5,5,5,5,5,5,5,5,5,5,5,5,5,5,5,5,5,1,5,5,5,5,5,1,5,5,1,1,1,1,3,3,2,5,1,1,2,3,1,1,5,1,1,1,1,2,1,1,2,1,5,5,5,5,5,5,5,5,5,1,1,5,5,5,5,5,5,5,1,2,5,5,5,5,5,1,1,1,5,1,1,1,1,1,2,1,1,1,1,1,1,1,1,1,2,2,3],[5,5,2,3,1,1,3,3,2,5,5,5,5,5,1,2,2,1,1,1,2,2,-1,-1,-1,5,-2,-2,-1,-1,1,1,1,5,5,5,-1,5,5,5,5,1,-1,5,5,5,5,-1,-1,-1,5,-1,-1,-2,-2,-2,-1,-1,-1,5,-1,5,5,5,5,5,5,5,5,5,-1,-1,5,5,-1,5,-1,5,5,5,-1,5,5,5,5,5,5,5,5,5,1,1,1,5,1,5,5,5,5,5,5,5,5,5,1,5,1,5,1,1,5,5,5,5,5,5,5,5,5,5,5,5,5,5,5,5,5,5,5,5,5,-1,5,5,5,5,5,1,5,1,5,3,1,2,1,2,1,1,3,2,5,5,1,5,5,5,5,5,1,5,5,5,5,1,5,5,2,1,1,1,5,3,1,3,3,5,1,3,3,1,2,2,1,1,1,2,1,1,1,2,5,5,5,5,5,5,5,-1,5,-1,5,5,5,-1,5,5,5,-2,-1,5,-2,-2,-2,-1,-1,-1,-1,-1,-1,-1,-1,-1,-2,-2,5,5,-1,-1,-1,-1,-1,-1,-1,-2,-2,-1,-1,-1,-1,-2,5,-1,-1,-1,-2,-2,-2,-2,-1,-1,-1,5,1,5,5,5,5,1,1,5,5,5,5,5,5,5,5,5,5,5,5,5,1,5,5,-2,-1,-1,-1,-1,-1,5,-1,-1,-1,-1,-1,-1,5,-1,-1,5,5,5,5,5,-1,5,5,5,5,5,5,5,5,5,5,5,5,5,5,5,5,5,5,1,5,5,1,5,5,-1,5,5,5,5,-1,-1,5,5,5,5,-1,5,5,5,5,5,5,-1,5,5,5,5,5,5,5,5,1,1,5,1,5,5,5,5,5,5,-1,5,5,5,1,1,5,1,5,5,1,2,5,5,5,5,5,5,5,5,1,5,1,5,1,5,5,5,5,5,5,5,5,5,1,5,5,5,5,5,-1,5,5,5,5,5,5,5,5,-1,5,5,-1,-1,5,5,1,5,5,5,5,5,5,5,-1,5,5,5,-1,5,5,5,1,1,5,5,-1,5,5,5,-1,5,5,5,-1,5,5,5,5,5,5,1,5,5,5,1,1,5,5,5,5,5,5,5,5,5,5,5,5,5,5,5,5,5,1,1,5,5,5,5,5,1,1,1,1,5,1,5,5,5,1,5,5,5,5,1,1,5,1,1,5,1,5],[1,1,2,2,1,1,3,3,3,5,5,5,5,1,1,1,1,5,5,5,1,1,-1,5,5,5,-2,-2,-1,-1,5,1,5,5,5,5,5,5,5,5,5,5,-1,5,5,5,-1,-1,-1,-1,5,-2,-2,-2,-2,-2,-1,-1,5,5,-1,5,5,5,5,5,5,5,5,5,5,-1,5,5,-1,5,5,5,5,5,5,5,5,5,-1,5,5,5,5,1,5,5,5,5,5,5,5,5,5,5,5,5,5,5,5,5,5,5,5,5,-1,5,5,5,5,5,5,5,5,5,5,5,5,5,-1,5,5,5,5,5,5,5,-1,5,5,5,5,5,5,5,5,1,1,1,1,1,1,1,2,2,5,5,1,5,1,5,5,5,5,5,5,5,5,1,1,1,2,3,1,1,5,3,3,3,1,1,1,2,2,1,1,1,5,5,1,1,5,1,5,1,1,5,5,1,5,5,5,-1,5,-1,5,5,5,5,-1,5,5,-2,-1,5,-2,-2,-2,-2,-2,-1,-2,-1,-1,-1,-2,-2,-2,-2,-2,-1,-2,-2,-2,-1,-1,5,-2,-2,5,5,-2,-2,-2,-2,5,-1,5,5,5,-2,-2,2,5,5,2,5,5,5,5,5,5,5,1,5,5,5,5,-1,5,-1,-1,5,5,5,5,5,1,-2,5,-2,-2,-2,-2,-2,1,5,-2,-1,-1,-1,-1,-2,-1,-1,-2,-1,-1,-1,-1,-1,5,5,5,5,5,-1,5,5,-1,-1,5,5,-1,-1,5,5,-1,5,5,5,5,5,5,5,5,5,5,-1,5,5,-2,-1,5,5,5,-1,5,-1,5,2,1,5,5,-1,5,5,5,5,5,5,5,5,5,5,5,1,5,5,5,5,5,-1,-1,5,5,5,5,5,5,5,5,5,5,1,5,5,5,5,5,5,5,5,5,5,5,5,5,5,5,5,5,5,-1,5,5,5,5,5,1,5,5,5,5,1,5,1,1,5,5,5,5,5,5,5,-1,5,5,5,5,5,5,5,5,5,-1,5,5,5,-1,5,5,1,5,1,1,1,1,1,2,3,1,5,5,5,2,3,5,1,5,1,1,5,1,1,5,1,2,1,1,5,5,5,5,5,5,5,5,1,1,5,5,5,1,5,5,5,5,1,5,5,5,5,5,5,1,1,5,5,1,5,5,5,1,5,5,1,5,1,5,1,5,1,2,2,3],[5,5,5,3,3,3,1,2,1,3,3,1,1,2,3,2,3,5,1,2,1,2,1,2,1,1,2,5,5,1,1,1,2,2,3,3,2,5,5,1,1,5,5,1,5,1,5,5,5,1,5,5,5,-2,5,5,5,1,1,1,1,1,1,1,2,1,1,5,5,5,1,5,5,1,5,2,1,1,1,1,1,5,1,1,2,1,5,5,5,-2,5,5,5,1,1,1,5,5,1,5,5,5,5,1,5,5,1,1,2,1,5,5,5,1,1,1,5,1,1,1,1,1,5,5,5,5,1,5,1,5,5,5,1,5,5,1,5,5,-2,5,5,5,5,5,1,-2,-2,5,5,5,-2,-2,5,5,5,-2,-2,-2,5,5,-2,-2,-2,-2,-2,-2,5,-2,5,1,5,5,5,5,5,5,3,2,1,1,1,1,1,1,5,1,1,5,1,1,-2,-2,-2,-2,-2,-2,-2,5,-2,-2,-2,-2,-2,5,-2,-2,-2,-2,-2,-2,-2,-2,-2,-2,-2,-2,-2,-2,-2,5,-2,5,-2,5,-2,-2,-2,-2,-2,5,-2,-2,-2,-2,-2,-2,-2,-2,-2,5,-2,5,-2,-2,-2,-2,-2,-2,-2,-2,-2,-2,5,5,5,-2,5,5,5,5,5,5,5,5,5,5,5,5,5,-2,5,5,-2,-2,-2,-2,-2,5,-2,5,5,5,-2,1,5,5,5,5,5,5,-2,5,5,-2,-2,-2,5,5,5,5,5,5,5,5,5,5,-2,-2,5,5,5,5,5,5,5,5,5,5,-2,5,1,5,5,5,5,5,5,1,5,5,5,5,5,5,-2,-2,-2,5,5,5,5,5,5,5,5,5,5,5,5,5,-2,-2,-2,5,5,5,-2,5,5,5,-2,5,5,5,5,5,5,5,5,5,5,5,-2,5,1,5,5,1,5,5,5,5,5,1,5,5,1,5,5,5,5,5,5,5,5,-2,-2,-2,-2,-2,-2,-2,5,5,-2,-2,-2,-2,-2,5,-2,-2,-2,5,5,-2,-2,5,-2,-2,5,-2,-2,-2,-2,-2,-2,-2,-2,-2,-2,-2,-2,-2,-2,-2,-2,-2,-2,-2,-2,-2,-2,-2,-2,-2,-2,-2,-2,-2,-2,-2,-2,-2,5,5,5,5,5,-2,5,5,-2,5,-2,-2,5,-2,5,-2,5,5,-2,-2,5,5,5,5,5,5,5,-2,5,5,5,5,5,5,5,5,5,-2,5,5,-2,-2,-2,5,-2,-2,-2],[1,1,2,3,3,3,3,2,2,3,5,5,5,5,1,1,1,1,5,1,1,3,-2,-2,5,5,-2,-2,-2,5,1,2,2,1,1,5,1,1,1,2,1,5,5,1,5,2,5,-2,5,5,5,5,5,-2,-2,-2,5,5,5,1,5,1,1,5,1,5,5,5,5,5,5,-2,5,5,5,1,5,5,5,5,1,5,1,1,1,5,5,5,5,5,5,5,5,5,5,1,2,5,1,5,5,1,5,1,5,5,2,1,2,1,5,5,5,2,1,1,5,1,1,5,1,1,5,1,5,5,1,5,1,5,5,5,1,1,5,5,1,1,5,5,5,1,1,1,1,5,5,5,1,5,5,5,5,5,5,5,5,5,5,5,5,-2,-2,5,5,-2,5,5,5,1,5,5,-2,5,5,5,3,3,3,2,1,1,1,2,2,3,1,5,2,1,5,-2,-2,-2,-2,5,5,5,5,-1,-2,5,5,5,5,-2,5,-2,-1,-2,-2,5,-2,-2,-2,-2,-1,-2,5,5,5,5,-2,5,-2,5,5,-2,5,-2,-2,-2,-2,-2,5,-2,-2,-2,5,5,5,5,-2,-2,-2,-2,-2,-2,5,-2,-2,-2,5,5,5,5,5,5,5,5,5,5,5,5,5,5,5,5,5,5,5,5,-2,-2,-2,-2,5,5,5,-2,5,5,-2,5,5,5,5,-2,5,5,5,5,5,5,5,5,5,1,5,5,1,5,5,5,5,5,5,5,5,5,1,5,5,5,5,1,5,5,5,1,1,5,5,5,5,5,5,5,5,1,5,5,5,5,5,-2,-2,1,5,5,1,5,5,5,5,5,5,1,1,5,5,5,5,5,5,5,5,5,5,5,5,5,5,5,5,1,5,5,1,5,5,5,5,5,1,5,5,1,5,5,5,5,5,1,5,5,1,5,5,5,5,5,1,5,1,-2,-2,-2,-2,-2,5,5,5,5,5,5,5,5,5,5,-2,-2,-2,5,5,-2,5,5,5,5,5,5,-2,-2,-2,-2,-2,5,-2,-2,-2,5,-2,-2,-2,-2,-2,-2,-2,-2,-2,5,-2,-2,5,5,5,-2,5,-2,-2,-2,-2,-2,5,5,5,5,5,-2,5,5,-2,5,5,5,5,-1,5,5,5,1,5,5,5,5,5,5,5,5,5,5,5,5,5,5,5,5,5,-2,5,5,5,5,5,5,5,5,5,-2,-2],[2,5,1,3,1,1,2,3,3,1,5,-2,-2,5,1,1,1,5,5,1,1,3,-2,-2,-2,5,-2,-2,-2,-2,1,1,1,5,5,5,5,5,5,5,5,5,5,-2,-2,5,-2,-2,-2,-2,-2,-2,-2,-2,-2,-2,-2,-2,-2,5,5,5,5,5,5,5,5,5,5,1,5,-2,-2,-2,-2,5,5,5,5,5,5,5,5,5,5,5,5,5,5,5,5,1,5,5,5,5,1,5,1,5,5,5,5,5,1,5,1,5,5,1,5,5,5,1,5,5,-2,5,5,5,5,5,5,5,5,5,5,5,5,5,5,5,5,5,5,5,5,1,5,5,5,1,1,3,1,2,3,1,3,3,-2,1,2,1,2,1,5,1,1,1,5,5,5,1,5,1,1,2,1,1,1,2,1,2,1,1,2,3,3,1,1,1,1,1,2,2,1,1,1,2,-2,-2,-2,-2,-2,5,5,5,5,5,5,5,-2,5,5,5,5,-2,-2,-2,-2,-2,-2,-2,-2,-2,-2,-2,-2,-2,-2,-2,-2,-2,-2,-2,5,-2,-2,5,-2,-2,-2,-2,-2,-2,-2,-2,-2,5,-2,-2,-2,-2,-2,-2,-2,-2,5,-2,-2,-2,5,5,5,5,5,-2,1,5,5,5,5,-2,-2,-2,-2,5,5,5,5,-2,-2,-2,-2,-2,-2,-2,-2,-2,-2,-2,-2,-2,-2,-2,-2,-2,-2,-2,-2,-2,-2,-2,5,-2,5,5,5,5,5,5,5,5,5,5,-2,5,5,-2,5,5,-2,5,-2,1,5,5,1,5,5,5,5,5,5,-2,-2,-2,5,5,5,-2,5,5,-2,-2,5,-2,5,5,5,5,-2,-2,5,5,5,5,5,5,5,5,5,5,5,5,5,5,5,5,5,1,1,1,5,5,5,5,1,2,5,5,5,5,5,5,5,5,5,1,1,1,1,1,1,5,5,5,5,5,5,5,1,5,5,5,5,5,5,1,2,-2,5,5,5,5,5,5,5,-2,5,5,5,5,5,5,5,5,5,5,5,1,5,5,5,5,-2,5,-2,5,1,5,5,5,5,5,5,5,-2,5,1,2,-2,5,5,5,5,5,5,1,5,5,5,5,5,5,5,-2,5,-2,5,5,-2,5,5,5,5,5,5,5,5,1,5,5,5,5,5,1,5,5,5,5,5,5,1,5,5,5,1,5,5,5,5,1,5,5,5,1,1,1,5],[3,1,3,3,2,3,2,2,5,5,5,5,5,5,1,2,2,5,5,1,2,3,-2,-2,-2,-2,-1,-2,-2,-2,1,2,3,1,1,1,5,1,5,5,5,5,5,1,5,5,5,-2,-2,5,5,5,5,5,-2,5,-2,5,5,5,5,5,5,5,1,5,5,5,5,1,5,-2,5,5,5,5,5,5,5,5,1,5,5,5,5,1,5,5,5,5,5,1,5,1,5,5,1,1,1,5,5,5,5,5,1,5,1,1,1,1,5,1,5,1,1,1,5,1,5,5,1,1,5,1,5,5,1,5,1,5,5,5,5,5,5,3,5,1,5,5,1,1,1,2,2,1,1,2,2,2,5,5,1,5,5,5,5,5,5,5,5,5,-1,5,5,1,5,5,5,1,5,1,1,1,5,5,3,3,3,5,1,1,1,1,1,2,1,5,2,2,-2,-2,-2,5,-2,5,5,-2,5,5,5,5,5,5,5,-2,5,-2,5,-2,-2,-2,-2,-2,-2,-2,-2,-2,-2,5,5,5,1,5,5,-2,-2,-2,-2,-2,-2,-2,-2,-2,5,-2,-2,-2,-2,5,-2,5,-2,-2,-2,-2,-2,-2,-2,-2,-2,-2,5,5,5,-1,5,5,5,5,5,5,5,5,5,5,5,5,5,5,5,5,5,-2,5,-2,5,5,5,5,5,-2,5,5,-2,-2,-2,-2,5,5,5,5,5,5,5,-2,-2,5,5,5,5,1,5,5,5,5,5,5,5,1,5,5,5,5,5,1,5,5,5,5,1,5,5,5,5,5,-2,5,1,5,5,5,-2,5,5,-2,-2,1,5,5,5,5,5,1,5,5,5,5,1,1,5,5,5,5,5,5,5,5,5,1,5,5,1,1,5,5,5,5,5,1,5,5,-2,5,5,5,5,5,5,5,1,5,5,1,5,1,1,5,5,5,5,5,1,1,5,-2,-2,-2,-2,-2,5,5,5,5,-2,-2,5,5,-1,1,-2,5,-2,5,5,5,5,5,5,5,5,5,5,5,5,-2,5,-2,5,5,5,5,-2,5,-2,-2,-2,-2,-2,-2,5,5,-2,-2,5,5,5,-2,-2,5,-2,5,5,5,5,5,-2,5,-2,-2,5,-2,-2,5,5,5,5,5,5,5,5,1,5,5,5,5,5,5,5,1,5,5,5,5,5,5,5,5,5,-2,5,5,5,5,5,5,5,5,5,1,-2],[1,5,1,3,2,3,2,3,3,2,2,1,1,1,3,2,3,1,1,1,1,2,5,-2,5,5,-2,5,-2,5,1,2,2,1,1,5,5,5,5,1,5,5,5,5,-2,5,-2,-2,-2,5,-2,-2,-2,-2,-2,-2,-2,5,5,5,5,5,1,5,1,5,1,5,5,1,5,5,5,5,5,5,5,5,5,5,1,5,5,5,1,1,5,5,5,5,1,1,5,5,5,5,5,5,5,5,5,1,5,5,5,5,1,1,1,1,5,5,5,1,1,1,5,5,5,5,5,5,5,5,5,5,5,5,5,5,5,5,5,5,5,5,5,1,5,5,5,2,1,1,2,5,1,1,2,2,-2,5,5,1,1,1,5,1,5,1,5,5,5,5,5,5,1,1,1,1,5,1,1,1,1,1,3,3,3,2,1,1,1,1,1,3,1,1,1,2,-2,-2,-2,5,-2,-2,5,-2,-2,-2,-2,-2,-2,-2,-2,-2,5,-2,5,-2,-2,-2,-2,-2,5,-2,-2,-2,-2,-2,-2,-2,-2,-2,-2,-2,-2,-2,-2,-2,-2,-2,-2,-2,-2,5,-2,-2,-2,-2,5,-2,-2,-2,-2,-2,-2,-2,-2,-2,-2,-2,5,5,5,5,5,-2,5,5,5,5,5,5,-2,-2,-2,5,5,-2,5,5,-2,-2,-2,-2,5,5,-2,-2,5,5,-2,-2,5,-2,-2,1,-2,5,-2,-2,-2,-2,5,-2,-2,5,5,5,-2,-2,-2,5,-2,5,-2,5,-2,5,5,1,5,5,5,1,5,5,5,5,5,5,5,5,5,-2,5,5,5,5,5,5,5,5,-2,-2,-2,-2,5,-2,5,5,5,5,5,5,5,5,5,5,5,5,5,-2,5,5,5,5,5,5,5,5,1,1,5,5,5,5,1,2,5,5,-2,5,5,5,5,5,5,1,1,1,1,1,5,5,5,5,5,5,5,5,1,5,1,5,-2,5,-2,5,5,5,5,5,5,-2,-2,-2,5,5,-2,5,-2,5,5,5,5,5,5,5,5,5,5,-2,-2,-2,-2,-2,5,5,5,5,-2,5,-2,5,5,5,-2,5,5,1,-2,5,5,5,5,5,5,1,5,-2,-2,5,5,-2,-2,5,-2,-2,5,5,5,5,5,5,5,-2,5,5,5,5,5,5,5,-2,5,5,5,5,5,5,5,5,5,5,5,5,5,5,5,5,5,1,5,5,1,1,5,5,5],[1,1,5,3,3,3,1,2,2,1,5,-1,-1,-1,5,1,1,5,5,5,1,2,-2,-2,5,-1,-2,-2,-2,-2,1,1,1,5,1,5,5,1,5,1,5,5,5,5,5,1,5,-1,5,-1,5,5,-2,-2,-2,-2,-2,5,-1,5,5,1,1,5,1,5,1,5,5,5,5,-2,-1,5,5,1,5,5,5,5,5,5,1,5,5,5,5,5,5,-1,5,1,5,5,5,2,2,5,2,5,5,1,1,5,5,5,2,1,1,1,5,5,5,2,2,1,5,5,5,5,5,1,5,5,5,5,1,5,1,5,5,5,5,5,5,5,5,5,5,5,1,1,5,1,1,5,5,5,1,5,-2,-1,5,5,5,5,5,5,1,5,5,5,5,5,5,5,1,5,5,1,5,5,5,2,5,5,3,3,3,2,2,3,1,2,1,3,2,1,1,1,-1,-2,-2,-1,-1,5,5,5,5,-1,-1,5,-1,5,5,-1,5,-2,5,-1,-2,5,-1,5,-1,-2,-1,5,5,5,-2,5,-2,5,-1,-1,-1,-2,-2,5,-2,-2,-2,-2,5,-1,-2,-2,5,-1,5,5,-2,5,-2,-2,-2,-2,5,-2,-2,-1,5,5,5,5,1,5,1,5,5,5,5,5,5,5,5,5,5,5,5,5,-2,-2,-1,-2,-2,5,-1,-2,5,5,-2,5,5,5,5,-2,-1,5,5,5,5,-1,5,5,5,1,1,5,5,5,5,5,5,5,5,5,5,5,1,5,5,2,5,1,1,5,5,1,1,5,5,5,5,5,5,5,5,1,1,5,5,5,5,-1,5,5,5,5,1,1,5,5,5,5,5,1,1,5,-1,5,5,5,5,5,5,5,5,5,5,5,5,1,5,5,5,5,5,5,5,5,5,5,1,5,5,5,1,1,1,1,1,3,1,5,1,1,5,5,5,5,5,1,3,5,-1,-1,-1,5,5,5,5,5,5,5,5,5,5,5,-2,-1,-1,5,5,-1,5,5,5,5,5,5,-1,-1,-1,-1,-1,5,-1,5,5,5,-1,5,-2,-2,-2,-2,-2,-2,-2,5,-1,5,5,5,5,5,5,-2,5,-1,5,5,5,5,5,5,5,5,5,5,5,5,5,5,5,5,5,5,5,1,5,5,5,5,5,5,5,1,1,5,5,1,1,5,5,5,1,5,5,5,5,5,5,5,5,5,5,5,-1],[1,5,1,3,2,2,2,3,3,2,1,2,1,1,3,2,3,1,1,1,1,2,5,5,5,5,-2,5,-2,5,1,1,2,1,1,5,5,5,5,1,5,5,5,5,5,5,5,-2,5,5,-2,5,5,-2,-2,-2,-2,5,5,5,5,5,5,5,1,5,1,5,5,1,5,5,5,5,5,5,5,5,5,5,5,5,5,5,1,1,5,5,5,5,1,1,5,5,5,1,1,5,1,1,5,5,5,5,5,5,1,1,1,1,5,5,5,1,1,1,5,5,5,5,5,5,5,5,5,5,5,5,5,5,5,5,5,5,5,5,5,3,5,5,5,2,1,1,2,5,1,1,2,2,5,5,5,5,1,1,5,5,1,5,5,5,5,5,5,5,1,1,1,1,1,1,1,2,1,5,3,3,3,2,1,1,1,1,1,3,1,1,1,2,-2,-2,-2,-2,-2,-2,-2,5,-2,-2,-2,-2,-2,-2,5,-2,-2,-2,-2,-2,-2,-2,-2,-2,-2,-2,-2,-2,-2,-2,-2,-2,-2,-2,-2,-2,5,-2,-2,-2,-2,-2,-2,-2,-2,5,-2,-2,5,-2,5,-2,-2,-2,-2,-2,-2,-2,-2,-2,-2,-2,5,5,5,5,5,5,5,5,5,5,5,5,5,-2,5,5,5,5,5,5,-2,-2,-2,-2,5,-2,5,5,5,1,-2,-2,5,5,-2,1,-2,-2,-2,-2,5,-2,5,-2,5,5,5,5,5,5,5,5,5,5,-2,-2,5,5,1,5,5,5,5,1,5,5,5,5,5,5,5,5,5,5,5,5,5,5,5,5,5,1,-2,5,-2,-2,-2,-2,5,5,5,5,-2,5,5,5,1,5,5,5,5,-2,5,5,5,5,-2,5,5,1,5,5,1,5,5,5,1,1,5,5,5,5,5,5,5,5,5,1,1,1,1,1,5,5,5,5,5,5,5,5,1,5,5,-2,-2,5,5,5,1,5,5,5,5,-2,-2,-2,-2,-2,-2,-2,5,5,5,5,5,5,5,5,5,5,5,-2,-2,5,-2,5,-2,5,5,5,-2,5,-2,5,5,5,-2,5,5,1,-2,5,5,5,5,5,5,5,5,5,-2,5,5,-2,5,5,-2,-2,-2,5,5,5,5,5,5,-2,5,5,5,5,5,5,5,-2,5,5,5,5,5,5,5,5,5,5,5,1,5,5,5,5,5,5,5,5,5,1,5,5,-2],[1,5,1,3,1,2,2,3,3,1,-2,-2,-2,5,5,1,1,5,5,5,1,2,-2,-2,-2,-2,-2,-2,-2,-2,1,1,1,5,5,5,-2,5,5,5,5,5,-2,-2,-2,5,5,-2,-2,-2,-2,-2,-2,-2,-2,-2,-2,-2,-2,5,-2,5,5,5,5,5,5,5,5,1,5,-2,-2,-2,-2,5,-2,5,-2,5,5,5,5,-2,5,5,5,5,5,5,5,1,5,5,5,5,5,5,1,-2,5,5,5,5,1,5,1,1,1,5,5,5,5,1,5,5,-2,5,5,5,5,5,5,5,5,1,5,5,5,5,5,5,5,5,5,5,5,1,5,5,5,1,1,3,1,2,3,1,3,3,-2,1,2,1,2,1,5,1,1,1,5,5,5,1,5,1,1,2,1,1,1,2,1,2,1,1,2,3,3,1,1,1,1,1,2,2,1,1,1,2,-2,-2,5,-2,-2,5,5,5,5,5,-2,5,-2,-2,-2,5,5,-2,-2,-2,-2,-2,-2,-2,-2,-2,-2,-2,-2,-2,-2,-2,-2,-2,-2,-2,5,-2,-2,-2,-2,-2,5,-2,-2,-2,-2,-2,-2,-2,-2,5,-2,-2,5,-2,-2,-2,5,-2,-2,-2,-2,-2,-2,5,5,5,5,-2,5,5,5,-2,5,-2,-2,5,5,5,5,5,-2,-2,-2,-2,-2,-2,-2,-2,-2,-2,-2,-2,-2,-2,-2,-2,5,-2,-2,-2,-2,5,5,-2,5,5,5,5,-2,5,5,5,-2,5,5,5,5,5,5,5,-2,5,5,5,5,5,1,5,5,5,5,5,5,5,-2,-2,-2,5,5,5,-2,5,-2,-2,5,5,5,-2,5,5,5,5,5,5,5,5,5,5,5,5,5,5,5,5,5,5,5,5,5,1,1,1,5,5,5,5,1,2,1,5,5,5,5,5,5,5,5,1,1,1,1,1,1,5,5,5,5,5,5,5,1,5,5,5,5,5,5,1,2,5,5,5,5,5,-2,5,5,5,5,5,5,-2,5,5,5,5,5,5,5,1,5,5,5,5,5,1,-2,5,1,5,5,5,5,5,5,5,-2,5,1,3,-2,5,5,5,5,5,1,1,5,5,5,5,5,5,5,-2,5,-2,5,5,5,5,5,5,5,5,5,5,5,1,5,5,5,5,5,1,5,5,5,5,5,5,1,5,5,5,1,5,5,5,5,1,5,5,5,1,1,1,5],[1,5,1,3,2,2,2,3,3,2,3,2,1,1,3,2,3,1,1,1,1,2,-2,5,5,5,-2,5,-2,5,1,1,2,1,1,5,5,5,5,1,5,5,-2,5,5,5,5,5,5,-2,-2,1,-2,-2,-2,-2,-2,5,5,5,5,5,1,5,1,1,1,5,5,1,5,5,5,5,5,5,-2,5,5,5,5,5,5,5,5,5,5,5,5,5,1,1,5,5,5,5,1,5,5,5,5,1,5,5,5,5,1,1,1,1,5,5,5,1,1,1,5,5,1,5,5,5,5,5,5,5,5,5,5,5,5,5,5,5,5,5,-2,1,5,5,5,2,1,1,2,5,1,1,2,2,5,5,1,5,1,1,5,5,5,5,5,5,5,5,5,5,1,5,1,2,1,1,1,1,1,1,3,3,3,1,1,1,1,1,2,3,1,1,1,2,-2,-2,-2,5,-2,-2,-2,5,-2,5,-2,5,-2,-2,5,-2,-2,-2,-2,-2,-2,-2,-2,-2,-2,-2,-2,5,-2,5,-2,-2,-2,-2,-2,-2,5,-2,-2,-2,-2,-2,-2,-2,-2,5,-2,-2,-2,-2,5,-2,-2,-2,-2,-2,-2,-2,-2,-2,-2,-2,5,5,5,-2,5,5,5,5,5,-2,5,5,-2,-2,-2,-2,5,5,5,-2,5,-2,-2,-2,5,-2,-2,-2,5,5,-2,5,5,-2,-2,5,5,-2,-2,-2,5,-2,5,-2,5,5,5,5,-2,-2,-2,5,-2,5,-2,5,5,5,1,5,-2,-2,5,1,5,5,5,5,5,5,5,5,5,5,5,5,5,5,5,5,5,5,-2,-2,-2,-2,5,5,-2,5,5,5,5,5,5,5,5,5,-2,5,-2,-2,5,5,5,5,-2,5,5,5,1,1,5,5,1,5,1,1,5,5,5,5,5,5,5,5,5,1,1,1,1,1,5,5,1,5,5,5,5,5,1,5,5,-2,-2,5,-2,5,5,5,-2,5,5,-2,-2,-2,-2,-2,-2,-2,5,5,5,5,5,5,5,5,5,5,5,-2,-2,-2,5,-2,-2,5,5,5,-2,5,-2,-2,-2,-2,-2,-2,5,1,-2,5,-2,5,5,5,5,5,5,-2,5,5,5,-2,-2,5,5,-2,-2,5,5,5,5,5,5,-2,5,5,5,1,5,5,5,-2,5,1,5,5,5,5,5,5,1,5,5,5,5,5,1,5,5,5,5,5,5,5,5,1,5],[1,1,2,3,2,3,2,3,1,2,5,5,5,5,5,1,1,5,5,1,1,3,-2,-2,5,5,-2,-2,-2,-2,1,2,1,5,1,5,5,1,1,1,5,5,5,5,5,1,5,5,5,5,5,5,5,5,-2,-2,-2,5,5,5,5,2,1,1,5,5,5,5,5,5,5,-1,5,5,5,1,5,5,5,5,5,5,1,5,5,5,5,5,5,5,1,1,5,1,5,1,2,5,1,5,5,5,5,5,5,5,2,2,1,1,5,5,5,1,1,2,5,5,1,5,5,1,5,1,5,5,5,5,1,5,5,5,1,1,5,5,5,1,5,5,5,1,1,3,1,1,1,1,3,2,-1,5,5,5,5,5,5,5,1,5,5,-2,-2,5,5,5,5,5,5,1,5,5,-1,1,5,5,3,3,3,1,1,1,1,2,2,3,1,5,2,2,-2,-2,-2,-1,-1,5,5,5,5,-1,-1,5,5,5,5,-2,5,-2,-1,-2,-2,5,-2,5,-2,-2,-1,-2,5,5,5,5,-2,-1,5,5,5,-2,-2,-1,-2,-2,-2,-2,5,-2,-2,-2,5,5,5,5,-2,-2,-2,-2,-2,-2,-1,-2,-2,-2,5,5,5,5,5,5,5,5,5,5,5,5,5,5,5,5,5,-1,5,5,-2,-2,-2,-2,-1,5,-1,-2,5,5,-2,5,5,-1,5,-1,5,5,5,5,5,5,5,-1,5,1,5,5,5,5,5,1,5,5,5,-1,5,5,1,5,5,1,5,1,5,5,5,1,1,5,5,5,5,5,5,5,5,5,1,5,5,5,5,-2,5,5,5,5,1,5,5,5,5,5,5,1,1,1,1,5,5,5,5,5,5,5,5,5,5,1,1,1,5,1,5,1,1,1,5,5,5,5,5,5,5,5,5,5,5,1,5,1,5,5,1,5,5,5,5,5,1,5,1,-1,-2,-1,-2,5,5,-1,5,5,5,5,5,5,5,5,-2,5,-2,5,5,-1,5,5,5,5,5,5,-1,5,-2,-2,-2,5,5,5,5,5,-2,-1,-2,-2,-2,-2,-2,-2,-2,5,-2,5,5,5,5,5,5,-2,-1,-2,-2,-1,5,5,5,5,5,5,5,5,-2,5,5,5,5,-1,5,5,5,1,5,5,5,5,5,5,5,5,1,5,5,5,5,5,5,5,5,-2,5,5,5,5,5,5,5,5,-2,-1,-2],[1,5,1,3,2,2,2,3,3,2,2,1,1,1,3,3,3,1,1,1,1,2,5,-2,5,5,-2,5,-2,5,1,2,2,1,1,5,5,5,5,1,5,5,5,5,5,5,-2,-2,-2,5,-2,-2,5,-2,-2,-2,-2,5,5,5,5,5,1,5,1,5,1,5,5,5,5,5,5,5,5,5,5,5,5,5,1,5,5,5,5,1,5,5,5,5,1,1,5,5,5,1,5,5,5,5,5,5,5,5,5,5,1,1,1,1,5,5,5,1,1,1,5,5,5,5,5,5,5,5,5,5,5,5,5,5,5,5,5,5,5,5,5,1,5,5,1,2,1,1,2,5,1,1,2,2,5,5,5,1,1,1,5,1,5,1,5,5,5,5,5,5,1,1,1,1,5,1,1,1,1,1,3,3,3,1,1,1,1,1,1,3,1,1,1,2,-2,-2,-2,5,-2,-2,5,-2,-2,-2,-2,-2,-2,-2,-2,-2,5,-2,5,-2,-2,-2,-2,-2,5,-2,-2,-2,-2,-2,-2,-2,-2,-2,-2,-2,-2,-2,-2,-2,-2,-2,-2,-2,-2,5,-2,-2,-2,-2,5,-2,-2,-2,-2,-2,-2,-2,-2,-2,-2,-2,5,5,5,5,5,-2,5,5,5,5,5,5,-2,-2,-2,5,5,-2,5,5,-2,-2,-2,-2,5,-2,-2,-2,5,5,-2,-2,5,-2,-2,2,-2,5,-2,-2,5,-2,5,-2,5,5,5,1,-2,5,5,5,5,5,-2,5,-2,5,5,1,5,5,5,1,5,5,5,5,5,5,5,5,5,-2,5,5,5,5,5,5,5,5,-2,5,-2,5,5,-2,5,5,5,5,5,5,5,5,5,5,5,5,5,-2,5,5,5,5,5,5,5,5,1,1,5,5,5,5,1,2,5,5,5,5,5,5,5,5,5,1,1,1,1,1,5,5,5,5,5,5,5,5,1,5,5,5,-2,5,-2,5,5,5,5,5,5,-2,-2,-2,5,5,-2,5,5,5,5,5,5,5,5,5,5,5,5,-2,-2,-2,-2,-2,-2,5,5,5,-2,5,-2,5,5,5,-2,5,5,1,-2,5,5,5,5,5,5,1,5,-2,-2,5,5,-2,-2,5,-2,-2,5,5,5,5,5,5,5,-2,5,5,5,5,5,5,5,-2,5,5,5,5,1,5,5,5,5,5,5,5,5,5,5,5,5,1,5,5,1,1,5,5,5],[3,1,3,2,1,1,2,3,3,-2,-2,-2,-2,-2,5,-2,-2,5,-2,-2,5,1,-2,-2,-2,-2,-2,-2,-2,-2,5,1,5,-2,-2,-2,-2,-2,5,-2,-2,-2,-2,-2,-2,-2,-2,-2,-2,-2,-2,-2,-2,-2,-2,-2,-2,-2,-2,-2,-2,-2,5,-2,5,-2,5,-2,5,5,5,-2,-2,-2,-2,-2,5,5,-2,-2,-2,-2,-2,-2,-2,5,5,-2,-2,5,5,5,5,5,5,5,1,5,5,5,5,5,5,-2,5,5,5,5,5,5,5,5,5,5,5,5,-2,5,-2,-2,-2,5,5,5,5,5,5,5,5,5,-2,-2,-2,5,-2,5,-2,1,5,5,5,5,5,1,5,2,2,1,2,3,-2,1,1,1,1,1,5,1,1,5,1,1,5,1,1,2,2,3,5,1,5,3,3,3,1,1,1,1,2,1,5,1,5,5,2,1,5,1,1,2,5,5,5,5,5,5,5,5,5,5,-2,-2,-2,-2,-2,5,5,-2,-2,5,-2,-2,-2,-2,-2,-2,-2,5,-2,-2,-2,-2,-2,-2,-2,-2,-2,-2,-2,5,-2,-2,-2,-2,-2,-2,-2,-2,-2,-2,-2,-2,5,5,5,5,5,1,5,5,1,5,-2,-2,-2,5,5,5,5,5,-2,5,-2,-2,-2,-2,-2,-2,-2,5,5,-2,-2,-2,-2,-2,-2,-2,-2,-2,-2,-2,-2,-2,5,-2,-2,-2,-2,-2,-2,-2,-2,-2,5,-2,-2,5,5,5,-2,5,5,5,-2,5,-2,-2,-2,-2,5,-2,5,5,-2,-2,5,5,5,5,5,-2,5,-2,-2,-2,-2,-2,-2,-2,-2,5,-2,-2,-2,5,5,5,5,-2,5,5,5,5,5,5,5,5,1,5,1,1,5,5,5,5,5,5,5,5,5,5,1,1,5,5,5,5,5,1,5,5,5,5,5,5,-2,-2,5,5,1,5,5,1,5,5,5,5,5,5,5,5,5,5,5,5,5,5,5,1,5,5,1,5,5,5,5,5,-2,5,5,5,5,5,5,5,5,5,5,5,5,1,5,5,5,5,5,1,5,5,1,1,1,1,2,2,1,1,1,1,1,2,1,5,5,1,1,1,1,1,5,1,1,1,5,5,5,5,5,5,5,5,5,5,1,5,5,5,5,5,5,5,5,1,5,5,5,1,1,5,5,5,5,5,1,1,5,5,1,1,5,1,1,1,5,5,1,1,2,2,3],[5,2,2,3,2,5,2,3,3,-2,-2,-2,-2,-2,5,5,5,5,5,5,-2,5,-2,-2,-2,-2,-2,-2,-2,-2,5,5,5,-2,5,-2,-2,-2,5,-2,-2,5,-2,-2,-2,5,-2,-2,-2,-2,-2,-2,-2,-2,-2,-2,-2,-2,-2,-2,-2,-2,5,-2,5,-2,5,5,5,5,5,-2,-2,-2,-2,-2,-2,-2,-2,5,-2,-2,-2,-2,-2,5,5,5,5,5,5,5,5,5,5,5,5,5,5,5,5,5,5,5,5,5,5,5,5,5,5,5,5,5,5,5,5,5,-2,-2,-2,5,5,5,5,5,5,5,5,5,5,5,-2,5,5,5,-2,5,5,5,5,1,5,1,5,1,1,1,1,2,-2,5,1,1,2,1,5,1,1,1,1,1,1,1,1,2,2,2,1,1,1,3,3,3,1,2,5,2,3,1,1,1,5,5,5,1,1,1,5,3,5,5,5,5,5,5,5,5,5,5,5,-2,-2,5,5,5,5,5,5,5,-2,-2,-2,-2,5,-2,-2,5,5,5,-2,-2,-2,-2,-2,-2,-2,-2,5,5,5,5,-2,-2,5,-2,-2,-2,-2,-2,-2,-2,5,5,5,5,-2,5,5,5,1,5,-2,5,5,5,5,5,1,5,5,5,5,-2,-2,-2,-2,-2,5,5,5,5,-2,-2,-2,-2,-2,-2,-2,-2,-2,-2,-2,-2,-2,-2,-2,-2,-2,-2,-2,-2,-2,-2,5,5,-2,5,5,5,-2,5,5,5,5,5,5,5,5,5,5,5,5,-2,-2,5,5,5,5,5,5,-2,-2,-2,5,-2,-2,-2,-2,5,5,5,-2,5,5,5,5,5,5,5,5,5,5,5,5,5,5,5,5,5,5,1,5,5,5,5,5,-2,5,5,5,5,1,1,5,5,5,5,5,5,1,5,5,5,1,5,5,5,5,5,1,5,5,1,5,5,1,5,5,5,5,5,5,5,5,2,5,1,5,1,5,5,1,5,5,5,5,5,5,5,5,5,5,5,5,5,5,5,5,5,5,5,5,5,5,5,5,1,5,5,5,5,5,1,1,1,5,5,5,1,1,2,1,1,1,1,5,1,1,5,5,1,1,1,5,5,5,5,5,5,5,5,5,5,1,5,1,5,5,5,5,5,5,1,5,5,1,5,1,5,1,1,5,1,2,1,1,1,1,1,1,1,1,1,1,5,1,1,3,2,3],[-2,2,5,2,3,3,3,2,3,5,5,2,1,2,1,1,2,5,5,5,5,2,1,1,5,1,1,-2,5,5,5,1,5,1,1,1,1,-2,5,-2,5,5,5,5,5,-2,-2,-2,5,-2,-2,-2,-2,-2,5,5,5,1,5,5,5,5,-2,5,5,1,1,5,1,1,1,5,5,5,5,1,1,1,5,1,1,1,5,5,1,5,5,-2,5,5,5,1,1,5,5,1,5,1,5,-2,5,5,5,5,1,-2,5,5,1,5,5,1,1,5,1,2,-2,5,1,5,5,5,5,5,5,5,5,5,1,5,1,1,5,5,5,5,5,5,5,1,5,-2,-2,5,5,-2,-2,5,1,5,-2,-2,5,-2,-2,-2,2,5,5,5,-2,-2,-2,5,-2,-2,5,-2,5,3,1,3,5,5,1,5,2,2,3,3,5,1,1,1,1,2,1,2,1,2,-2,-2,-2,-2,-2,-2,-2,-2,-2,-2,-2,-2,-2,-2,-2,-2,-2,-2,-2,-2,-2,-2,-2,-2,-2,-2,-2,-2,-2,-2,-2,-2,-2,5,-2,-2,-2,-2,-2,5,-2,-2,-2,-2,-2,-2,-2,-2,-2,-2,-2,5,-2,-2,-2,-2,-2,-2,5,-2,5,-2,-2,-2,-2,5,5,-2,5,-2,5,-2,-2,1,-2,5,-2,-2,-2,1,-2,-2,5,-2,-2,-2,-2,5,5,-2,-2,5,-2,-2,5,-2,-2,-2,-2,-2,-2,-2,-2,-2,-2,5,-2,-2,-2,-2,-2,-2,-2,5,5,5,-2,-2,-2,-2,5,-2,1,5,5,5,5,1,5,5,5,-2,-2,-2,5,-2,-2,-2,1,1,5,-2,-2,-2,-2,-2,1,1,-2,-2,-2,5,5,5,5,5,5,5,2,3,5,1,5,5,5,5,1,5,5,5,-2,-2,5,3,-2,5,-2,1,-2,5,-2,5,-2,5,1,5,-2,5,1,5,1,5,1,1,5,5,5,1,-2,5,5,1,1,1,1,-2,-2,-2,-2,-2,-2,-2,-2,-2,-2,-2,-2,-2,-2,-2,-2,-2,-2,5,-2,5,5,-2,-2,-2,5,-2,-2,-2,-2,-2,-2,-2,-2,-2,-2,5,-2,-2,-2,-2,-2,-2,-2,-2,-2,-2,-2,1,5,1,5,5,5,-2,-2,-2,-2,5,-2,-2,5,-2,-2,-2,-2,5,-2,-2,1,1,5,-2,-2,-2,-2,-2,-2,-2,5,-2,-2,5,5,-2,5,-2,-2,5,-2,-2,-2,5,-2,5,5,-2,1,1,5,-2,-2,5,5,5,-2],[-2,-2,-2,3,3,3,3,-2,2,3,2,3,3,3,1,1,2,1,1,1,1,2,2,2,1,2,1,5,5,5,5,1,1,2,1,1,1,5,-2,5,1,5,5,1,5,5,5,-2,5,5,5,5,5,5,5,1,-2,1,1,5,1,1,1,1,5,1,1,5,5,1,1,5,5,1,1,1,5,1,1,1,2,1,1,1,2,5,5,5,5,-2,-2,1,1,1,1,1,5,1,1,-2,1,5,5,1,-2,-2,5,5,2,5,5,5,5,1,1,1,1,1,1,1,5,5,-2,5,5,5,5,1,1,1,5,1,1,5,1,5,5,-2,-2,-2,5,-2,-2,-2,-2,-2,-2,-2,-2,-2,-2,-2,-2,-2,-2,-2,5,5,-2,-2,-2,-2,-2,-2,-2,-2,-2,-2,-2,5,5,1,-2,-2,5,-2,3,2,1,2,1,2,2,1,5,1,1,1,1,1,-2,-2,-2,-2,-2,-2,-2,-2,-2,-2,-2,-2,-2,-2,-2,-2,-2,-2,-2,-2,-2,-2,-2,-2,-2,-2,-2,-2,-2,-2,-2,-2,-2,-2,-2,-2,-2,-2,-2,-2,-2,-2,-2,-2,-2,-2,-2,-2,-2,5,-2,5,-2,-2,-2,-2,-2,-2,-2,-2,-2,-2,-2,-2,-2,-2,5,-2,-2,5,5,-2,-2,1,-2,5,-2,-2,-2,5,1,-2,3,-2,-2,-2,-2,-2,5,5,5,5,-2,5,5,-2,-2,5,5,-2,-2,-2,-2,-2,-2,-2,-2,5,-2,-2,-2,-2,-2,-2,-2,-2,-2,-2,-2,-2,-2,-2,5,-2,5,-2,-2,-2,-2,-2,-2,5,-2,-2,5,-2,-2,5,1,5,-2,-2,-2,-2,-2,-2,-2,-2,-2,-2,-2,5,5,5,-2,-2,-2,-2,5,1,-2,-2,-2,-2,-2,-2,-2,5,5,1,-2,-2,-2,-2,-2,-2,-2,-2,-2,-2,-2,-2,-2,-2,1,5,-2,5,5,5,5,5,5,1,5,-2,5,5,5,5,-2,-2,5,1,1,-2,-2,-2,-2,-2,-2,-2,-2,-2,-2,-2,-2,-2,-2,-2,-2,-2,-2,-2,-2,-2,-2,-2,-2,-2,-2,-2,-2,-2,-2,-2,-2,-2,-2,-2,-2,-2,-2,-2,-2,-2,-2,-2,-2,-2,-2,-2,-2,-2,-2,-2,-2,-2,-2,-2,-2,-2,-2,-2,-2,-2,-2,-2,-2,-2,-2,-2,-2,-2,-2,-2,-2,5,-2,-2,-2,-2,-2,-2,5,-2,-2,-2,-2,-2,5,-2,-2,-2,-2,-2,-2,-2,-2,-2,-2,-2,-2,5,-2,-2,-2,5,-2,-2,-2],[1,5,3,1,5,5,1,3,2,-2,-2,-2,-2,-2,-2,-2,-2,-2,-2,-2,5,1,-2,-2,-2,-2,-2,-2,-2,-2,5,5,5,-2,-2,-2,-2,-2,-2,-2,-2,-2,-2,-2,-2,-2,-2,-2,-2,-2,-2,-2,-2,-2,-2,-2,-2,-2,-2,-2,-2,-2,-2,-2,-2,-2,-2,-2,-2,-2,-2,-2,-2,-2,-2,-2,-2,-2,-2,-2,-2,-2,-2,-2,-2,-2,-2,-2,-2,-2,-2,5,-2,5,5,5,5,-2,5,5,5,-2,-2,-2,-2,5,-2,5,5,5,5,-2,-2,5,-2,-2,-2,-2,-2,-2,-2,-2,-2,-2,-2,5,5,-2,-2,-2,-2,-2,-2,-2,-2,-2,-2,-2,5,-2,5,5,1,1,1,2,2,1,3,2,5,5,5,1,2,1,5,5,5,5,1,1,5,1,1,2,1,3,5,1,1,3,3,3,1,1,5,1,1,5,5,1,5,-2,5,1,1,1,5,1,1,5,5,5,-2,5,5,5,5,5,-2,-2,-2,-2,5,1,5,-2,-2,1,-2,-2,-2,-2,-2,-2,-2,-2,-2,-2,-2,-2,-2,-2,-2,-2,5,-2,-2,-2,-2,-2,-2,-2,-2,-2,-2,-2,-2,-2,-2,-2,5,5,5,5,5,1,5,5,1,5,-2,-2,-2,-2,5,5,1,5,-2,-2,-2,-2,-2,-2,-2,-2,-2,-2,-2,-2,-2,-2,-2,-2,-2,-2,-2,-2,-2,-2,-2,-2,-2,-2,-2,-2,-2,-2,-2,-2,-2,5,-2,-2,-2,-2,-2,-2,-2,-2,-2,-2,-2,-2,5,1,5,-2,-2,-2,-2,-2,-2,-2,-2,-2,5,5,-2,-2,-2,-2,-2,-2,-2,-2,-2,-2,-2,-2,-2,-2,-2,5,1,5,5,-2,-2,-2,-2,-2,-2,-2,-2,-2,5,-2,5,5,-2,5,-2,5,-2,-2,5,5,-2,5,1,5,-2,-2,5,5,-2,5,-2,-2,5,5,1,5,-2,-2,5,5,1,-2,5,1,5,5,1,5,-2,-2,-2,5,-2,5,5,5,5,5,5,5,1,5,2,-2,5,-2,5,5,-2,-2,5,5,1,5,5,5,-2,5,5,5,5,5,5,5,5,1,5,2,5,1,1,2,1,2,1,1,1,1,1,2,1,1,1,5,5,1,1,5,1,1,1,1,5,2,1,1,-2,5,-2,-2,5,-2,5,5,1,1,1,5,5,5,5,5,-2,1,5,5,1,1,1,5,5,1,5,1,3,2,5,5,5,1,1,1,1,3,5,5,5,1,2,2,3],[5,5,2,1,5,-2,5,3,2,-2,-2,-2,-2,-2,-2,-2,-2,-2,-2,-2,5,5,-2,-2,-2,-2,-2,-2,-2,-2,1,1,5,-2,-2,-2,-2,-2,-2,-2,-2,-2,-2,-2,-2,-2,-2,-2,-2,-2,-2,-2,-2,-2,-2,-2,-2,-2,-2,-2,-2,-2,-2,-2,-2,-2,-2,-2,-2,-2,-2,-2,-2,-2,-2,-2,-2,-2,-2,-2,-2,-2,-2,-2,-2,-2,5,-2,-2,-2,5,5,5,5,5,5,5,-2,5,5,5,-2,-2,5,5,-2,5,1,1,5,5,5,5,5,5,-2,-2,-2,-2,-2,-2,-2,-2,-2,-2,5,-2,-2,-2,-2,-2,-2,-2,-2,-2,-2,-2,-2,5,-2,5,1,1,2,1,2,2,2,3,2,5,5,-2,5,1,1,5,5,1,5,5,5,5,2,1,1,3,3,1,1,1,3,2,3,1,1,5,2,3,5,1,1,5,5,1,1,1,1,5,1,5,5,5,5,-2,-2,5,5,5,5,5,-2,5,-2,5,5,5,-2,-2,5,-2,-2,-2,-2,-2,-2,-2,-2,-2,-2,-2,-2,-2,-2,-2,-2,-2,-2,-2,-2,-2,-2,-2,-2,-2,-2,-2,-2,-2,-2,-2,-2,-2,5,-2,-2,-2,5,-2,-2,5,5,5,-2,-2,5,5,5,1,5,5,5,-2,-2,-2,-2,-2,-2,-2,-2,-2,-2,-2,-2,-2,-2,-2,-2,-2,-2,-2,-2,-2,-2,-2,-2,-2,-2,-2,-2,-2,-2,5,-2,5,-2,-2,-2,-2,-2,-2,-2,-2,5,-2,-2,5,5,5,5,-2,-2,-2,-2,5,5,5,-2,-2,5,5,-2,-2,-2,-2,-2,-2,-2,-2,-2,-2,-2,-2,-2,-2,5,1,5,5,-2,5,-2,-2,-2,5,-2,-2,-2,1,5,5,5,5,5,5,5,5,5,5,5,5,5,1,5,5,5,5,5,5,5,-2,5,5,5,5,5,-2,-2,5,5,1,5,1,1,5,5,1,5,5,-2,-2,5,5,5,5,5,5,5,5,5,5,5,3,-2,5,-2,5,5,-2,5,-2,-2,-2,5,5,-2,-2,5,5,5,5,5,-2,5,5,5,1,2,5,5,1,1,5,5,5,1,1,-2,5,1,1,1,5,1,1,1,5,1,2,5,1,1,1,1,1,1,5,5,1,5,1,5,5,1,1,1,1,5,5,1,5,5,1,1,5,5,5,5,1,1,1,5,1,1,3,1,1,1,2,1,1,1,1,3,5,5,1,1,1,2,2],[-2,1,1,2,1,3,5,1,3,-2,-2,-2,-2,-2,5,-2,-2,-2,-2,-2,-2,5,-2,-2,-2,-2,-2,-2,-2,-2,-2,5,5,-2,-2,-2,-2,-2,-2,-2,-2,-2,-2,-2,-2,-2,-2,-2,-2,-2,-2,-2,-2,-2,-2,-2,-2,-2,-2,-2,-2,5,-2,-2,-2,-2,5,-2,-2,1,5,-2,-2,-2,-2,-2,-2,-2,-2,-2,-2,-2,-2,-2,-2,-2,1,-2,-2,-2,-2,-2,-2,-2,-2,1,5,-2,1,-2,5,5,1,-2,-2,-2,-2,5,5,5,-2,-2,5,1,1,-2,-2,-2,-2,-2,-2,5,-2,5,-2,-2,-2,-2,5,-2,-2,-2,-2,-2,5,5,-2,-2,5,5,1,-2,-2,-2,-2,-2,-2,5,-2,-2,3,-2,-2,1,1,5,5,2,5,1,5,-2,5,-2,1,1,5,1,2,2,5,3,3,3,1,2,1,3,1,2,2,3,5,1,5,1,2,5,5,5,-2,5,-2,5,5,5,-2,-2,-2,5,-2,5,-2,5,-2,-2,-2,-2,-2,-2,-2,-2,-2,-2,-2,-2,-2,-2,-2,-2,-2,-2,-2,-2,-2,-2,-2,-2,-2,-2,-2,-2,-2,-2,5,-2,-2,-2,-2,-2,-2,-2,-2,5,-2,-2,-2,5,-2,-2,5,5,-2,-2,-2,5,1,5,5,5,-2,-2,-2,-2,5,-2,-2,-2,-2,5,-2,5,-2,-2,-2,-2,-2,-2,-2,-2,-2,-2,-2,-2,-2,-2,-2,-2,-2,-2,-2,-2,-2,-2,-2,-2,5,1,-2,5,-2,-2,-2,-2,5,5,-2,5,-2,-2,-2,-2,-2,5,-2,-2,5,5,1,5,5,-2,-2,-2,-2,-2,-2,-2,-2,-2,-2,-2,-2,-2,-2,5,5,-2,1,-2,-2,5,5,-2,5,5,-2,-2,-2,-2,-2,-2,-2,-2,-2,5,5,-2,5,-2,-2,-2,-2,-2,1,5,5,1,-2,-2,-2,5,5,1,1,1,-2,-2,5,2,1,1,2,2,5,-2,1,1,-2,1,5,5,-2,1,1,1,1,5,5,-2,-2,-2,3,1,1,-2,5,-2,-2,-2,5,5,-2,1,-2,1,5,-2,-2,-2,-2,5,5,-2,-2,1,-2,1,5,-2,-2,-2,5,1,-2,5,5,-2,-2,5,-2,-2,1,1,1,5,5,1,1,1,5,5,5,1,1,1,1,1,5,5,5,-2,-2,5,1,1,1,5,-2,-2,5,-2,-2,5,5,-2,5,1,1,1,1,5,5,1,1,3,1,5,1,2,5,2,1,2,1,5,5,1,1,1,2],[3,2,3,3,3,3,2,2,1,2,2,2,2,3,3,3,3,2,2,2,3,2,5,1,5,1,5,5,5,5,1,1,1,1,2,1,1,1,5,1,5,1,5,1,1,5,5,5,5,1,5,5,5,5,5,5,5,5,5,5,5,2,1,1,1,1,5,1,5,1,5,5,5,5,5,1,1,1,5,5,5,5,5,5,1,1,5,5,1,1,1,1,5,1,5,5,1,1,5,5,1,5,5,5,5,5,5,1,5,5,5,5,5,1,1,1,5,5,1,1,1,1,5,5,5,5,5,5,5,5,5,5,5,5,5,5,5,1,5,5,5,1,5,5,1,1,1,5,1,1,1,5,5,5,5,5,5,5,5,5,5,-1,5,5,5,5,5,5,5,5,5,1,5,5,5,5,1,1,1,1,5,5,1,1,5,1,5,5,1,5,-1,-2,-2,5,-2,-2,-2,5,-2,-1,-1,-2,-1,1,5,5,5,-1,-1,5,-2,5,-1,-1,5,-2,-1,-1,-1,-1,-1,-1,5,-2,-1,-2,5,1,-2,-2,2,-2,-1,-2,5,-2,-1,-2,-2,-1,-1,-1,-2,-1,5,-1,-1,-2,-2,-2,-1,-2,5,5,5,5,5,-1,5,-1,5,5,5,5,5,-1,5,5,-1,5,5,-1,5,5,5,5,5,5,1,5,5,5,5,5,5,-1,5,-1,5,-1,1,-1,5,-1,-1,5,-1,1,5,5,5,5,5,5,-1,-1,5,5,-1,-1,5,5,1,5,1,1,5,5,5,5,5,5,5,5,-1,5,5,5,5,5,5,1,5,5,-1,-2,-1,5,5,5,5,5,5,5,5,5,1,1,1,5,5,1,5,5,5,5,5,5,5,5,1,5,5,1,5,5,5,5,5,5,5,5,5,5,5,5,5,5,5,5,5,5,5,5,5,5,5,5,5,5,5,5,5,5,5,5,-1,5,5,5,5,-1,-1,5,5,-1,5,5,5,5,5,5,5,5,5,5,5,5,5,5,5,5,5,-1,5,5,5,-1,-1,5,-1,1,-1,5,-2,-1,-1,5,-2,-1,5,5,5,-1,-1,-1,5,5,-1,5,-1,-1,-1,-2,5,5,5,5,5,-2,-1,-1,5,2,5,-1,5,-1,5,5,5,-1,5,5,5,-1,5,5,5,5,5,5,5,5,5,5,5,5,5,5,5,-1,-1,5,5,5,5,5,5,5,-1],[-1,1,1,3,2,3,2,1,5,1,1,1,2,2,3,3,3,2,2,3,3,2,1,1,5,1,5,5,5,5,1,1,1,2,3,2,2,1,5,1,5,5,5,5,5,1,5,5,5,5,5,5,5,5,5,5,5,1,1,5,5,2,1,2,1,2,1,1,1,1,5,5,5,1,5,3,1,1,5,1,1,5,1,5,1,1,5,5,1,5,1,1,5,2,1,1,1,1,1,5,5,5,5,5,5,5,1,1,1,5,5,5,5,1,1,1,5,1,1,1,1,1,5,5,5,5,1,5,1,1,5,5,5,5,5,5,5,1,5,5,5,5,5,5,1,5,5,5,5,5,1,5,5,5,5,5,5,5,5,5,-1,-1,5,-1,5,5,5,5,5,5,5,5,-1,5,5,5,3,1,1,5,5,1,1,2,5,1,5,5,1,1,5,-2,-1,-1,-1,-1,-1,-2,-1,5,-2,-1,5,5,5,5,-1,-1,-1,5,-1,5,5,5,5,-1,5,5,-1,5,-1,5,5,5,5,5,5,5,-1,-1,-1,-2,-1,-2,5,-2,-1,-2,-1,5,-1,5,-2,-2,5,-2,-1,-2,-1,-1,-2,-2,-1,5,5,5,5,-1,5,5,5,5,5,5,5,5,5,5,-1,-1,5,5,5,5,5,5,5,5,5,5,5,5,5,5,5,5,1,5,5,5,1,5,5,-1,5,-1,5,5,5,1,5,5,5,5,5,5,5,5,5,5,5,5,1,5,1,1,5,5,5,5,5,5,5,5,5,5,5,5,5,5,5,5,5,5,5,-2,5,5,5,5,5,5,5,1,5,5,1,1,5,5,5,5,5,5,5,5,5,5,5,5,5,5,5,5,5,5,5,5,5,5,-1,5,5,-1,5,5,5,1,5,5,5,1,5,1,5,5,5,5,5,5,5,5,5,5,5,-1,-1,5,-1,-1,5,-1,-1,5,5,-1,-1,5,5,-1,5,5,5,5,5,5,5,5,5,5,5,5,-1,-2,5,-1,5,-1,-1,-1,5,-1,-1,-1,-1,-2,-1,5,-2,-2,-1,5,5,-1,-1,5,-1,-1,5,-2,-1,-1,-1,-1,-1,5,5,5,-1,5,-1,-1,5,5,-1,5,5,-1,5,-1,5,-1,5,5,5,-1,-1,5,5,5,5,5,5,5,5,5,5,5,5,5,5,-1,-1,5,5,-1,5,5,-1,-1,-1],[5,1,1,1,2,2,2,3,3,1,5,5,5,5,-2,5,1,5,5,5,1,1,-2,-2,-2,-2,-2,-2,-2,-2,5,1,5,5,5,5,-2,1,5,5,-2,-2,-2,-2,-2,-2,-2,-2,-2,-2,-2,-2,-2,-2,-2,-2,-2,-2,-2,-2,-2,5,5,5,5,-2,1,5,5,5,5,-2,-2,-2,-2,-2,-2,5,-2,-2,-2,-2,-2,-2,5,5,5,5,-2,5,5,5,5,5,5,1,5,-2,5,5,5,5,5,5,5,5,5,5,5,5,5,5,1,5,5,5,-2,5,5,5,5,5,5,5,-2,5,-2,5,5,5,-2,5,-2,-2,5,-2,-2,1,5,5,5,5,5,5,1,5,5,5,1,1,2,5,5,5,1,1,1,1,5,5,1,5,1,5,2,1,1,1,1,3,1,3,3,2,2,3,1,3,2,3,1,3,5,5,1,1,1,2,1,5,5,5,5,5,5,-2,-2,5,5,5,5,5,-2,5,-2,5,-2,-2,-2,-2,-2,-2,-2,-2,-2,-2,-2,-2,-2,-2,-2,-2,-2,-2,-2,-2,-2,-2,-2,-2,5,-2,-2,-2,-2,-2,-2,-2,-2,-2,-2,-2,-2,5,5,5,-2,5,5,5,1,5,5,5,5,5,1,5,5,5,-2,5,5,-2,5,-2,-2,-2,-2,-2,-2,-2,-2,-2,-2,-2,-2,-2,-2,-2,-2,-2,-2,-2,-2,5,-2,-2,-2,-2,-2,-2,-2,-2,-2,5,-2,5,-2,5,-2,-2,5,-2,5,-2,5,5,5,-2,-2,-2,-2,5,5,5,5,5,5,5,5,-2,-2,-2,-2,-2,-2,-2,-2,-2,5,5,-2,5,-2,5,1,5,5,-2,-2,-2,5,-2,5,5,5,5,5,5,5,5,5,5,5,5,5,-2,5,5,5,5,5,5,1,5,5,5,5,5,5,5,1,1,1,2,5,-2,5,1,1,1,1,1,5,5,5,1,5,5,5,1,5,1,2,1,1,5,5,5,5,-2,1,5,5,5,5,5,5,5,5,5,5,5,5,1,5,5,5,5,5,1,5,-2,5,5,5,5,5,-2,5,5,5,5,1,1,5,5,5,1,5,5,2,1,1,5,5,2,3,1,5,5,5,5,5,5,5,5,1,5,5,5,5,5,5,1,5,5,5,5,5,5,5,5,5,5,1,5,1,5,1,5,5,5,1,1,1,1,1,2,5,1,1,1,5,5,5,1,1,1,2],[5,5,-2,1,-2,5,1,1,2,-2,-2,-2,-2,-2,5,-2,5,-2,-2,-2,-2,5,-2,-2,-2,-2,-2,-2,-2,-2,-2,-2,-2,-2,-2,-2,-2,-2,-2,-2,-2,-2,-2,-2,-2,-2,-2,-2,-2,-2,-2,-2,-2,-2,-2,-2,-2,-2,-2,-2,-2,-2,-2,-2,-2,-2,-2,-2,-2,-2,-2,-2,-2,-2,-2,-2,-2,-2,-2,-2,-2,-2,-2,-2,-2,-2,-2,-2,-2,-2,-2,-2,-2,-2,-2,5,-2,-2,5,-2,-2,-2,-2,-2,-2,-2,-2,-2,5,-2,-2,-2,-2,5,-2,-2,-2,-2,-2,-2,-2,-2,-2,-2,-2,-2,-2,-2,-2,-2,-2,-2,-2,-2,-2,-2,-2,-2,-2,5,-2,-2,-2,-2,-2,-2,-2,-2,-2,-2,-2,-2,-2,1,1,1,1,1,1,1,2,1,1,1,1,2,2,1,1,2,1,3,3,3,1,2,1,1,1,1,1,1,1,-2,-2,1,5,1,5,1,1,1,1,-2,-2,-2,-2,-2,-2,-2,-2,5,-2,-2,-2,-2,-2,-2,-2,-2,-2,-2,-2,-2,-2,-2,-2,-2,-2,-2,-2,-2,-2,-2,-2,-2,-2,-2,-2,-2,-2,-2,-2,-2,-2,-2,-2,-2,-2,-2,-2,-2,-2,-2,-2,1,-2,3,5,-2,3,1,-2,-2,-2,5,-2,-2,5,-2,-2,-2,-2,-2,-2,-2,-2,-2,-2,-2,-2,-2,-2,-2,-2,-2,-2,-2,-2,-2,-2,-2,-2,-2,-2,-2,-2,-2,-2,-2,-2,-2,-2,-2,-2,-2,-2,-2,-2,-2,-2,-2,-2,-2,-2,-2,-2,-2,-2,-2,-2,-2,-2,-2,-2,-2,-2,-2,-2,5,-2,-2,-2,-2,-2,-2,-2,-2,-2,-2,-2,-2,-2,-2,-2,1,2,-2,-2,-2,-2,-2,-2,-2,5,-2,-2,-2,-2,-2,-2,5,-2,-2,-2,-2,-2,-2,-2,-2,-2,-2,-2,-2,-2,1,5,5,-2,-2,-2,1,-2,-2,1,2,-2,-2,-2,-2,1,1,1,1,-2,5,5,5,-2,5,-2,5,5,1,5,5,5,-2,-2,1,1,-2,1,-2,-2,5,-2,-2,-2,-2,-2,1,1,-2,-2,1,1,-2,-2,-2,1,1,5,-2,-2,-2,-2,-2,1,-2,-2,1,1,5,3,3,1,1,2,3,5,1,2,1,1,1,1,2,3,1,5,1,1,5,-2,-2,-2,-2,5,-2,-2,-2,-2,5,5,1,5,-2,-2,-2,-2,5,-2,1,-2,-2,-2,5,1,-2,5,1,-2,5,1,1,-2,1,5,2,-2,2,1,1,-2,1,5,1,2,2,3],[-2,1,-2,3,5,2,2,2,3,1,-2,5,5,5,2,5,1,-2,-2,5,-2,1,-2,-2,-2,-2,-2,-2,-2,-2,5,-2,5,-2,-2,-2,-2,1,5,5,-2,-2,-2,-2,-2,-2,-2,-2,-2,-2,-2,-2,-2,-2,-2,-2,-2,-2,-2,-2,-2,-2,-2,-2,-2,-2,5,-2,-2,5,-2,-2,-2,-2,-2,-2,-2,-2,-2,-2,-2,-2,5,-2,-2,-2,-2,-2,-2,-2,5,5,-2,-2,-2,-2,-2,-2,1,-2,-2,5,-2,-2,-2,-2,-2,-2,-2,-2,-2,5,-2,5,-2,-2,-2,-2,5,-2,-2,-2,-2,-2,-2,5,-2,-2,5,-2,-2,-2,5,5,-2,-2,-2,5,-2,5,-2,-2,-2,-2,-2,5,-2,-2,5,5,-2,-2,-2,5,5,2,1,1,5,1,5,1,5,-2,1,2,2,1,1,1,1,3,3,3,2,2,1,3,1,1,2,3,1,-2,5,1,5,1,1,1,5,-2,1,-2,5,1,5,-2,5,-2,-2,5,-2,-2,-2,-2,-2,-2,-2,-2,-2,-2,-2,-2,-2,-2,-2,-2,-2,-2,-2,-2,-2,-2,-2,-2,-2,-2,-2,-2,-2,-2,-2,-2,-2,1,-2,-2,-2,-2,-2,-2,-2,-2,-2,-2,-2,-2,5,-2,1,1,-2,-2,-2,1,-2,-2,5,5,-2,-2,-2,-2,-2,-2,-2,-2,-2,-2,5,5,-2,-2,-2,-2,-2,-2,-2,-2,-2,-2,-2,-2,-2,-2,-2,-2,-2,-2,-2,-2,-2,-2,-2,-2,5,-2,-2,-2,-2,-2,-2,-2,-2,-2,-2,-2,-2,-2,5,-2,-2,-2,-2,5,-2,-2,-2,-2,-2,-2,-2,-2,-2,-2,-2,-2,-2,-2,-2,-2,-2,-2,-2,1,2,-2,-2,-2,-2,-2,-2,-2,5,5,-2,-2,-2,5,-2,5,-2,-2,-2,-2,-2,5,-2,-2,-2,-2,-2,-2,-2,5,5,-2,-2,-2,5,1,-2,-2,1,1,-2,-2,1,1,1,1,1,5,1,1,5,1,-2,5,5,5,1,1,5,1,1,-2,-2,-2,5,-2,1,1,-2,1,-2,-2,-2,-2,5,1,1,-2,-2,3,1,5,-2,-2,-2,1,1,-2,-2,-2,-2,1,5,-2,-2,-2,-2,5,1,5,-2,-2,5,1,-2,-2,1,1,1,2,1,3,3,1,-2,-2,-2,1,-2,-2,5,5,1,-2,5,5,5,5,5,1,-2,-2,-2,-2,-2,-2,-2,1,-2,-2,5,1,1,-2,5,1,5,-2,5,-2,5,5,1,2,1,1,5,1,-2,1,-2,1,2,2,1],[1,3,3,3,3,3,2,1,3,2,5,1,5,1,3,1,2,-2,5,5,5,2,-2,-2,-2,-2,-2,-2,-2,-2,-2,-2,5,5,5,-2,5,1,1,5,-2,-2,-2,-2,-2,-2,-2,-2,-2,-2,-2,-2,-2,-2,-2,-2,-2,-2,-2,-2,-2,-2,-2,5,5,-2,5,-2,1,5,5,-2,-2,-2,-2,-2,-2,-2,-2,-2,-2,-2,-2,-2,-2,-2,5,-2,-2,-2,5,1,5,-2,5,1,-2,5,5,5,-2,5,5,5,-2,5,-2,-2,-2,5,-2,-2,5,5,-2,5,-2,-2,5,-2,-2,-2,2,1,-2,5,-2,5,5,5,-2,-2,-2,5,-2,-2,-2,5,-2,1,-2,-2,-2,5,5,-2,5,-2,5,5,-2,-2,5,1,1,1,1,1,1,1,1,5,-2,5,1,5,5,5,5,1,5,3,3,1,2,2,2,1,1,2,2,3,1,5,5,1,1,2,2,5,-2,-2,5,-2,-2,-2,-2,-2,-2,-2,-2,-2,-2,-2,-2,-2,-2,-2,-2,-2,-2,-2,-2,-2,-2,-2,-2,-2,-2,-2,-2,-2,-2,-2,-2,-2,-2,-2,-2,-2,-2,-2,-2,-2,-2,-2,-2,-2,-2,-2,-2,-2,-2,-2,-2,-2,-2,5,5,-2,1,5,5,-2,-2,-2,5,5,-2,5,-2,-2,-2,-2,-2,-2,-2,-2,-2,-2,-2,-2,-2,-2,-2,-2,-2,-2,2,-2,-2,-2,-2,-2,-2,-2,-2,-2,-2,-2,-2,-2,-2,-2,-2,-2,-2,-2,5,-2,-2,-2,-2,-2,-2,-2,-2,-2,-2,-2,-2,-2,-2,-2,-2,-2,-2,-2,5,5,5,-2,-2,-2,-2,-2,-2,-2,-2,-2,-2,-2,-2,-2,-2,1,2,1,-2,-2,-2,-2,5,-2,1,5,-2,-2,5,1,5,1,-2,-2,-2,-2,5,5,-2,-2,-2,-2,-2,-2,1,1,1,1,-2,-2,1,1,1,-2,1,1,-2,-2,1,-2,5,1,1,1,5,5,5,1,-2,1,5,1,1,2,1,5,5,-2,-2,5,-2,-2,1,5,5,1,-2,-2,-2,-2,-2,-2,5,-2,-2,1,1,-2,-2,5,-2,1,5,-2,-2,-2,-2,-2,-2,-2,-2,-2,-2,-2,1,-2,-2,-2,5,5,-2,-2,5,1,5,1,5,1,1,1,-2,-2,-2,5,-2,-2,-2,-2,5,-2,5,-2,-2,5,1,5,-2,-2,-2,-2,-2,5,-2,5,5,-2,5,5,1,5,1,5,5,-2,-2,5,-2,-2,-2,1,5,5,1,1,1,1,-2,1,1,1,1],[5,3,3,2,3,2,2,3,3,5,5,5,5,5,3,1,2,5,1,1,1,1,-2,-2,-2,-2,-2,-2,5,-2,5,5,1,5,5,5,5,-2,5,-2,-2,-2,-2,-2,-2,-2,-2,-2,-2,-2,-2,-2,-2,-2,-2,-2,-2,-2,-2,-2,-2,5,5,5,5,5,5,5,5,5,5,-2,-2,-2,-2,5,5,5,-2,-2,5,-2,-2,5,-2,5,1,5,5,5,5,1,5,5,5,5,5,5,5,5,5,5,5,5,5,5,5,5,5,5,-2,5,5,1,5,5,5,5,5,5,5,1,5,5,5,5,5,5,2,2,-2,-2,-2,5,5,5,-2,1,5,5,5,5,5,5,5,5,5,5,5,5,5,5,5,5,5,1,5,1,5,5,5,5,5,5,1,1,1,5,1,1,1,3,2,2,1,2,1,2,1,3,1,3,1,5,1,1,2,2,2,1,5,5,5,5,5,5,5,5,-2,5,5,5,5,5,5,5,-2,-2,5,-2,5,-2,-2,-2,-2,-2,-2,-2,-2,-2,-2,-2,-2,-2,-2,5,-2,-2,-2,-2,5,-2,-2,-2,5,-2,5,5,-2,-2,5,5,-2,5,-2,-2,-2,5,-2,5,5,5,5,5,5,5,1,5,5,5,5,5,5,-2,5,5,-2,5,5,5,5,5,-2,-2,-2,5,-2,5,-2,-2,-2,-2,-2,5,-2,5,-2,-2,-2,-2,-2,-2,-2,-2,-2,-2,-2,5,-2,5,-2,-2,5,-2,-2,-2,5,5,5,5,5,-2,5,5,5,5,5,5,5,5,5,5,5,-2,-2,-2,-2,5,-2,-2,-2,-2,-2,-2,-2,5,1,1,5,-2,1,5,5,5,1,5,5,5,5,2,5,5,5,5,5,5,3,5,5,5,5,5,5,5,1,5,5,5,5,5,5,5,1,1,1,1,5,5,1,1,1,1,1,1,1,5,5,1,5,5,5,1,1,1,2,1,5,5,5,5,5,-2,1,1,5,5,-2,5,5,-2,5,-2,5,1,5,5,5,5,5,5,5,5,5,-2,5,5,5,1,5,-2,5,5,5,5,5,5,5,-2,-2,5,5,5,1,5,5,5,5,5,5,5,5,5,5,5,1,1,5,5,1,5,5,5,5,1,1,5,5,5,5,5,5,5,5,5,1,5,1,1,1,5,5,5,5,1,1,1,1,1,5,1,5,1,5,1,5,5,5,1,1,1,1],[5,3,3,3,1,2,3,3,3,-2,-2,5,5,5,1,1,1,5,5,5,5,5,-2,-2,-2,-2,-2,-2,-2,-2,5,5,5,-2,5,5,-2,-2,5,-2,-2,-2,-2,-2,-2,-2,-2,-2,-2,-2,-2,-2,-2,-2,-2,-2,-2,-2,-2,-2,-2,-2,5,5,5,5,5,5,5,5,5,-2,-2,-2,-2,-2,-2,5,-2,-2,-2,-2,-2,-2,-2,-2,5,-2,-2,5,5,1,5,5,5,5,5,5,5,5,5,5,5,-2,5,5,5,1,5,5,-2,5,5,1,5,5,-2,5,5,-2,5,5,5,5,-2,5,-2,5,5,5,-2,-2,-2,-2,-2,5,-2,1,5,5,5,5,5,5,5,5,5,1,2,1,2,5,5,5,1,1,5,1,5,5,1,5,5,5,1,1,1,1,1,1,1,3,2,3,2,2,1,3,2,2,2,3,5,5,1,2,1,1,2,1,5,5,5,5,-2,5,5,5,5,5,5,-2,-2,5,5,5,-2,5,5,-2,-2,-2,-2,-2,-2,-2,-2,-2,-2,-2,-2,-2,-2,-2,-2,-2,-2,-2,-2,-2,-2,-2,-2,-2,5,-2,-2,-2,-2,-2,-2,-2,-2,5,-2,-2,-2,-2,5,-2,5,5,5,5,5,5,1,5,5,5,5,5,5,-2,5,-2,5,-2,5,5,5,-2,-2,-2,-2,-2,-2,-2,-2,-2,-2,-2,-2,-2,-2,-2,-2,-2,-2,-2,-2,-2,-2,-2,-2,-2,-2,5,-2,-2,-2,-2,-2,-2,-2,-2,-2,5,5,-2,5,-2,5,5,5,5,5,5,5,1,5,-2,-2,-2,-2,-2,-2,-2,-2,-2,-2,-2,-2,-2,-2,1,1,5,5,-2,5,5,5,-2,5,5,5,5,5,5,5,5,5,5,5,5,5,5,5,5,5,5,1,5,1,5,5,5,5,5,5,5,1,5,1,1,5,5,1,1,1,5,1,1,1,5,1,5,5,5,5,5,5,1,1,1,5,5,5,5,5,5,1,5,5,5,-2,5,5,-2,5,-2,-2,5,5,5,5,5,5,5,5,5,5,-2,5,5,5,1,5,5,5,5,5,5,5,5,5,-2,-2,5,5,5,1,1,1,5,5,1,5,5,5,5,5,1,1,1,5,5,1,5,1,5,5,1,5,5,1,5,5,5,5,5,5,5,1,5,1,1,1,5,1,5,5,1,2,1,1,1,1,1,1,1,1,2,1,5,5,2,1,2,1],[5,2,2,2,5,2,3,3,3,-2,-2,-2,-2,5,5,5,5,-2,-2,5,-2,5,-2,-2,-2,-2,-2,-2,-2,-2,5,5,5,5,5,5,-2,-2,-2,-2,-2,-2,-2,-2,-2,-2,-2,-2,-2,-2,-2,-2,-2,-2,-2,-2,-2,-2,-2,-2,-2,-2,-2,5,-2,-2,5,-2,5,5,5,-2,-2,-2,-2,-2,-2,5,-2,-2,-2,-2,-2,-2,-2,-2,5,-2,-2,5,5,1,5,5,5,1,5,5,5,5,5,5,5,-2,5,5,5,1,5,5,5,-2,5,1,5,-2,-2,-2,5,-2,-2,-2,-2,5,-2,5,5,5,5,5,-2,-2,-2,-2,-2,-2,-2,1,5,5,5,1,5,1,5,5,5,1,1,1,3,5,5,1,2,1,5,1,1,5,5,5,5,5,1,1,1,1,1,1,1,3,3,3,1,2,1,2,2,3,2,3,5,5,1,2,1,1,3,1,5,5,5,5,-2,-2,-2,5,5,5,5,-2,-2,5,5,5,-2,-2,5,5,-2,-2,-2,-2,-2,-2,-2,-2,-2,-2,-2,-2,-2,-2,-2,-2,-2,-2,-2,-2,-2,-2,-2,-2,5,-2,-2,-2,-2,-2,-2,-2,-2,5,-2,-2,-2,-2,-2,-2,5,5,-2,-2,-2,5,5,-2,5,5,5,5,5,-2,5,-2,-2,-2,5,5,-2,-2,-2,-2,-2,-2,-2,-2,-2,-2,-2,-2,-2,-2,-2,-2,-2,-2,-2,-2,-2,-2,-2,-2,-2,-2,-2,5,-2,5,-2,-2,-2,-2,-2,-2,-2,5,-2,-2,-2,-2,5,-2,-2,5,5,5,5,5,5,-2,-2,-2,-2,-2,-2,-2,-2,-2,-2,-2,-2,-2,-2,5,1,5,5,-2,-2,5,5,-2,5,5,5,5,5,5,5,5,5,5,5,-2,5,5,-2,5,5,5,5,5,1,5,5,5,5,5,5,5,1,1,5,1,5,5,5,1,1,1,1,2,1,5,1,1,5,5,5,5,5,1,1,2,5,5,5,5,5,5,2,5,5,5,5,-2,5,5,5,5,5,1,5,5,5,5,5,5,5,5,5,-2,5,5,5,1,5,5,5,1,5,5,5,5,5,5,5,5,5,5,1,1,5,5,5,1,1,5,5,5,5,1,1,1,5,5,1,5,5,5,5,1,5,1,1,5,5,5,5,5,5,1,1,5,1,1,1,5,1,5,5,1,2,2,1,1,1,1,1,1,1,1,1,5,5,1,1,1,1],[2,1,3,1,5,5,3,2,3,-2,-2,-2,-2,-2,5,5,5,-2,-2,-2,5,5,-2,-2,-2,-2,-2,-2,-2,-2,5,5,5,-2,-2,-2,-2,5,-2,-2,-2,-2,-2,-2,-2,-2,-2,-2,-2,-2,-2,-2,-2,-2,-2,-2,-2,-2,-2,-2,-2,-2,-2,-2,-2,-2,5,-2,5,5,-2,-2,-2,-2,-2,-2,-2,-2,-2,-2,-2,-2,-2,-2,-2,5,5,-2,-2,5,5,5,5,5,5,5,5,5,5,5,5,-2,-2,-2,5,5,5,5,5,5,5,5,5,5,5,-2,-2,-2,-2,-2,-2,-2,5,-2,-2,5,5,5,-2,-2,-2,-2,-2,-2,-2,5,-2,5,5,5,5,5,5,5,5,1,1,1,1,1,5,5,5,5,1,1,5,1,5,5,1,1,1,1,2,2,1,3,1,1,1,3,3,2,2,2,5,1,5,1,1,1,5,5,5,1,5,1,1,5,1,1,1,1,5,5,5,5,5,5,5,-2,5,5,5,1,5,5,5,5,-2,-2,-2,-2,-2,1,-2,-2,-2,-2,-2,-2,-2,-2,-2,5,5,-2,-2,-2,5,-2,5,5,5,5,-2,-2,-2,-2,-2,-2,-2,5,1,1,5,5,5,-2,5,5,5,5,5,5,5,5,5,-2,-2,5,5,-2,5,-2,-2,5,5,-2,5,-2,-2,-2,-2,-2,-2,-2,-2,-2,-2,-2,-2,-2,-2,-2,-2,-2,-2,-2,-2,-2,-2,5,5,-2,-2,5,5,-2,5,5,-2,-2,-2,-2,5,5,5,-2,-2,-2,-2,5,-2,-2,-2,5,5,5,5,-2,-2,-2,-2,-2,-2,-2,-2,-2,-2,5,-2,-2,5,2,5,5,5,-2,5,5,5,-2,5,-2,-2,5,5,5,1,5,5,5,5,5,-2,5,5,5,5,5,5,5,2,5,5,5,5,5,5,5,5,1,5,5,5,5,1,5,1,5,5,5,5,5,5,5,-2,5,5,5,5,5,5,3,3,1,2,5,1,1,2,1,1,1,5,5,5,5,3,1,1,5,5,5,5,5,5,5,5,5,5,5,5,5,1,2,5,5,5,1,5,1,1,1,2,5,1,1,1,1,1,5,5,5,5,1,1,5,5,1,5,1,1,1,5,5,1,5,5,5,5,5,5,1,5,5,5,5,5,5,5,5,5,5,1,1,1,5,1,1,5,5,2,1,5,5,1,1,5,5,1,1,5,5,5,1,2,3,1],[3,3,3,2,1,1,3,3,3,-2,-2,-2,5,5,2,5,1,-2,5,5,5,5,-2,-2,-2,-2,-2,-2,-2,-2,5,5,5,5,5,-2,-2,-2,5,-2,-2,-2,-2,-2,-2,-2,-2,-2,-2,-2,-2,-2,-2,-2,-2,-2,-2,-2,-2,-2,-2,5,-2,5,-2,5,5,-2,5,5,5,-2,-2,-2,-2,-2,-2,5,-2,-2,-2,-2,-2,-2,-2,-2,5,-2,-2,5,5,1,5,5,5,5,5,5,5,5,5,5,-2,-2,5,5,-2,5,5,5,-2,5,-2,5,5,-2,-2,5,5,-2,-2,-2,-2,5,-2,5,-2,5,5,-2,-2,-2,-2,-2,-2,-2,-2,5,5,5,5,5,5,5,5,5,5,5,1,1,2,5,5,1,1,2,5,5,1,5,1,5,5,5,2,3,2,2,1,1,1,3,3,3,2,2,5,1,1,1,1,1,5,5,5,1,1,1,1,1,1,5,5,5,-2,5,5,5,5,5,-2,5,5,5,5,5,-2,5,5,5,-2,-2,-2,-2,-2,-2,-2,-2,-2,-2,-2,-2,-2,-2,-2,-2,-2,-2,-2,-2,-2,-2,-2,-2,5,-2,-2,-2,-2,-2,-2,-2,-2,5,5,5,-2,1,5,5,1,5,-2,5,5,5,5,5,5,-2,-2,5,5,-2,5,-2,-2,-2,-2,-2,5,-2,-2,-2,-2,5,-2,-2,-2,-2,-2,-2,-2,-2,-2,-2,-2,-2,-2,-2,-2,-2,-2,-2,-2,-2,-2,-2,-2,5,-2,-2,-2,-2,-2,-2,-2,5,-2,-2,-2,-2,-2,5,5,5,-2,-2,5,5,5,-2,-2,-2,-2,-2,-2,-2,-2,-2,-2,-2,-2,-2,-2,1,1,5,-2,-2,5,5,5,-2,5,-2,-2,5,5,5,5,5,5,5,5,-2,5,5,5,5,5,5,5,5,5,5,5,5,5,5,5,5,1,5,1,1,5,5,5,1,1,1,5,1,5,5,5,5,5,5,5,5,1,1,5,1,1,1,5,5,5,5,1,5,5,5,-2,5,-2,5,5,5,5,5,-2,5,5,5,5,5,5,1,5,-2,-2,1,5,2,5,5,5,1,5,1,1,1,5,5,5,5,5,5,1,1,5,1,1,1,1,5,5,1,5,1,5,1,5,5,1,5,5,5,5,2,1,1,1,5,5,-2,5,5,5,1,5,5,1,1,1,5,1,5,5,1,2,2,1,1,5,1,1,1,1,1,5,5,5,1,2,1,2],[-2,-2,-2,3,-2,2,-2,-2,-2,-2,-2,-2,-2,2,-2,3,3,-2,-2,2,3,3,-2,-2,-2,-2,-2,-2,-2,-2,2,3,3,-2,-2,-2,-2,-2,-2,-2,-2,-2,-2,-2,-2,-2,-2,-2,-2,-2,-2,-2,-2,-2,-2,-2,-2,-2,-2,-2,-2,-2,-2,-2,2,-2,-2,-2,-2,-2,2,-2,-2,-2,-2,-2,-2,-2,-2,-2,2,2,-2,-2,-2,-2,-2,-2,-2,-2,-2,-2,-2,-2,-2,-2,-2,-2,-2,-2,-2,-2,-2,-2,-2,-2,-2,-2,-2,-2,-2,-2,-2,-2,-2,-2,-2,-2,-2,-2,-2,-2,-2,-2,-2,-2,-2,-2,-2,-2,-2,-2,-2,2,-2,2,-2,-2,-2,-2,-2,2,-2,-2,-2,-2,-2,-2,-2,-2,-2,-2,-2,-2,-2,-2,-2,-2,-2,-2,-2,-2,-2,-2,-2,-2,-2,-2,-2,-2,-2,-2,-2,-2,-2,-2,3,2,3,-2,-2,-2,-2,-2,3,-2,-2,-2,-2,-2,-2,-2,-2,-2,-2,-2,-2,-2,-2,-2,-2,-2,-2,-2,-2,-2,-2,-2,-2,-2,-2,-2,-2,-2,-2,-2,-2,-2,-2,-2,-2,-2,-2,-2,-2,-2,-2,-2,-2,-2,-2,-2,-2,-2,-2,-2,-2,-2,-2,-2,-2,-2,-2,-2,-2,-2,-2,-2,-2,-2,-2,-2,-2,-2,-2,-2,-2,-2,-2,-2,-2,-2,-2,-2,-2,-2,-2,-2,-2,-2,-2,-2,-2,-2,-2,-2,-2,-2,-2,-2,-2,-2,-2,-2,-2,-2,-2,-2,-2,-2,-2,-2,-2,-2,-2,-2,-2,-2,-2,-2,-2,-2,-2,-2,-2,-2,-2,-2,-2,-2,-2,-2,-2,-2,-2,-2,-2,-2,-2,-2,-2,-2,-2,-2,-2,-2,-2,-2,-2,-2,-2,-2,-2,-2,-2,-2,-2,-2,-2,-2,-2,-2,-2,-2,-2,-2,-2,-2,-2,-2,-2,-2,-2,-2,-2,-2,-2,-2,-2,-2,-2,-2,-2,-2,-2,-2,-2,-2,-2,-2,-2,-2,-2,-2,-2,-2,-2,-2,-2,-2,-2,-2,-2,-2,-2,-2,-2,-2,-2,-2,-2,-2,-2,-2,-2,-2,-2,-2,-2,-2,-2,-2,-2,-2,-2,-2,-2,-2,-2,-2,-2,-2,-2,-2,-2,-2,-2,-2,-2,-2,-2,-2,-2,-2,-2,-2,-2,-2,-2,-2,-2,-2,-2,-2,-2,-2,-2,-2,-2,-2,-2,-2,-2,-2,-2,-2,-2,-2,-2,-2,-2,-2,-2,-2,-2,-2,-2,-2,-2,-2,-2,-2,-2,-2,-2,-2,-2,-2,-2,-2,-2,-2,-2,-2,-2,-2,-2,-2,-2,-2,-2,-2,-2,-2,-2,-2,-2,-2,-2,-2,-2,-2,-2,-2,-2,-2,-2,-2,-2,-2,-2],[-2,-2,-2,3,-2,-2,-2,-2,-2,-2,-2,-2,-2,-2,-2,3,3,-2,-2,2,3,3,-2,-2,-2,-2,-2,-2,-2,-2,3,3,2,-2,-2,-2,-2,-2,-2,-2,-2,-2,-2,-2,-2,-2,-2,-2,-2,-2,-2,-2,-2,-2,-2,-2,-2,-2,-2,-2,-2,-2,-2,-2,-2,-2,-2,2,-2,2,-2,-2,-2,-2,-2,-2,-2,-2,-2,-2,2,2,-2,-2,-2,-2,-2,-2,-2,-2,-2,-2,-2,-2,-2,-2,-2,-2,-2,-2,-2,-2,-2,-2,-2,-2,-2,-2,-2,-2,-2,-2,-2,-2,2,-2,-2,-2,-2,-2,2,-2,2,-2,-2,-2,-2,-2,-2,-2,-2,-2,-2,-2,-2,-2,-2,-2,-2,-2,-2,2,-2,-2,-2,-2,-2,2,-2,-2,-2,-2,-2,-2,-2,-2,-2,-2,-2,-2,-2,-2,-2,-2,-2,-2,-2,-2,-2,-2,-2,-2,-2,-2,-2,-2,3,3,3,-2,-2,-2,-2,-2,2,-2,-2,-2,-2,-2,-2,-2,-2,-2,-2,-2,-2,-2,-2,-2,-2,-2,-2,-2,-2,-2,-2,-2,-2,-2,-2,-2,-2,-2,-2,-2,-2,-2,-2,-2,-2,-2,-2,-2,-2,-2,-2,-2,-2,-2,-2,-2,-2,-2,-2,-2,-2,-2,-2,-2,-2,-2,-2,-2,-2,-2,-2,-2,-2,-2,-2,-2,-2,-2,-2,-2,-2,-2,-2,-2,-2,-2,-2,-2,-2,-2,-2,-2,-2,-2,-2,-2,-2,-2,-2,-2,-2,-2,-2,-2,-2,-2,-2,-2,-2,-2,-2,-2,-2,-2,-2,-2,-2,-2,-2,-2,-2,-2,-2,-2,-2,-2,-2,-2,-2,-2,-2,-2,-2,-2,-2,-2,-2,-2,-2,-2,-2,-2,-2,-2,-2,-2,-2,-2,-2,-2,-2,-2,-2,-2,-2,-2,-2,-2,-2,-2,-2,-2,-2,-2,-2,-2,-2,-2,-2,-2,-2,-2,-2,-2,-2,-2,-2,-2,-2,-2,-2,-2,-2,-2,-2,-2,-2,-2,-2,-2,-2,-2,-2,-2,-2,-2,-2,-2,-2,-2,-2,-2,-2,-2,-2,-2,-2,-2,-2,-2,-2,-2,-2,-2,-2,-2,-2,-2,-2,-2,-2,-2,-2,-2,-2,-2,-2,-2,-2,-2,-2,-2,-2,-2,-2,-2,-2,-2,-2,-2,-2,-2,-2,-2,-2,-2,-2,-2,-2,-2,-2,-2,-2,-2,-2,-2,-2,-2,-2,-2,-2,-2,-2,-2,-2,-2,-2,-2,-2,-2,-2,-2,-2,-2,-2,-2,-2,-2,-2,-2,-2,-2,-2,-2,-2,-2,-2,-2,-2,-2,-2,-2,-2,-2,-2,-2,-2,-2,-2,-2,-2,-2,-2,-2,-2,-2,-2,-2,-2,-2,-2,-2,-2,-2,-2,-2,-2,-2,-2,-2,-2,-2,-2,-2,-2],[1,-2,-2,1,-2,1,-2,-2,-2,1,2,3,3,3,1,2,3,2,1,3,1,1,3,3,3,3,3,2,2,2,-2,-2,1,2,2,2,1,1,-2,1,1,1,1,1,1,1,-2,1,1,-2,1,1,1,1,1,1,1,2,1,1,1,-2,-2,1,1,1,1,1,1,1,1,1,1,2,2,1,1,2,1,1,2,1,1,1,1,-2,-2,-2,-2,-2,-2,-2,-2,1,-2,-2,-2,-2,-2,-2,-2,-2,-2,-2,-2,-2,-2,-2,-2,-2,-2,-2,-2,-2,1,-2,-2,1,1,1,1,-2,-2,-2,-2,1,1,1,-2,-2,1,1,1,-2,-2,-2,1,-2,-2,-2,-2,-2,-2,-2,-2,-2,-2,-2,-2,-2,-2,-2,-2,-2,-2,-2,-2,-2,-2,-2,-2,-2,-2,-2,-2,-2,-2,-2,-2,-2,-2,-2,-2,-2,-2,-2,1,1,-2,-2,-2,-2,1,-2,-2,-2,-2,-2,-2,-2,-2,-2,-2,-2,-2,-2,-2,-2,-2,-2,-2,-2,-2,-2,-2,-2,-2,-2,-2,-2,-2,-2,1,-2,-2,-2,-2,-2,-2,-2,-2,-2,-2,-2,-2,-2,-2,-2,-2,-2,-2,-2,-2,-2,-2,-2,-2,-2,-2,1,-2,-2,-2,-2,-2,-2,-2,-2,-2,-2,-2,-2,-2,-2,-2,-2,-2,-2,-2,-2,-2,-2,-2,-2,-2,-2,-2,-2,-2,-2,-2,-2,2,-2,-2,-2,-2,-2,-2,-2,-2,-2,-2,-2,-2,-2,1,1,1,-2,-2,-2,-2,-2,-2,-2,-2,-2,-2,-2,-2,-2,-2,-2,-2,-2,-2,-2,-2,-2,-2,-2,-2,-2,-2,-2,-2,-2,-2,-2,-2,1,-2,-2,-2,-2,-2,-2,-2,-2,-2,-2,-2,-2,-2,-2,-2,-2,-2,-2,-2,1,-2,-2,-2,-2,-2,-2,-2,-2,-2,-2,-2,-2,-2,-2,-2,-2,-2,-2,-2,-2,-2,-2,-2,-2,-2,-2,-2,-2,-2,-2,-2,-2,-2,-2,-2,-2,-2,-2,-2,-2,-2,-2,-2,-2,-2,-2,-2,-2,-2,-2,-2,-2,-2,-2,-2,-2,-2,-2,-2,-2,-2,-2,-2,-2,-2,-2,-2,-2,-2,-2,-2,-2,-2,-2,-2,-2,-2,-2,-2,-2,-2,-2,-2,-2,-2,-2,-2,-2,-2,-2,-2,-2,-2,-2,-2,-2,-2,-2,-2,-2,-2,-2,-2,-2,-2,-2,-2,-2,-2,-2,-2,-2,-2,-2,-2,-2,-2,-2,-2,-2,-2,-2,-2,-2,-2,-2,-2,-2,-2,-2,-2,-2,-2,-2,-2,-2,-2,-2,-2,-2,-2,-2,-2,-2,-2,-2,-2,-2,-2,-2,-2,-2,-2,-2,-2,-2,-2,-2,-2],[-2,-2,-2,-2,-2,-2,-2,-2,-2,-2,-2,3,3,3,-2,3,3,1,2,3,1,2,2,3,1,3,2,-2,2,-2,-2,2,1,3,3,2,2,-2,-2,-2,-2,-2,-2,-2,1,-2,-2,-2,-2,-2,-2,-2,-2,-2,-2,-2,1,-2,-2,-2,-2,-2,-2,-2,-2,-2,1,1,-2,1,1,-2,1,2,1,2,-2,2,2,-2,1,-2,-2,-2,-2,-2,-2,-2,-2,-2,-2,-2,-2,-2,-2,-2,-2,-2,-2,-2,-2,-2,1,-2,-2,-2,-2,-2,-2,-2,-2,-2,-2,-2,-2,-2,-2,1,1,-2,-2,-2,-2,-2,-2,-2,-2,-2,-2,-2,-2,-2,-2,-2,-2,-2,-2,-2,-2,-2,-2,-2,-2,-2,-2,-2,-2,-2,-2,-2,-2,-2,-2,-2,-2,-2,-2,-2,-2,-2,-2,-2,-2,-2,-2,-2,-2,-2,-2,-2,-2,-2,-2,-2,-2,-2,-2,1,-2,-2,-2,-2,-2,2,-2,-2,-2,-2,-2,-2,-2,-2,-2,-2,-2,-2,-2,-2,-2,-2,-2,-2,-2,-2,-2,-2,-2,-2,-2,-2,-2,-2,-2,-2,-2,-2,-2,-2,-2,-2,-2,-2,-2,-2,-2,-2,-2,-2,-2,-2,-2,-2,-2,-2,-2,-2,-2,-2,-2,-2,-2,-2,-2,-2,-2,-2,-2,-2,-2,-2,-2,-2,-2,-2,-2,-2,-2,-2,-2,-2,-2,-2,-2,-2,-2,-2,-2,-2,-2,-2,-2,-2,-2,2,2,-2,-2,-2,-2,-2,-2,-2,-2,1,-2,-2,-2,-2,-2,-2,-2,-2,-2,-2,-2,-2,-2,-2,-2,-2,-2,-2,-2,-2,-2,-2,-2,-2,-2,-2,-2,-2,-2,-2,-2,-2,-2,-2,-2,-2,-2,-2,-2,-2,-2,-2,-2,-2,-2,-2,-2,-2,-2,-2,-2,-2,-2,-2,-2,-2,-2,-2,-2,-2,-2,-2,-2,-2,-2,-2,-2,-2,-2,-2,-2,-2,-2,-2,-2,-2,-2,-2,-2,-2,-2,-2,-2,-2,-2,-2,-2,-2,-2,-2,-2,-2,-2,-2,-2,-2,-2,-2,-2,-2,-2,-2,-2,-2,-2,-2,-2,-2,-2,-2,-2,-2,-2,-2,-2,-2,-2,-2,-2,-2,-2,-2,-2,-2,-2,-2,-2,-2,-2,-2,-2,-2,-2,-2,-2,-2,-2,-2,-2,-2,-2,-2,-2,-2,-2,-2,-2,-2,-2,-2,-2,-2,-2,-2,-2,-2,-2,-2,-2,-2,-2,-2,-2,-2,-2,-2,-2,-2,-2,-2,-2,-2,-2,-2,-2,-2,-2,-2,-2,-2,-2,-2,-2,-2,-2,-2,-2,-2,-2,-2,-2,-2,-2,-2,-2,-2,-2,-2,-2,-2,-2,-2,-2,-2,-2,-2,-2,-2,-2,-2,-2,-2,-2,-2,-2,-2,-2],[-2,3,-2,3,-2,-2,-2,2,-2,-2,-2,-2,-2,-2,-2,3,3,2,-2,-2,2,-2,-2,-2,-2,-2,-2,-2,-2,-2,-2,3,2,-2,-2,-2,-2,-2,-2,-2,-2,-2,-2,-2,-2,-2,-2,-2,-2,-2,-2,-2,-2,-2,-2,-2,-2,-2,-2,-2,-2,-2,-2,-2,-2,-2,-2,-2,-2,-2,-2,-2,-2,-2,-2,-2,-2,-2,-2,-2,-2,-2,-2,-2,-2,-2,-2,-2,-2,-2,-2,-2,-2,-2,-2,-2,-2,-2,-2,-2,-2,-2,-2,-2,-2,-2,-2,1,-2,-2,-2,-2,-2,-2,-2,-2,-2,-2,-2,-2,-2,-2,-2,-2,-2,-2,-2,-2,-2,-2,-2,-2,-2,-2,-2,-2,-2,-2,-2,-2,-2,2,-2,2,2,-2,-2,2,2,2,-2,-2,-2,-2,-2,-2,-2,-2,-2,-2,-2,-2,-2,-2,-2,-2,-2,-2,-2,-2,-2,-2,-2,-2,-2,-2,3,3,3,-2,-2,-2,2,-2,3,3,2,-2,-2,-2,-2,-2,-2,-2,-2,-2,-2,-2,-2,-2,-2,-2,-2,-2,-2,-2,-2,-2,-2,-2,-2,-2,-2,-2,-2,-2,-2,-2,-2,-2,-2,-2,-2,-2,-2,-2,-2,-2,-2,-2,-2,-2,-2,-2,-2,-2,-2,-2,-2,-2,-2,-2,-2,-2,-2,-2,-2,-2,-2,-2,-2,-2,-2,-2,-2,-2,-2,-2,-2,-2,-2,-2,-2,-2,-2,-2,-2,-2,-2,-2,-2,-2,-2,-2,-2,-2,-2,-2,-2,-2,-2,-2,-2,-2,-2,-2,-2,-2,-2,-2,-2,-2,-2,-2,-2,-2,-2,-2,-2,-2,-2,-2,-2,-2,-2,-2,-2,-2,-2,-2,-2,-2,-2,-2,-2,-2,-2,-2,-2,-2,-2,-2,-2,-2,-2,-2,-2,-2,-2,-2,-2,-2,-2,-2,-2,-2,-2,-2,-2,-2,-2,-2,-2,-2,-2,-2,-2,-2,-2,-2,-2,-2,1,-2,-2,-2,-2,-2,-2,-2,-2,-2,-2,-2,-2,-2,-2,-2,-2,-2,-2,-2,-2,-2,-2,-2,-2,-2,-2,2,2,-2,-2,-2,-2,-2,-2,-2,-2,-2,-2,-2,-2,-2,-2,-2,-2,-2,2,-2,-2,-2,-2,-2,-2,-2,-2,-2,-2,-2,-2,-2,-2,-2,-2,-2,-2,-2,-2,-2,-2,-2,-2,-2,-2,-2,-2,-2,-2,-2,-2,-2,-2,-2,-2,-2,-2,-2,-2,-2,-2,-2,-2,-2,-2,-2,-2,-2,-2,-2,-2,-2,-2,-2,-2,-2,-2,-2,-2,-2,-2,-2,-2,-2,-2,-2,-2,-2,-2,-2,-2,-2,-2,-2,-2,-2,-2,-2,-2,-2,-2,-2,-2,-2,-2,-2,-2,-2,-2,-2,-2,-2,-2,-2,-2,-2,-2,-2,-2,-2,-2],[3,1,-2,1,1,-2,-2,-2,-2,2,3,3,3,3,3,2,2,-2,2,3,-2,-2,2,3,2,3,3,2,2,2,-2,-2,1,2,1,2,2,-2,-2,-2,1,-2,-2,-2,-2,-2,-2,1,1,-2,-2,-2,-2,-2,-2,-2,-2,1,1,1,1,-2,-2,1,1,-2,1,1,1,1,1,-2,-2,-2,1,1,1,1,1,1,1,1,2,1,2,-2,-2,-2,-2,-2,-2,-2,-2,-2,1,-2,-2,-2,-2,1,1,-2,-2,-2,1,-2,-2,-2,-2,-2,-2,-2,-2,-2,-2,-2,1,-2,1,-2,-2,1,-2,-2,-2,-2,-2,-2,-2,1,-2,-2,-2,-2,-2,-2,-2,-2,-2,-2,-2,-2,-2,-2,-2,-2,-2,-2,-2,-2,-2,-2,-2,1,-2,-2,-2,-2,-2,-2,-2,-2,-2,-2,-2,-2,-2,-2,-2,-2,-2,-2,-2,-2,-2,-2,1,1,-2,-2,-2,-2,-2,-2,-2,-2,-2,-2,1,-2,-2,-2,-2,-2,-2,-2,-2,-2,-2,-2,1,-2,-2,-2,-2,-2,-2,-2,-2,-2,-2,-2,-2,-2,-2,-2,-2,-2,-2,-2,-2,-2,-2,-2,-2,-2,-2,-2,-2,-2,-2,-2,-2,-2,-2,-2,-2,-2,-2,-2,-2,-2,-2,-2,-2,-2,-2,-2,-2,-2,-2,-2,-2,-2,-2,-2,-2,-2,-2,-2,-2,-2,-2,-2,-2,-2,-2,-2,-2,-2,-2,-2,-2,2,-2,-2,-2,-2,-2,-2,-2,-2,-2,-2,-2,-2,-2,1,-2,-2,-2,-2,-2,-2,-2,-2,-2,-2,-2,-2,-2,-2,1,-2,-2,-2,-2,-2,-2,-2,-2,-2,-2,-2,-2,-2,-2,-2,-2,-2,-2,-2,-2,-2,-2,-2,-2,-2,-2,-2,-2,-2,-2,-2,-2,-2,-2,-2,-2,-2,-2,-2,-2,-2,-2,-2,-2,-2,-2,1,-2,-2,-2,-2,-2,-2,-2,1,-2,-2,-2,-2,-2,-2,-2,-2,-2,-2,-2,-2,-2,-2,-2,-2,-2,-2,-2,-2,-2,-2,-2,-2,-2,-2,-2,-2,-2,1,-2,-2,-2,-2,-2,-2,-2,-2,-2,-2,-2,-2,-2,-2,-2,-2,-2,-2,-2,-2,-2,-2,-2,-2,-2,-2,-2,-2,-2,-2,-2,-2,-2,-2,-2,-2,-2,-2,-2,-2,-2,-2,-2,-2,-2,-2,-2,-2,-2,-2,-2,-2,-2,-2,-2,-2,-2,-2,-2,-2,-2,-2,-2,-2,-2,-2,-2,-2,-2,-2,-2,-2,-2,-2,-2,-2,-2,-2,-2,-2,-2,-2,-2,-2,-2,-2,-2,-2,-2,-2,-2,-2,-2,-2,-2,-2,-2,-2,-2,-2,1,-2,-2,-2,-2,-2,-2,-2,-2,-2,-2,-2,-2],[-2,-2,-2,3,1,-2,-2,2,-2,-2,-2,-2,-2,2,-2,3,3,-2,-2,2,3,2,-2,-2,-2,-2,-2,-2,-2,-2,-2,2,3,-2,-2,-2,-2,-2,-2,-2,-2,-2,-2,-2,-2,-2,-2,-2,-2,-2,-2,-2,-2,-2,-2,-2,-2,-2,-2,-2,-2,-2,-2,-2,-2,-2,-2,-2,3,2,-2,-2,-2,-2,-2,-2,-2,-2,-2,-2,2,-2,-2,-2,-2,-2,-2,-2,-2,-2,-2,-2,-2,-2,-2,-2,-2,-2,-2,-2,-2,-2,-2,-2,-2,-2,-2,-2,-2,-2,-2,-2,-2,2,2,2,-2,-2,-2,-2,-2,-2,-2,-2,-2,-2,-2,-2,-2,-2,-2,-2,-2,-2,-2,-2,-2,-2,-2,-2,-2,-2,-2,-2,-2,-2,-2,2,-2,-2,-2,-2,-2,-2,-2,-2,-2,-2,-2,-2,-2,-2,-2,-2,-2,-2,-2,-2,-2,-2,-2,-2,-2,-2,-2,-2,3,3,3,-2,-2,-2,2,-2,3,2,2,-2,-2,-2,-2,-2,-2,-2,-2,-2,-2,-2,-2,-2,-2,-2,-2,-2,-2,-2,-2,-2,-2,-2,-2,-2,-2,-2,-2,-2,-2,-2,-2,-2,-2,-2,-2,-2,-2,-2,-2,-2,-2,-2,-2,-2,-2,-2,-2,-2,-2,-2,-2,-2,-2,-2,-2,-2,-2,-2,-2,-2,-2,-2,-2,-2,-2,-2,-2,-2,-2,-2,-2,-2,-2,-2,-2,-2,-2,-2,-2,-2,-2,-2,-2,-2,-2,-2,-2,-2,-2,-2,-2,-2,-2,-2,-2,-2,-2,-2,-2,-2,-2,-2,-2,-2,-2,-2,-2,-2,-2,-2,-2,-2,-2,-2,-2,-2,-2,-2,-2,-2,-2,-2,-2,-2,-2,-2,-2,-2,-2,-2,-2,-2,-2,-2,-2,-2,-2,-2,-2,-2,-2,-2,-2,-2,-2,-2,-2,-2,-2,-2,-2,-2,-2,-2,-2,-2,-2,-2,-2,-2,-2,-2,-2,-2,-2,-2,-2,-2,-2,-2,-2,-2,-2,-2,-2,-2,-2,-2,-2,-2,-2,-2,-2,-2,-2,-2,-2,-2,-2,-2,-2,-2,-2,-2,-2,-2,-2,-2,-2,-2,-2,-2,-2,-2,2,-2,-2,-2,-2,-2,-2,-2,-2,-2,-2,-2,-2,-2,-2,-2,-2,-2,-2,-2,-2,-2,-2,-2,-2,-2,-2,-2,-2,-2,-2,-2,-2,-2,-2,-2,-2,-2,-2,-2,-2,-2,-2,-2,-2,-2,-2,-2,-2,-2,-2,-2,-2,-2,-2,-2,-2,-2,-2,-2,-2,-2,-2,-2,-2,-2,-2,-2,-2,-2,-2,-2,-2,-2,-2,-2,-2,-2,-2,-2,-2,-2,-2,-2,-2,-2,-2,-2,-2,-2,-2,-2,-2,-2,-2,-2,-2,-2,-2,-2,-2,-2,-2,-2,-2,-2,-2,-2,-2],[-2,-2,-2,2,-2,-2,-2,-2,-2,1,3,3,3,3,-2,3,3,1,1,2,2,3,2,3,3,3,2,1,2,2,1,2,1,2,1,-2,1,-2,1,2,1,-2,-2,-2,1,1,1,1,2,-2,-2,-2,-2,-2,1,-2,-2,1,1,1,1,-2,-2,1,1,-2,-2,1,1,1,1,-2,2,1,1,-2,-2,1,2,1,1,2,-2,1,1,-2,-2,-2,-2,-2,-2,-2,-2,-2,-2,-2,-2,-2,-2,-2,-2,-2,-2,-2,-2,-2,-2,-2,-2,-2,-2,-2,-2,-2,-2,1,-2,1,-2,-2,-2,-2,-2,-2,-2,1,1,-2,-2,-2,-2,1,-2,-2,-2,1,-2,-2,-2,1,1,-2,-2,-2,-2,-2,-2,-2,-2,-2,-2,-2,-2,-2,-2,-2,-2,-2,-2,-2,-2,-2,-2,-2,-2,-2,-2,-2,-2,-2,-2,-2,-2,-2,-2,-2,1,1,1,-2,-2,-2,-2,-2,-2,1,1,1,-2,-2,-2,-2,-2,-2,-2,-2,-2,-2,-2,-2,-2,-2,-2,-2,-2,-2,-2,-2,-2,-2,-2,-2,-2,-2,-2,-2,-2,-2,-2,-2,-2,-2,-2,-2,-2,-2,-2,-2,-2,-2,-2,-2,-2,-2,-2,-2,-2,-2,1,-2,-2,-2,-2,-2,-2,-2,-2,-2,-2,-2,-2,-2,-2,-2,-2,-2,-2,-2,-2,-2,-2,-2,-2,-2,-2,-2,-2,-2,-2,-2,-2,-2,-2,-2,-2,-2,-2,-2,-2,-2,-2,-2,-2,-2,-2,-2,1,1,2,-2,-2,-2,-2,-2,-2,-2,-2,-2,-2,-2,-2,-2,-2,-2,-2,-2,-2,-2,-2,-2,-2,-2,-2,-2,-2,-2,-2,-2,-2,-2,-2,-2,-2,1,-2,-2,-2,-2,-2,-2,-2,-2,-2,-2,-2,-2,-2,-2,-2,-2,-2,-2,-2,-2,-2,-2,-2,-2,-2,-2,-2,-2,-2,-2,-2,-2,-2,-2,-2,-2,-2,-2,-2,-2,-2,-2,-2,-2,-2,-2,-2,1,-2,-2,-2,-2,-2,-2,-2,-2,-2,-2,-2,-2,-2,-2,-2,1,-2,-2,-2,-2,-2,1,-2,-2,-2,-2,-2,-2,-2,-2,-2,-2,-2,-2,-2,-2,-2,-2,-2,-2,-2,-2,-2,-2,-2,-2,-2,-2,-2,-2,-2,-2,-2,-2,-2,-2,-2,-2,-2,-2,-2,-2,-2,-2,-2,-2,-2,-2,-2,-2,-2,-2,-2,-2,-2,-2,-2,-2,-2,-2,-2,-2,-2,-2,-2,-2,-2,-2,-2,-2,-2,-2,-2,-2,-2,-2,-2,-2,-2,-2,-2,-2,-2,-2,-2,-2,-2,-2,-2,-2,-2,-2,-2,-2,-2,-2,-2,-2,-2,-2,-2,-2,-2,-2,-2,-2,-2,-2,-2],[-2,-2,-2,3,-2,-2,-2,-2,-2,-2,-2,3,-2,3,-2,2,2,-2,-2,2,-2,2,-2,-2,-2,-2,-2,-2,-2,-2,1,1,2,2,2,-2,-2,-2,-2,-2,-2,-2,-2,-2,-2,1,-2,-2,-2,-2,-2,-2,-2,-2,-2,-2,-2,-2,-2,-2,-2,-2,-2,-2,1,-2,-2,-2,2,-2,2,-2,1,-2,-2,-2,-2,3,1,-2,2,2,3,3,-2,-2,-2,-2,-2,-2,-2,-2,-2,-2,-2,-2,-2,-2,-2,-2,-2,-2,-2,-2,-2,-2,-2,-2,-2,1,-2,-2,-2,2,2,3,-2,-2,-2,-2,-2,-2,1,-2,-2,-2,-2,-2,1,2,-2,-2,-2,1,-2,-2,-2,-2,-2,-2,-2,-2,-2,-2,-2,-2,-2,-2,-2,-2,-2,-2,-2,-2,-2,-2,-2,-2,-2,-2,-2,-2,-2,-2,-2,-2,-2,-2,-2,-2,-2,-2,-2,-2,-2,-2,3,-2,3,-2,-2,-2,-2,3,2,1,-2,-2,-2,-2,-2,-2,-2,-2,-2,-2,-2,-2,-2,-2,-2,-2,-2,-2,-2,-2,-2,-2,-2,-2,-2,-2,-2,-2,-2,-2,-2,-2,-2,-2,-2,-2,-2,-2,-2,-2,-2,-2,-2,-2,-2,-2,-2,-2,-2,-2,-2,-2,-2,-2,-2,-2,-2,-2,-2,-2,-2,-2,-2,-2,-2,-2,-2,-2,-2,-2,-2,-2,-2,-2,-2,-2,-2,-2,-2,-2,-2,-2,-2,-2,-2,-2,-2,-2,-2,-2,-2,-2,-2,-2,-2,-2,-2,-2,-2,-2,-2,-2,-2,-2,-2,-2,-2,-2,-2,-2,-2,-2,-2,-2,-2,-2,-2,-2,-2,-2,-2,-2,-2,-2,-2,-2,-2,-2,-2,-2,-2,-2,-2,-2,-2,-2,-2,-2,-2,-2,-2,-2,-2,-2,-2,-2,-2,-2,-2,-2,-2,-2,-2,-2,-2,-2,-2,-2,-2,-2,-2,-2,-2,-2,-2,-2,-2,-2,-2,-2,-2,-2,-2,-2,-2,-2,-2,-2,-2,-2,-2,-2,-2,-2,-2,-2,-2,-2,-2,-2,-2,-2,-2,-2,-2,-2,-2,-2,-2,-2,-2,-2,-2,-2,-2,-2,-2,-2,-2,-2,-2,-2,-2,-2,-2,-2,-2,-2,-2,-2,-2,-2,-2,-2,-2,-2,-2,-2,-2,-2,-2,-2,-2,-2,-2,-2,-2,-2,-2,-2,-2,-2,-2,-2,-2,-2,-2,-2,-2,-2,-2,-2,-2,-2,-2,-2,-2,-2,-2,-2,-2,-2,-2,-2,-2,-2,-2,-2,-2,-2,-2,-2,-2,-2,-2,-2,-2,-2,-2,-2,-2,-2,-2,-2,-2,-2,-2,-2,-2,-2,-2,-2,-2,-2,-2,-2,-2,-2,-2,-2,-2,-2,-2,-2,-2,-2,-2,-2,-2,-2,-2,-2,-2,-2,-2],[-2,2,-2,3,1,3,1,2,1,-2,-2,2,3,3,1,3,3,1,1,2,1,1,3,3,-2,1,3,2,-2,-2,1,-2,2,2,2,2,2,-2,-2,-2,-2,-2,-2,-2,-2,-2,-2,-2,-2,-2,-2,-2,-2,-2,-2,-2,-2,-2,-2,-2,-2,-2,-2,1,2,1,2,-2,-2,-2,1,-2,-2,1,1,1,1,-2,1,-2,1,-2,1,1,-2,-2,1,-2,1,-2,-2,-2,-2,1,1,-2,-2,-2,-2,-2,-2,-2,1,-2,-2,-2,-2,1,-2,-2,-2,-2,-2,1,1,-2,-2,-2,2,1,1,-2,-2,-2,-2,-2,-2,-2,-2,-2,-2,-2,-2,-2,-2,-2,-2,1,-2,-2,-2,-2,-2,-2,1,-2,-2,-2,-2,-2,3,-2,-2,-2,-2,-2,-2,-2,-2,-2,-2,-2,-2,-2,-2,-2,-2,-2,-2,-2,-2,-2,-2,1,1,-2,2,2,-2,1,1,1,1,-2,-2,1,1,-2,1,1,-2,-2,-2,-2,-2,-2,-2,-2,-2,-2,-2,-2,-2,-2,-2,-2,-2,-2,-2,-2,-2,-2,-2,-2,-2,-2,-2,-2,-2,-2,-2,-2,-2,-2,-2,-2,-2,-2,-2,-2,-2,-2,-2,-2,-2,-2,-2,-2,-2,-2,-2,-2,-2,-2,-2,-2,-2,-2,-2,-2,-2,-2,-2,-2,-2,-2,1,-2,-2,-2,-2,-2,-2,-2,-2,-2,-2,-2,-2,-2,-2,-2,-2,-2,-2,-2,-2,-2,-2,-2,-2,-2,-2,1,-2,1,-2,-2,-2,-2,-2,-2,-2,-2,-2,-2,-2,-2,-2,-2,-2,-2,-2,-2,-2,-2,-2,-2,-2,-2,-2,-2,-2,-2,1,1,-2,-2,-2,-2,-2,-2,-2,-2,-2,-2,-2,-2,-2,-2,-2,-2,-2,-2,-2,-2,-2,-2,-2,-2,-2,-2,1,-2,-2,-2,-2,-2,-2,-2,-2,-2,-2,-2,-2,-2,-2,-2,-2,-2,-2,1,-2,-2,-2,-2,-2,-2,-2,-2,-2,-2,-2,-2,-2,-2,1,1,-2,1,-2,1,-2,1,-2,-2,-2,-2,-2,-2,-2,-2,-2,1,1,-2,-2,-2,-2,-2,-2,-2,-2,-2,-2,-2,-2,-2,-2,-2,-2,-2,-2,-2,-2,-2,-2,-2,-2,-2,-2,-2,-2,-2,-2,-2,-2,-2,-2,-2,-2,-2,-2,-2,-2,-2,-2,-2,-2,-2,-2,-2,-2,-2,-2,-2,-2,-2,-2,-2,-2,-2,-2,-2,-2,-2,-2,-2,-2,-2,-2,-2,-2,-2,-2,-2,-2,-2,-2,-2,-2,-2,-2,-2,-2,-2,-2,-2,1,-2,-2,-2,-2,-2,-2,-2,-2,-2,-2,-2,-2,-2,-2,-2,-2,-2,-2,-2,-2,-2,-2],[-2,-2,-2,1,-2,-2,-2,-2,-2,-2,1,3,3,3,-2,3,3,1,3,3,1,2,2,3,-2,2,1,2,-2,-2,1,1,2,3,2,1,1,-2,-2,-2,-2,-2,3,-2,-2,-2,-2,-2,-2,-2,-2,-2,-2,-2,-2,-2,-2,-2,-2,-2,-2,-2,1,1,2,1,-2,1,1,1,1,1,1,2,1,1,-2,2,2,1,1,-2,1,-2,1,-2,1,1,-2,-2,-2,-2,-2,1,-2,-2,-2,-2,-2,-2,-2,-2,-2,-2,-2,-2,-2,-2,1,-2,-2,-2,-2,1,-2,2,-2,-2,-2,-2,-2,-2,-2,1,-2,-2,-2,-2,1,-2,-2,1,-2,-2,-2,-2,-2,-2,-2,-2,-2,-2,-2,-2,-2,-2,-2,-2,-2,-2,1,-2,-2,-2,-2,-2,-2,-2,-2,-2,-2,-2,-2,-2,-2,-2,-2,-2,-2,-2,-2,-2,-2,-2,-2,-2,2,1,1,1,-2,-2,2,1,1,1,-2,1,1,-2,-2,-2,-2,-2,-2,-2,-2,-2,-2,-2,-2,-2,-2,-2,-2,-2,-2,-2,-2,-2,-2,-2,-2,-2,-2,-2,-2,-2,-2,-2,-2,-2,-2,-2,-2,-2,-2,-2,-2,-2,-2,-2,-2,-2,-2,-2,-2,-2,-2,-2,-2,-2,-2,-2,-2,-2,-2,-2,-2,-2,-2,-2,-2,1,-2,-2,-2,-2,1,-2,-2,-2,-2,-2,-2,-2,-2,-2,-2,-2,-2,-2,-2,-2,-2,-2,-2,-2,-2,-2,-2,-2,-2,-2,-2,-2,-2,-2,-2,-2,-2,-2,-2,-2,-2,-2,-2,-2,-2,-2,-2,-2,-2,-2,-2,-2,-2,-2,-2,-2,-2,-2,-2,-2,-2,-2,-2,-2,-2,-2,-2,-2,-2,-2,-2,-2,-2,-2,-2,-2,-2,-2,-2,-2,-2,-2,-2,-2,-2,-2,-2,-2,-2,-2,-2,-2,1,-2,-2,-2,-2,-2,-2,-2,-2,-2,-2,-2,-2,-2,-2,-2,-2,-2,-2,-2,-2,-2,-2,-2,-2,-2,1,-2,-2,-2,1,-2,-2,-2,1,-2,-2,-2,-2,-2,-2,-2,-2,-2,-2,-2,-2,-2,-2,-2,-2,-2,-2,-2,-2,-2,-2,-2,-2,-2,-2,-2,-2,-2,-2,-2,-2,-2,-2,1,-2,-2,-2,-2,-2,-2,-2,-2,-2,-2,-2,-2,-2,-2,-2,-2,-2,-2,-2,-2,-2,-2,-2,-2,-2,-2,-2,-2,-2,-2,-2,-2,-2,-2,-2,-2,-2,-2,-2,-2,-2,-2,-2,-2,-2,-2,-2,-2,-2,-2,-2,-2,-2,-2,-2,-2,-2,-2,-2,-2,-2,-2,-2,-2,-2,-2,-2,-2,-2,-2,-2,-2,-2,-2,-2,-2,-2,-2,-2,-2,-2,-2,-2,-2,-2],[1,2,5,2,2,1,2,1,1,3,3,2,3,3,3,3,3,1,2,2,2,1,1,2,2,2,1,5,1,1,2,1,3,1,5,1,5,2,2,3,5,5,5,5,5,5,5,5,1,1,5,1,1,5,5,5,5,5,5,1,1,5,1,1,1,5,1,1,1,1,1,5,1,1,1,5,5,1,1,1,5,1,5,1,1,1,1,1,5,5,5,5,5,5,5,5,-2,5,5,1,5,5,5,5,5,5,5,5,1,1,5,1,5,-2,-2,5,5,1,5,5,5,5,1,1,5,5,1,5,5,5,1,5,5,5,5,-2,-2,1,5,5,5,3,1,1,1,5,1,5,5,1,1,5,1,-2,5,-2,-2,-2,-2,-2,-2,-2,-2,-2,-2,-2,-2,-2,5,1,5,1,-2,5,-2,5,1,2,1,1,1,1,1,5,5,1,1,1,1,5,-2,-2,-2,-2,-2,-2,-2,-2,-2,-2,5,5,-2,-2,5,-2,-2,-2,-2,-2,5,-2,-2,-2,-2,-2,-2,-2,-2,-2,-2,-2,5,-2,-2,-2,-2,-2,-2,-2,-2,-2,-2,-2,-2,5,5,-2,5,5,5,5,-2,-2,-2,-2,-2,-2,5,5,5,5,5,5,5,5,5,5,5,5,-2,-2,-2,5,5,5,-2,-2,-2,-2,-2,-2,-2,-2,-2,-2,5,5,5,-2,5,-2,-2,5,5,-2,5,1,5,5,5,5,-2,-2,5,-2,-2,-2,5,5,-2,-2,5,5,-2,-2,-2,-2,5,5,5,5,-2,5,-2,-2,-2,-2,-2,-2,-2,5,5,5,5,5,5,5,5,5,-2,1,5,1,-2,5,5,-2,-2,5,5,5,5,1,5,5,1,5,5,5,5,5,5,5,5,-2,-2,5,5,5,-2,5,5,5,5,5,-2,5,5,5,5,1,5,5,5,5,1,5,5,5,5,5,5,-2,-2,5,-2,5,5,5,5,5,5,5,5,-2,-2,-2,-2,-2,-2,5,-2,5,-2,-2,5,5,-2,-2,-2,-2,-2,-2,5,5,5,5,-2,-2,5,5,-2,-2,-2,-2,-2,-2,-2,-2,-2,-2,-2,-2,-2,-2,-2,-2,-2,-2,5,5,-2,5,-2,-2,-2,-2,-2,-2,-2,-2,-2,-2,-2,-2,-2,-2,5,5,5,5,-2,-2,-2,-2,-2,-2,-2,5,-2,-2,-2,-2,-2,-2,5,5,-2,5,-2,-2,-2,-2,-2,-2,-2,5,5,5,-2,-2,-2,-2,5,5,5,-2,-2,-2,-2],[-2,1,1,2,2,2,1,1,-2,3,3,3,3,3,3,3,3,1,2,2,2,1,2,2,3,3,1,1,2,2,1,1,1,2,1,1,1,2,1,2,1,1,5,1,1,1,1,1,2,1,1,1,1,5,5,5,5,1,1,1,1,5,1,1,1,1,5,1,1,5,5,1,1,1,1,1,1,1,1,1,1,1,1,1,2,1,5,5,5,-2,-2,5,5,-2,5,-2,-2,-2,-2,-2,-2,5,-2,-2,-2,-2,-2,-2,5,-2,-2,5,-2,5,-2,5,-2,5,5,5,-2,-2,1,1,5,5,1,1,5,5,1,5,5,1,5,5,1,-2,-2,-2,-2,5,-2,-2,5,-2,-2,-2,-2,5,5,-2,-2,-2,-2,-2,-2,-2,-2,-2,-2,-2,-2,-2,-2,-2,-2,-2,-2,-2,-2,5,-2,-2,-2,-2,1,1,1,5,1,1,1,1,5,5,5,5,1,5,-2,-2,-2,-2,-2,-2,-2,-2,-2,-2,-2,-2,-2,-2,-2,-2,-2,-2,-2,-2,-2,-2,-2,-2,-2,-2,-2,-2,-2,-2,-2,-2,-2,-2,-2,-2,-2,-2,-2,-2,-2,-2,-2,-2,-2,-2,-2,-2,-2,5,-2,-2,-2,-2,-2,-2,-2,-2,-2,-2,-2,-2,-2,5,-2,-2,-2,-2,-2,-2,-2,-2,-2,5,-2,5,-2,-2,-2,-2,-2,-2,-2,1,1,1,-2,5,-2,-2,-2,5,-2,5,5,-2,5,1,1,5,-2,-2,-2,-2,-2,-2,-2,-2,5,5,5,-2,-2,-2,-2,-2,-2,-2,-2,-2,-2,-2,-2,-2,-2,-2,-2,-2,-2,-2,-2,5,1,5,5,5,5,1,1,5,-2,1,5,5,-2,-2,-2,-2,-2,-2,-2,-2,-2,-2,-2,-2,5,5,-2,-2,-2,5,5,-2,-2,-2,-2,-2,-2,-2,-2,-2,-2,-2,-2,5,-2,-2,-2,5,-2,-2,-2,-2,-2,-2,1,5,-2,-2,5,-2,-2,-2,-2,-2,-2,-2,-2,-2,-2,-2,5,5,5,-2,-2,-2,-2,-2,-2,-2,-2,-2,-2,-2,-2,-2,-2,-2,-2,-2,-2,-2,-2,-2,-2,-2,-2,-2,-2,-2,-2,-2,-2,-2,-2,-2,-2,-2,-2,-2,-2,-2,-2,-2,-2,-2,-2,-2,-2,-2,-2,-2,-2,-2,-2,-2,-2,-2,-2,-2,-2,-2,-2,-2,-2,-2,-2,-2,-2,5,-2,-2,-2,-2,-2,-2,-2,-2,-2,-2,-2,-2,-2,-2,-2,-2,-2,-2,-2,-2,-2,-2,-2,-2,-2,-2,-2,-2,-2,-2,-2,-2,-2,-2,-2,-2,-2,-2,-2],[-2,1,1,2,2,2,5,5,-2,3,3,3,3,3,3,2,3,1,2,2,1,1,2,3,3,3,2,1,2,2,1,1,1,2,1,1,1,2,1,2,1,1,5,1,1,1,1,1,2,5,1,1,1,5,1,1,1,1,1,1,1,5,1,1,1,1,1,5,1,5,1,1,1,1,1,1,5,1,1,1,1,1,1,1,2,1,-2,5,5,-2,-2,5,-2,5,5,-2,-2,-2,-2,-2,-2,5,-2,-2,-2,-2,-2,-2,-2,-2,-2,5,-2,5,-2,1,-2,1,5,5,-2,5,5,1,5,5,1,1,5,1,1,-2,5,1,1,1,1,-2,-2,-2,-2,-2,-2,-2,5,-2,-2,-2,-2,-2,-2,-2,-2,-2,-2,-2,-2,-2,-2,-2,-2,-2,-2,-2,-2,-2,-2,-2,-2,-2,-2,-2,-2,-2,-2,-2,1,1,1,5,-2,1,1,1,-2,1,-2,-2,1,-2,-2,-2,-2,-2,-2,-2,-2,-2,-2,-2,-2,-2,-2,-2,-2,-2,-2,-2,-2,-2,-2,-2,-2,-2,-2,-2,-2,-2,-2,-2,-2,-2,-2,5,-2,-2,-2,-2,-2,-2,-2,-2,-2,-2,-2,-2,-2,-2,-2,-2,-2,-2,-2,-2,-2,-2,-2,-2,-2,-2,-2,-2,-2,-2,-2,-2,-2,-2,-2,-2,-2,-2,-2,5,-2,-2,-2,-2,-2,-2,-2,-2,-2,-2,-2,-2,-2,5,-2,-2,-2,5,-2,5,5,-2,5,1,1,1,-2,-2,-2,-2,-2,-2,-2,-2,-2,5,-2,-2,-2,-2,-2,-2,-2,-2,-2,-2,-2,-2,-2,-2,-2,-2,-2,-2,-2,-2,-2,5,-2,5,5,-2,5,5,1,-2,-2,1,5,1,-2,-2,-2,-2,-2,-2,-2,-2,-2,-2,-2,-2,5,-2,-2,-2,-2,-2,-2,-2,-2,-2,-2,-2,-2,-2,-2,-2,-2,-2,-2,-2,-2,-2,-2,-2,-2,-2,-2,-2,-2,-2,5,-2,-2,-2,-2,-2,-2,-2,-2,-2,-2,-2,-2,-2,-2,-2,-2,-2,-2,-2,-2,-2,-2,-2,-2,-2,-2,-2,-2,-2,-2,-2,-2,-2,-2,-2,-2,-2,-2,-2,-2,-2,-2,-2,-2,-2,-2,-2,-2,-2,-2,-2,-2,-2,-2,-2,-2,-2,-2,-2,-2,-2,-2,-2,-2,-2,-2,-2,-2,-2,-2,-2,-2,-2,-2,-2,-2,-2,-2,-2,-2,-2,-2,-2,-2,-2,-2,-2,-2,-2,-2,-2,-2,-2,-2,-2,-2,-2,-2,-2,-2,-2,-2,-2,-2,-2,-2,-2,-2,-2,-2,-2,-2,-2,-2,-2,-2,-2,-2,-2,-2,-2,-2,-2,-2],[-2,1,1,2,2,2,5,5,-2,3,3,3,3,3,3,3,3,1,2,2,2,1,2,2,3,3,1,1,2,2,1,1,1,2,1,1,1,2,1,2,1,1,5,1,1,1,1,1,2,5,1,1,1,5,1,1,1,1,1,1,1,5,1,1,1,5,1,5,1,1,1,1,1,1,1,1,1,1,1,1,1,1,1,1,2,1,-2,5,5,-2,-2,-2,-2,-2,-2,-2,-2,-2,-2,-2,-2,-2,-2,-2,-2,-2,-2,-2,-2,-2,-2,-2,-2,5,-2,1,-2,1,5,5,-2,-2,5,1,5,1,1,1,5,5,1,-2,5,1,5,1,1,-2,-2,-2,-2,5,-2,-2,5,-2,-2,-2,-2,-2,-2,-2,-2,-2,-2,-2,-2,-2,-2,-2,-2,-2,-2,-2,-2,-2,-2,-2,-2,-2,-2,-2,-2,-2,-2,-2,1,1,1,5,5,1,1,1,5,5,-2,-2,1,-2,-2,-2,-2,-2,-2,-2,-2,-2,-2,-2,-2,-2,-2,-2,-2,-2,-2,-2,-2,-2,-2,-2,-2,-2,-2,-2,-2,-2,-2,-2,-2,-2,-2,-2,-2,-2,-2,-2,-2,-2,-2,-2,-2,-2,-2,-2,-2,-2,-2,-2,-2,-2,-2,-2,-2,-2,-2,-2,-2,-2,-2,-2,-2,5,-2,-2,-2,-2,-2,-2,-2,-2,-2,5,-2,-2,-2,-2,-2,-2,-2,-2,-2,-2,-2,-2,-2,-2,-2,-2,-2,-2,5,-2,5,-2,5,1,1,1,-2,-2,-2,-2,-2,-2,-2,-2,-2,5,-2,-2,-2,-2,-2,-2,-2,-2,-2,-2,-2,-2,-2,-2,-2,-2,-2,-2,-2,-2,-2,5,-2,5,5,-2,-2,1,1,-2,-2,1,5,5,-2,-2,-2,-2,-2,-2,-2,-2,-2,-2,-2,-2,5,-2,-2,-2,-2,-2,-2,-2,-2,-2,-2,-2,-2,-2,-2,-2,-2,-2,-2,5,-2,-2,-2,-2,-2,-2,-2,-2,-2,-2,1,-2,-2,-2,5,-2,-2,-2,-2,-2,-2,-2,-2,-2,-2,-2,-2,-2,-2,-2,-2,-2,-2,-2,-2,-2,-2,-2,-2,-2,-2,-2,-2,-2,-2,-2,-2,-2,-2,-2,-2,-2,-2,-2,-2,-2,-2,-2,-2,-2,-2,-2,-2,-2,-2,-2,-2,-2,-2,-2,-2,-2,-2,-2,-2,-2,-2,-2,-2,-2,-2,-2,-2,-2,-2,-2,-2,-2,-2,-2,-2,-2,-2,-2,-2,-2,-2,-2,-2,-2,-2,-2,-2,-2,-2,-2,-2,-2,-2,-2,-2,-2,-2,-2,-2,-2,-2,-2,-2,-2,-2,-2,-2,-2,-2,-2,-2,-2,-2,-2,-2,-2,-2,-2,-2],[1,2,1,3,1,1,1,2,1,3,2,3,3,3,3,3,3,1,2,2,1,1,2,2,2,2,1,1,1,1,2,1,3,2,5,1,1,2,1,3,5,5,5,5,5,5,5,-2,5,1,1,5,1,5,5,5,-2,5,5,1,1,5,5,1,1,5,1,1,1,5,1,5,1,1,1,5,5,1,5,1,1,1,5,1,1,1,1,1,5,5,5,5,5,5,5,5,5,5,5,5,5,5,5,5,5,-2,5,5,5,1,-2,5,1,-2,-2,5,5,5,5,5,5,5,5,1,5,5,1,5,-2,5,5,5,-2,5,5,5,5,5,5,5,5,1,1,1,1,5,1,5,1,2,1,1,1,-2,5,5,5,-2,-2,-2,-2,-2,-2,5,5,-2,5,5,1,1,5,5,-2,5,5,5,1,2,2,1,1,1,1,5,5,1,1,5,1,5,-2,-2,5,5,-2,-2,5,5,-2,-2,5,1,-2,-2,-2,-2,-2,-2,-2,-2,5,5,-2,-2,-2,-2,-2,-2,-2,-2,-2,-2,5,-2,-2,-2,-2,5,-2,-2,-2,-2,-2,-2,-2,1,5,5,5,5,-2,5,-2,-2,-2,-2,-2,-2,5,5,5,5,1,1,5,5,1,5,5,5,-2,-2,-2,5,5,5,5,-2,-2,5,-2,-2,-2,-2,-2,5,5,5,-2,-2,5,-2,-2,5,5,-2,5,5,1,5,5,-2,-2,-2,5,-2,5,-2,5,-2,5,-2,5,5,-2,-2,5,-2,5,5,5,5,-2,5,-2,-2,-2,-2,-2,-2,5,5,-2,5,5,-2,5,5,-2,5,5,1,5,1,5,5,1,5,-2,5,5,5,5,5,5,5,5,5,5,5,5,5,5,5,5,5,5,5,5,5,5,-2,5,5,5,5,-2,5,-2,5,5,1,5,5,5,5,1,5,5,5,5,5,5,-2,-2,5,-2,5,5,5,5,5,5,5,5,5,5,5,-2,-2,5,5,-2,5,-2,-2,5,5,-2,-2,-2,-2,-2,5,5,5,5,-2,-2,-2,-2,5,-2,-2,-2,-2,5,-2,5,-2,-2,5,-2,-2,5,-2,-2,-2,-2,-2,5,5,5,5,-2,5,5,-2,-2,5,5,-2,-2,-2,-2,-2,5,-2,5,5,1,5,5,5,5,5,-2,-2,-2,5,-2,5,-2,-2,-2,5,5,-2,-2,5,5,-2,-2,-2,-2,-2,5,5,5,5,-2,-2,5,-2,-2,5,5,5,-2,-2,-2],[2,3,2,2,2,1,2,2,1,3,2,3,3,3,3,3,3,1,2,3,1,1,1,2,1,2,1,1,5,1,1,1,3,2,5,1,1,1,2,2,5,5,5,5,5,5,-2,-2,5,5,5,5,5,-2,5,5,5,-2,5,5,1,-2,5,1,1,5,1,1,1,5,1,5,1,1,1,5,5,1,5,1,5,1,5,1,1,1,1,1,5,5,5,5,5,5,5,5,5,5,5,1,5,5,5,-2,5,-2,5,-2,5,1,5,5,5,-2,-2,1,5,1,-2,5,5,5,5,1,5,1,5,5,-2,5,5,5,-2,5,5,5,-2,5,1,1,5,1,1,1,1,5,1,5,1,1,5,5,1,-2,5,-2,5,-2,-2,-2,-2,-2,-2,-2,-2,-2,5,-2,5,5,-2,1,5,5,5,1,1,2,2,1,1,1,1,5,5,1,1,1,1,1,-2,-2,-2,-2,-2,-2,5,1,-2,-2,5,1,-2,-2,-2,-2,-2,-2,-2,-2,5,-2,-2,-2,-2,-2,-2,-2,-2,-2,-2,-2,-2,-2,-2,-2,-2,-2,-2,-2,-2,-2,-2,-2,-2,5,-2,-2,5,5,-2,-2,-2,-2,-2,-2,-2,-2,1,5,5,5,5,5,5,5,5,5,5,5,-2,-2,-2,5,5,1,-2,-2,-2,-2,-2,-2,-2,-2,-2,-2,5,5,-2,-2,-2,-2,-2,5,5,-2,5,5,5,5,1,-2,-2,-2,5,-2,-2,-2,5,-2,-2,-2,5,5,-2,-2,-2,-2,5,-2,-2,5,-2,-2,-2,-2,-2,-2,-2,-2,5,5,5,5,5,-2,5,5,-2,5,-2,1,5,1,-2,5,1,-2,-2,5,-2,5,5,5,5,5,1,5,5,5,5,5,5,5,5,-2,-2,5,5,5,-2,-2,5,-2,-2,5,5,5,5,5,5,1,5,5,5,5,1,5,5,5,1,-2,5,-2,5,5,-2,5,5,5,5,5,5,5,5,-2,-2,-2,-2,-2,5,-2,-2,5,-2,5,5,5,-2,-2,-2,-2,-2,-2,5,5,5,5,-2,-2,5,5,-2,-2,-2,-2,5,-2,5,-2,5,-2,-2,-2,-2,-2,-2,-2,-2,-2,-2,5,-2,5,-2,-2,-2,-2,5,-2,-2,-2,-2,5,-2,-2,-2,-2,-2,5,5,5,5,-2,-2,-2,-2,-2,1,-2,-2,-2,-2,-2,1,5,5,-2,-2,-2,-2,-2,-2,-2,-2,-2,-2,5,5,5,-2,5,5,5,5,5,5,5,-2,5,-2],[1,2,1,3,1,1,1,2,1,3,1,3,3,3,3,3,3,2,2,2,2,2,1,2,1,2,1,1,1,5,2,1,3,2,1,1,1,1,1,3,1,5,5,5,5,5,5,-2,1,2,5,5,5,5,5,5,5,5,5,5,1,-2,5,1,1,5,1,1,1,1,1,5,1,1,1,1,5,1,1,1,1,1,5,1,5,1,1,1,5,5,5,5,5,5,-2,5,5,5,5,1,5,5,5,5,5,-2,5,-2,5,1,-2,5,5,-2,-2,5,5,5,5,5,5,5,1,1,5,5,1,5,-2,5,1,5,-2,5,5,5,-2,5,5,5,5,1,1,1,1,5,1,1,1,2,1,1,1,-2,5,-2,-2,-2,-2,-2,-2,-2,-2,-2,-2,-2,5,-2,5,1,5,5,-2,5,5,5,1,2,2,1,1,1,1,5,5,1,1,-2,5,1,-2,-2,-2,-2,-2,-2,-2,5,-2,-2,5,5,-2,-2,-2,-2,-2,-2,-2,-2,5,-2,-2,-2,-2,-2,5,-2,-2,-2,-2,-2,5,-2,-2,-2,-2,-2,-2,-2,-2,-2,-2,-2,-2,5,5,-2,5,5,-2,5,-2,-2,-2,-2,-2,-2,5,5,5,5,1,1,5,5,5,5,5,5,5,-2,-2,5,5,5,5,-2,5,-2,-2,-2,-2,-2,-2,5,5,5,-2,5,5,-2,-2,5,5,-2,-2,5,1,5,-2,-2,-2,-2,5,-2,5,-2,5,-2,-2,-2,5,5,-2,-2,-2,-2,-2,-2,-2,5,-2,5,5,-2,-2,-2,-2,-2,-2,5,5,5,5,1,5,5,-2,5,-2,1,5,1,-2,5,5,-2,-2,5,5,5,5,5,5,5,5,5,-2,-2,5,5,-2,-2,5,-2,-2,5,5,5,-2,5,-2,-2,-2,5,-2,5,5,5,5,1,5,5,5,5,1,5,5,5,5,5,5,-2,5,5,-2,5,5,5,5,5,5,5,5,-2,-2,-2,5,-2,5,-2,-2,5,-2,5,5,5,-2,-2,-2,-2,-2,-2,5,-2,5,-2,-2,-2,-2,5,-2,-2,-2,-2,-2,-2,5,-2,-2,-2,-2,-2,-2,-2,-2,-2,-2,-2,-2,5,5,5,-2,-2,-2,-2,5,-2,-2,-2,-2,-2,-2,-2,-2,-2,5,-2,5,5,-2,-2,-2,-2,-2,-2,-2,-2,-2,-2,-2,-2,-2,5,5,-2,-2,5,5,-2,-2,-2,-2,-2,5,1,5,-2,-2,-2,5,-2,-2,5,5,5,-2,-2,-2],[2,2,1,3,1,1,1,1,5,3,2,3,3,3,3,3,3,1,1,2,2,1,1,1,1,2,1,5,5,1,2,1,3,2,5,1,1,2,1,3,5,5,5,1,5,5,5,5,1,2,5,5,1,-2,5,5,5,-2,5,5,1,-2,1,1,1,5,1,1,1,5,1,5,1,1,1,1,5,1,1,1,1,1,5,1,1,1,1,1,5,5,5,5,1,5,5,5,-2,-2,5,5,-2,5,5,5,5,5,5,-2,1,5,5,1,1,-2,-2,5,5,1,5,5,5,5,5,1,5,1,5,5,5,5,1,5,-2,5,5,5,-2,5,5,1,5,2,1,1,2,5,1,5,5,1,5,1,1,-2,5,-2,-2,-2,-2,-2,-2,-2,-2,-2,-2,-2,-2,-2,5,1,-2,5,-2,5,-2,-2,1,2,2,5,1,1,1,5,5,1,1,5,1,1,-2,-2,-2,-2,-2,-2,-2,-2,-2,-2,1,5,-2,-2,-2,-2,-2,-2,-2,-2,5,-2,-2,-2,-2,-2,-2,-2,-2,-2,-2,-2,1,-2,-2,-2,-2,-2,-2,-2,-2,-2,-2,-2,-2,5,5,-2,5,5,-2,5,-2,-2,-2,-2,-2,-2,5,5,5,5,5,1,5,5,5,5,5,5,-2,-2,-2,5,5,5,-2,-2,-2,-2,-2,-2,-2,-2,-2,-2,5,5,5,-2,-2,-2,-2,1,5,5,5,5,5,5,-2,5,-2,-2,-2,-2,5,-2,5,-2,-2,-2,5,5,-2,-2,-2,-2,5,5,-2,-2,-2,-2,5,5,-2,-2,-2,-2,-2,5,5,5,5,-2,5,5,5,5,5,1,5,2,-2,-2,5,-2,-2,5,5,-2,5,5,5,5,1,5,5,-2,5,5,5,-2,5,-2,-2,5,-2,5,-2,-2,5,5,-2,5,5,5,5,5,5,1,5,5,5,-2,1,5,5,5,1,5,5,-2,-2,5,-2,5,5,5,5,5,5,5,5,-2,-2,-2,-2,-2,-2,-2,-2,-2,-2,-2,-2,-2,-2,-2,-2,-2,-2,-2,5,-2,5,-2,-2,-2,-2,-2,-2,-2,-2,-2,-2,-2,-2,-2,-2,-2,-2,-2,-2,5,-2,-2,-2,-2,-2,5,-2,-2,-2,-2,-2,-2,-2,-2,-2,-2,-2,-2,-2,-2,-2,-2,-2,5,5,5,-2,-2,-2,-2,-2,-2,-2,5,-2,-2,-2,-2,-2,-2,-2,-2,-2,-2,-2,-2,-2,-2,-2,-2,5,5,5,-2,-2,-2,5,-2,-2,5,-2,-2,-2,5,-2],[1,2,1,3,1,1,1,2,1,3,2,3,3,3,3,3,3,1,2,2,1,1,2,2,2,3,1,1,1,1,1,1,3,2,5,1,1,2,1,2,5,5,5,5,5,5,5,5,5,2,5,5,1,5,5,5,5,5,5,5,5,5,1,1,1,5,1,1,1,5,1,5,1,1,1,5,5,2,1,1,1,5,5,1,1,1,1,5,5,5,5,5,5,5,5,5,5,5,5,5,5,5,5,5,-2,-2,5,-2,1,1,5,5,5,-2,-2,5,5,1,5,-2,5,5,5,1,5,5,5,5,5,5,5,5,-2,-2,5,5,5,5,5,5,5,1,1,1,1,5,1,1,1,1,1,5,1,-2,5,5,5,-2,-2,-2,-2,-2,-2,5,5,-2,5,5,5,1,5,5,5,5,5,1,1,2,2,1,5,1,5,5,5,1,1,5,1,1,-2,-2,5,-2,-2,-2,5,5,-2,-2,5,1,-2,-2,-2,-2,-2,-2,-2,-2,5,5,-2,-2,-2,-2,-2,-2,-2,-2,-2,-2,5,-2,-2,-2,-2,5,-2,5,5,-2,-2,-2,-2,1,5,5,5,5,-2,5,5,-2,-2,-2,-2,5,5,5,5,5,1,1,5,5,1,5,5,5,-2,-2,-2,5,5,5,-2,-2,-2,5,-2,-2,-2,-2,-2,5,5,5,-2,-2,-2,-2,-2,5,5,5,5,5,5,-2,5,-2,-2,-2,5,-2,5,-2,-2,-2,5,-2,5,5,-2,-2,-2,-2,5,-2,5,5,-2,-2,5,-2,-2,-2,-2,-2,-2,-2,-2,5,5,-2,5,5,5,-2,5,1,5,1,5,5,1,5,-2,5,5,-2,5,5,5,5,5,5,5,5,5,5,5,5,5,-2,5,5,5,5,-2,-2,5,5,5,5,-2,5,-2,5,5,1,1,5,1,5,1,5,5,1,5,5,5,-2,-2,5,-2,5,5,5,5,1,5,5,5,-2,5,-2,5,5,5,5,5,5,5,5,-2,5,-2,-2,-2,-2,-2,5,5,5,-2,-2,-2,-2,-2,5,-2,-2,-2,-2,5,5,-2,-2,5,5,5,-2,5,5,-2,-2,-2,-2,5,5,5,5,5,5,5,5,5,-2,5,-2,5,-2,-2,-2,5,-2,5,5,1,5,5,5,-2,-2,-2,-2,-2,-2,-2,-2,-2,-2,5,5,5,-2,5,5,5,-2,-2,-2,-2,-2,-2,1,5,5,-2,-2,5,-2,-2,5,-2,5,-2,5,5],[5,2,1,2,1,1,5,5,-2,3,3,3,3,3,3,2,3,1,2,2,1,1,2,3,3,3,2,1,2,2,1,5,1,2,1,1,1,2,1,2,1,5,5,5,1,1,1,1,1,5,1,1,1,5,1,1,1,1,1,1,1,5,1,1,1,1,1,1,1,1,1,1,1,1,1,1,1,2,1,1,1,1,1,2,2,1,5,-2,5,-2,5,-2,-2,1,5,5,-2,5,-2,-2,5,5,-2,-2,-2,5,-2,-2,-2,5,-2,-2,5,5,-2,5,5,1,5,5,1,1,5,1,5,5,1,1,5,5,5,1,5,1,5,1,1,5,5,5,1,1,-2,-2,5,-2,-2,-2,-2,5,1,-2,-2,-2,-2,-2,-2,-2,-2,-2,-2,-2,-2,-2,-2,-2,-2,-2,1,-2,-2,-2,-2,-2,-2,-2,1,1,5,5,-2,5,1,5,-2,5,5,-2,5,-2,-2,-2,-2,-2,-2,-2,-2,-2,-2,-2,-2,-2,-2,-2,-2,-2,-2,-2,-2,-2,5,-2,-2,-2,-2,-2,-2,-2,-2,-2,-2,-2,-2,-2,-2,-2,-2,-2,-2,-2,-2,-2,-2,-2,-2,-2,-2,-2,-2,-2,-2,-2,-2,-2,-2,-2,-2,-2,-2,-2,-2,-2,-2,5,-2,-2,-2,-2,-2,-2,-2,-2,-2,5,-2,-2,-2,-2,-2,-2,-2,-2,-2,-2,-2,5,-2,5,-2,5,-2,-2,-2,5,5,-2,5,1,1,-2,-2,-2,-2,-2,-2,-2,-2,-2,-2,-2,-2,-2,-2,-2,-2,-2,-2,-2,-2,-2,-2,-2,-2,-2,5,-2,-2,-2,-2,-2,-2,5,-2,5,5,5,-2,5,1,5,-2,1,5,1,-2,-2,-2,-2,-2,-2,-2,-2,5,-2,-2,-2,-2,-2,-2,-2,5,-2,-2,-2,-2,-2,-2,-2,-2,-2,-2,-2,-2,5,-2,-2,-2,-2,-2,-2,-2,1,-2,-2,-2,-2,1,5,-2,-2,-2,-2,-2,-2,-2,-2,-2,-2,-2,-2,-2,-2,-2,5,-2,-2,-2,-2,-2,-2,-2,-2,-2,-2,-2,-2,-2,-2,-2,-2,-2,-2,-2,-2,-2,-2,-2,-2,-2,-2,-2,-2,-2,-2,-2,-2,-2,-2,-2,-2,-2,-2,-2,-2,-2,-2,-2,-2,-2,-2,-2,-2,-2,-2,-2,-2,-2,-2,-2,-2,-2,-2,-2,-2,-2,-2,-2,-2,-2,-2,-2,-2,-2,-2,-2,-2,-2,-2,-2,-2,-2,-2,-2,-2,-2,-2,-2,-2,-2,-2,-2,-2,-2,-2,-2,-2,-2,-2,-2,-2,-2,-2,-2,-2,-2,-2,-2,-2,-2,-2,-2],[-2,1,5,2,1,1,5,5,-2,3,3,3,3,3,3,2,3,1,2,2,1,1,2,3,3,3,2,1,2,2,1,5,1,2,1,1,1,1,1,2,1,5,5,5,1,1,5,1,1,1,5,1,1,5,1,1,1,1,1,1,1,5,1,2,1,1,1,1,1,1,1,1,1,1,1,1,1,2,1,1,1,1,1,2,2,1,1,-2,-2,-2,-2,-2,-2,5,5,-2,-2,-2,-2,5,5,5,-2,5,-2,5,-2,-2,-2,-2,-2,5,5,5,-2,1,5,1,1,5,5,5,5,1,5,5,1,1,5,5,5,1,1,1,-2,5,5,-2,-2,-2,-2,-2,-2,-2,1,-2,-2,-2,-2,-2,1,-2,-2,-2,-2,-2,-2,-2,-2,-2,-2,-2,-2,-2,-2,-2,-2,-2,-2,-2,-2,-2,-2,-2,-2,-2,1,1,5,5,5,1,1,5,-2,5,5,-2,5,-2,-2,-2,-2,-2,-2,-2,-2,-2,-2,-2,-2,-2,-2,-2,-2,-2,-2,-2,-2,-2,5,-2,-2,-2,-2,-2,-2,-2,-2,-2,-2,-2,-2,-2,-2,-2,-2,-2,-2,-2,-2,-2,-2,-2,-2,-2,-2,-2,-2,-2,-2,-2,-2,-2,-2,-2,-2,-2,-2,-2,-2,-2,-2,5,-2,-2,-2,-2,-2,-2,-2,-2,-2,5,-2,-2,-2,-2,-2,-2,-2,-2,-2,-2,-2,-2,-2,-2,5,-2,5,-2,-2,5,1,-2,1,1,1,5,-2,-2,-2,-2,-2,-2,-2,-2,-2,-2,-2,-2,5,-2,-2,-2,-2,-2,-2,-2,-2,-2,-2,-2,-2,-2,-2,-2,-2,-2,-2,5,-2,1,5,-2,5,5,1,5,5,1,1,2,-2,-2,-2,-2,-2,-2,-2,5,5,-2,-2,-2,5,-2,-2,-2,-2,-2,-2,-2,-2,-2,-2,-2,-2,-2,-2,-2,-2,-2,-2,-2,-2,-2,-2,-2,-2,1,-2,-2,-2,-2,1,5,-2,-2,-2,-2,-2,-2,-2,-2,-2,-2,-2,5,-2,-2,-2,5,5,-2,-2,-2,-2,-2,-2,-2,-2,-2,-2,-2,-2,-2,-2,-2,-2,-2,-2,-2,-2,-2,-2,-2,-2,-2,-2,-2,-2,-2,-2,-2,-2,-2,-2,-2,-2,-2,-2,-2,-2,-2,-2,-2,-2,-2,-2,-2,-2,-2,-2,-2,-2,-2,-2,-2,-2,-2,-2,-2,-2,-2,-2,-2,-2,-2,-2,-2,-2,-2,-2,-2,-2,-2,-2,-2,-2,-2,-2,-2,-2,-2,-2,-2,-2,-2,-2,-2,-2,-2,-2,-2,-2,-2,-2,-2,-2,-2,-2,-2,-2,-2,-2,-2,-2,-2,-2],[-2,1,1,2,1,1,-2,5,-2,3,3,3,3,3,3,2,3,1,2,2,1,1,2,3,2,3,2,1,2,2,1,5,1,3,1,1,1,2,1,2,1,1,1,5,1,1,5,1,1,5,1,5,1,1,1,1,1,1,1,1,1,5,1,1,1,5,1,5,1,1,1,1,1,1,1,1,1,2,1,1,2,1,1,2,2,1,1,-2,5,-2,-2,-2,-2,5,5,-2,-2,5,-2,5,-2,1,-2,-2,-2,-2,5,-2,-2,-2,-2,-2,5,5,-2,5,5,1,5,5,5,5,5,1,5,5,1,1,5,5,5,1,5,1,5,1,-2,-2,-2,-2,-2,-2,-2,-2,1,-2,-2,-2,-2,-2,-2,-2,-2,-2,-2,-2,-2,-2,-2,-2,-2,-2,-2,-2,-2,-2,-2,-2,-2,-2,-2,-2,-2,-2,-2,-2,1,1,5,-2,5,1,1,1,-2,5,5,-2,5,-2,-2,-2,-2,-2,-2,-2,-2,-2,-2,-2,-2,-2,-2,-2,-2,-2,-2,-2,-2,-2,5,-2,-2,-2,-2,-2,-2,-2,-2,-2,-2,-2,5,5,-2,-2,-2,-2,-2,-2,-2,-2,-2,-2,-2,-2,-2,-2,-2,-2,-2,-2,-2,-2,-2,-2,-2,-2,-2,-2,-2,-2,-2,-2,-2,-2,-2,-2,-2,-2,-2,-2,-2,-2,-2,5,-2,-2,-2,-2,-2,-2,-2,-2,-2,-2,-2,-2,-2,-2,5,-2,-2,5,1,5,1,1,1,5,-2,-2,-2,-2,-2,-2,-2,-2,-2,-2,5,-2,-2,-2,-2,-2,-2,-2,-2,-2,-2,-2,-2,-2,-2,-2,-2,-2,-2,-2,-2,5,-2,1,5,5,5,5,1,5,-2,1,1,1,-2,-2,-2,-2,-2,-2,-2,-2,-2,-2,-2,-2,-2,-2,-2,-2,-2,-2,-2,-2,-2,-2,-2,-2,-2,-2,-2,-2,-2,-2,-2,-2,-2,5,-2,-2,-2,1,-2,-2,-2,-2,1,5,-2,-2,-2,-2,-2,-2,-2,-2,-2,-2,-2,-2,-2,-2,-2,5,-2,-2,-2,-2,-2,-2,-2,-2,-2,-2,-2,-2,-2,-2,-2,-2,-2,-2,-2,-2,-2,-2,-2,-2,-2,-2,-2,-2,-2,-2,-2,-2,-2,-2,-2,-2,-2,-2,-2,-2,-2,-2,-2,-2,-2,-2,-2,-2,-2,-2,-2,-2,-2,-2,-2,-2,-2,-2,-2,-2,-2,-2,-2,-2,-2,-2,-2,-2,-2,-2,-2,-2,-2,-2,-2,-2,-2,-2,-2,-2,-2,-2,-2,-2,-2,-2,-2,-2,-2,-2,-2,-2,-2,-2,-2,-2,-2,-2,-2,-2,-2,-2,-2,-2,-2,-2,-2],[5,2,1,2,1,2,5,5,5,3,3,3,3,3,3,2,3,1,2,2,1,1,2,3,3,3,2,1,2,2,1,5,1,2,1,1,1,2,1,2,1,5,5,5,1,1,1,1,1,1,1,1,1,5,5,1,5,5,1,1,1,5,1,1,1,1,1,1,1,5,1,1,1,1,1,1,1,1,1,1,1,1,1,2,2,1,1,-2,5,5,5,5,5,5,5,-2,-2,-2,5,5,5,5,-2,-2,5,5,5,-2,5,5,-2,5,5,5,5,1,5,1,5,5,5,1,5,5,5,-2,1,1,5,5,5,1,5,1,5,5,1,5,5,5,5,5,5,-2,1,-2,-2,-2,-2,5,1,-2,-2,-2,-2,-2,-2,-2,-2,-2,5,-2,-2,-2,5,-2,-2,-2,1,-2,5,-2,5,-2,5,-2,1,1,5,1,-2,5,1,5,5,5,1,5,5,5,-2,-2,-2,-2,-2,-2,-2,-2,-2,-2,-2,-2,-2,-2,-2,-2,-2,-2,-2,-2,5,-2,-2,-2,-2,-2,-2,-2,-2,-2,-2,-2,-2,5,-2,-2,-2,-2,-2,-2,-2,-2,-2,-2,-2,-2,-2,-2,-2,-2,-2,-2,-2,-2,-2,-2,-2,-2,-2,-2,-2,-2,-2,5,-2,-2,5,-2,-2,-2,-2,-2,-2,5,5,5,-2,-2,-2,-2,-2,-2,-2,-2,-2,-2,-2,-2,5,-2,5,5,-2,-2,5,5,1,1,1,5,-2,-2,-2,-2,-2,-2,-2,-2,5,5,-2,-2,-2,-2,-2,-2,-2,-2,-2,-2,-2,-2,-2,-2,-2,5,-2,-2,-2,-2,-2,5,-2,5,5,-2,5,1,1,-2,-2,1,5,1,-2,-2,-2,-2,-2,-2,-2,-2,5,-2,-2,-2,5,-2,-2,-2,-2,-2,-2,-2,-2,-2,-2,-2,-2,-2,-2,-2,-2,-2,-2,-2,-2,-2,-2,-2,-2,1,-2,-2,-2,-2,1,5,-2,-2,1,-2,-2,-2,-2,-2,-2,5,-2,5,5,5,5,1,5,-2,-2,-2,-2,-2,-2,-2,-2,-2,-2,-2,-2,-2,-2,-2,-2,-2,5,-2,-2,-2,-2,-2,-2,-2,-2,-2,-2,-2,-2,-2,-2,-2,-2,-2,-2,-2,-2,-2,-2,5,-2,-2,-2,5,-2,-2,-2,-2,-2,-2,-2,5,-2,-2,-2,-2,-2,-2,-2,-2,-2,-2,-2,-2,-2,-2,-2,-2,-2,-2,-2,-2,-2,-2,-2,-2,-2,-2,-2,-2,-2,-2,5,-2,-2,-2,-2,-2,5,-2,5,-2,-2,-2,-2,-2,-2,-2,-2,-2,-2,5,5,5,-2],[-2,5,-2,1,5,3,1,2,2,1,5,-2,-2,5,-2,1,1,-2,1,1,-2,5,5,5,-2,-2,5,-2,-2,-2,-2,-2,5,1,1,-2,1,-2,1,-2,-2,3,-2,-2,-2,-2,-2,-2,-2,2,-2,5,-2,-2,-2,-2,-2,-2,-2,-2,5,-2,-2,5,-2,5,1,-2,1,-2,1,-2,1,-2,1,1,-2,5,-2,1,-2,-2,5,-2,5,-2,5,-2,5,-2,-2,1,1,1,5,2,5,5,-2,-2,-2,5,-2,5,5,-2,-2,5,2,1,-2,5,5,-2,-2,-2,5,1,-2,-2,5,5,1,1,5,5,5,-2,5,5,5,-2,-2,-2,-2,-2,-2,-2,-2,5,-2,-2,3,1,-2,-2,1,-2,3,1,-2,-2,-2,-2,5,5,5,-2,1,5,5,1,-2,-2,3,1,5,5,5,1,1,2,3,1,2,2,2,2,1,1,1,2,5,1,1,2,1,1,1,2,-2,1,-2,-2,-2,-2,-2,-2,1,-2,-2,-2,-2,-2,-2,-2,-2,-2,-2,-2,-2,-2,-2,-2,-2,-2,-2,-2,-2,-2,-2,-2,-2,-2,-2,-2,-2,-2,-2,-2,-2,-2,-2,-2,-2,-2,-2,-2,-2,-2,-2,-2,-2,-2,-2,-2,-2,-2,5,-2,5,-2,-2,5,-2,1,5,-2,-2,5,5,5,5,-2,-2,-2,-2,-2,-2,-2,-2,-2,-2,-2,-2,-2,-2,5,-2,-2,-2,-2,-2,-2,-2,-2,-2,-2,-2,-2,-2,-2,-2,-2,-2,-2,-2,5,5,-2,-2,-2,-2,-2,-2,-2,-2,-2,-2,-2,-2,-2,5,-2,-2,-2,-2,5,-2,-2,5,5,-2,-2,-2,-2,-2,-2,-2,5,-2,-2,-2,-2,-2,5,5,-2,-2,-2,-2,-2,-2,-2,5,-2,5,1,3,-2,-2,-2,-2,-2,1,-2,-2,-2,-2,5,-2,-2,3,5,5,5,5,-2,-2,-2,-2,-2,-2,-2,1,1,1,5,5,5,5,-2,5,5,-2,-2,5,3,5,5,1,2,1,1,1,-2,-2,-2,-2,-2,-2,-2,-2,-2,-2,-2,-2,-2,-2,-2,-2,-2,-2,-2,-2,-2,5,-2,-2,-2,-2,-2,-2,-2,-2,-2,-2,-2,-2,-2,-2,-2,5,-2,1,5,-2,-2,-2,5,-2,-2,3,5,1,5,-2,1,1,-2,1,-2,-2,1,-2,-2,1,-2,2,5,-2,-2,5,5,-2,-2,-2,1,-2,-2,-2,5,5,-2,1,-2,5,1,1,1,1,1,1,-2,5,-2,5,-2,5,1,5,-2,1,-2,5,1,5,1,1,1,5],[-2,-2,-2,2,1,1,2,-2,1,3,-2,1,2,2,-2,1,3,1,2,2,-2,-2,1,3,3,3,1,-2,1,-2,1,-2,3,3,1,1,1,1,2,2,2,-2,-2,1,1,1,-2,-2,-2,5,1,5,1,-2,-2,-2,-2,1,5,5,1,-2,-2,1,2,1,5,1,1,1,1,5,1,1,2,1,1,2,5,1,1,5,3,1,1,5,-2,-2,-2,-2,-2,1,-2,1,-2,-2,-2,-2,1,-2,-2,1,1,-2,-2,-2,-2,-2,-2,1,2,3,-2,5,-2,-2,-2,-2,5,1,1,-2,-2,1,-2,-2,-2,1,-2,5,5,-2,1,1,1,-2,-2,-2,-2,-2,-2,-2,-2,-2,-2,-2,-2,-2,-2,-2,-2,-2,-2,-2,5,-2,-2,-2,2,-2,-2,-2,-2,-2,-2,-2,-2,-2,-2,-2,-2,-2,-2,-2,-2,-2,2,1,1,1,-2,1,1,1,5,1,1,1,1,-2,-2,-2,-2,-2,-2,-2,-2,-2,-2,-2,-2,-2,-2,-2,-2,-2,-2,-2,-2,-2,-2,-2,-2,-2,-2,-2,-2,-2,-2,-2,-2,-2,-2,-2,-2,-2,-2,-2,-2,-2,-2,-2,-2,-2,-2,-2,-2,-2,-2,-2,-2,-2,-2,-2,-2,-2,-2,-2,-2,-2,-2,-2,-2,-2,-2,-2,-2,-2,-2,-2,-2,-2,-2,-2,-2,-2,-2,-2,-2,-2,-2,-2,-2,-2,-2,-2,5,-2,5,-2,-2,-2,-2,-2,5,-2,5,1,-2,1,-2,-2,-2,-2,-2,-2,-2,-2,-2,-2,-2,-2,-2,-2,-2,-2,-2,-2,-2,-2,-2,-2,-2,-2,-2,-2,-2,-2,-2,-2,-2,-2,-2,-2,5,5,-2,1,1,-2,-2,1,-2,-2,-2,-2,-2,-2,-2,-2,-2,-2,-2,-2,1,1,1,-2,-2,-2,-2,-2,1,-2,5,1,-2,-2,-2,-2,-2,-2,-2,-2,-2,-2,-2,-2,1,-2,-2,-2,-2,-2,-2,-2,-2,-2,-2,-2,1,-2,-2,-2,5,-2,5,-2,-2,1,1,1,-2,-2,1,-2,-2,-2,-2,-2,-2,-2,-2,-2,-2,-2,-2,-2,-2,3,-2,-2,-2,-2,-2,-2,-2,-2,-2,-2,-2,-2,-2,-2,-2,-2,-2,-2,-2,-2,-2,-2,-2,-2,-2,-2,-2,-2,-2,-2,-2,-2,-2,-2,-2,-2,-2,-2,-2,-2,-2,-2,-2,-2,-2,-2,-2,-2,-2,-2,-2,-2,-2,-2,-2,-2,-2,-2,-2,-2,-2,-2,-2,-2,1,-2,-2,-2,-2,-2,-2,-2,-2,-2,-2,-2,-2,-2,-2,-2,-2,-2,-2,-2,-2,-2,-2,-2,-2,-2,-2],[-2,-2,-2,1,-2,1,-2,-2,-2,3,3,3,2,3,-2,1,-2,1,1,1,-2,-2,2,3,3,3,2,2,1,3,-2,-2,1,2,1,2,2,1,1,3,1,-2,-2,-2,1,1,-2,1,2,1,1,1,1,1,1,1,-2,1,1,1,2,1,1,1,1,-2,-2,-2,1,-2,1,1,1,1,2,1,1,2,1,2,1,1,2,1,2,-2,-2,-2,1,1,-2,-2,-2,1,-2,-2,-2,-2,-2,-2,-2,1,1,-2,-2,-2,-2,-2,-2,-2,-2,-2,-2,-2,1,1,-2,1,1,1,1,-2,1,-2,-2,-2,-2,1,5,1,-2,-2,1,1,-2,-2,-2,-2,-2,-2,-2,-2,-2,-2,1,-2,-2,-2,1,5,-2,-2,-2,-2,-2,-2,-2,-2,-2,-2,-2,-2,-2,-2,-2,-2,-2,-2,-2,-2,-2,-2,-2,-2,-2,-2,2,1,1,-2,-2,-2,-2,1,-2,-2,-2,-2,-2,-2,-2,-2,-2,-2,-2,-2,-2,-2,-2,-2,-2,-2,-2,-2,-2,-2,-2,-2,-2,-2,-2,-2,-2,-2,-2,-2,-2,-2,-2,-2,-2,-2,-2,-2,-2,-2,-2,-2,-2,-2,-2,-2,-2,-2,-2,-2,-2,-2,-2,-2,-2,-2,-2,-2,-2,-2,-2,-2,-2,-2,-2,-2,-2,-2,-2,-2,-2,-2,-2,-2,-2,-2,-2,-2,-2,-2,-2,-2,-2,-2,-2,-2,-2,-2,-2,-2,-2,-2,1,-2,-2,5,-2,-2,-2,1,3,-2,1,1,-2,-2,-2,-2,-2,-2,-2,-2,-2,-2,-2,-2,-2,-2,-2,-2,-2,-2,-2,-2,-2,1,-2,-2,1,-2,-2,-2,-2,-2,-2,-2,-2,-2,-2,-2,-2,-2,1,-2,1,-2,-2,-2,-2,-2,-2,-2,-2,-2,-2,-2,1,-2,-2,-2,1,-2,-2,-2,-2,-2,-2,-2,-2,-2,-2,-2,-2,-2,-2,-2,-2,-2,-2,-2,-2,-2,-2,-2,-2,-2,-2,-2,-2,-2,-2,-2,-2,-2,-2,-2,-2,-2,-2,-2,-2,-2,-2,1,-2,-2,1,-2,-2,-2,-2,-2,-2,-2,-2,-2,-2,-2,-2,-2,-2,-2,-2,-2,-2,-2,-2,-2,-2,-2,-2,-2,-2,-2,-2,-2,-2,-2,-2,-2,-2,-2,-2,-2,-2,-2,-2,-2,-2,-2,-2,-2,-2,-2,-2,-2,-2,-2,-2,-2,-2,-2,-2,-2,-2,-2,-2,-2,-2,-2,-2,-2,-2,-2,-2,-2,-2,-2,-2,-2,-2,-2,-2,-2,-2,-2,-2,-2,-2,-2,-2,-2,-2,-2,-2,-2,-2,-2,-2,-2,-2,-2,-2,-2,-2,-2,-2,-2,-2,-2,-2,-2,-2,-2,-2],[-2,-2,-2,1,1,1,5,-2,-2,2,3,3,3,3,-2,1,2,1,1,2,5,1,3,3,3,3,2,3,3,2,5,5,1,2,2,2,2,5,1,1,1,5,5,-2,1,5,5,2,2,1,5,5,1,1,1,1,1,1,1,1,1,-2,5,1,1,1,-2,5,1,-2,-2,1,1,1,1,1,5,1,1,1,1,1,1,2,1,2,-2,-2,5,-2,5,5,1,1,1,5,-2,1,5,5,1,5,5,1,1,5,5,1,5,5,1,1,5,5,5,5,1,5,1,1,1,1,5,5,5,5,5,5,1,5,1,5,1,1,-2,5,-2,-2,-2,-2,-2,-2,-2,-2,1,-2,-2,-2,5,-2,-2,-2,-2,-2,-2,-2,-2,-2,-2,-2,-2,-2,-2,-2,-2,-2,-2,-2,-2,-2,-2,-2,-2,-2,-2,-2,2,1,1,5,-2,5,1,1,1,1,-2,5,5,-2,-2,-2,-2,-2,-2,-2,-2,-2,-2,-2,-2,-2,-2,-2,-2,-2,-2,-2,-2,-2,-2,-2,-2,-2,5,-2,-2,-2,-2,-2,-2,-2,5,-2,1,-2,-2,-2,-2,-2,-2,-2,-2,-2,-2,-2,-2,-2,-2,5,-2,-2,-2,-2,-2,-2,-2,-2,-2,-2,-2,-2,-2,-2,-2,-2,-2,-2,-2,-2,-2,-2,-2,-2,-2,-2,-2,-2,-2,-2,-2,-2,-2,1,-2,5,-2,-2,1,5,5,1,-2,-2,-2,-2,2,1,1,5,-2,-2,-2,-2,-2,5,-2,-2,-2,-2,-2,5,-2,1,-2,-2,-2,-2,5,-2,5,-2,5,-2,5,-2,5,5,-2,5,-2,-2,5,5,-2,5,5,1,1,1,1,-2,-2,-2,-2,-2,-2,-2,-2,-2,-2,-2,-2,-2,-2,-2,-2,-2,5,-2,-2,-2,-2,-2,-2,-2,-2,-2,-2,-2,-2,-2,-2,5,-2,-2,-2,-2,-2,-2,-2,-2,-2,-2,-2,-2,5,-2,-2,-2,5,-2,-2,-2,5,-2,-2,-2,-2,-2,-2,-2,-2,-2,-2,-2,-2,-2,-2,-2,-2,-2,-2,-2,-2,-2,-2,-2,-2,-2,-2,-2,-2,-2,-2,-2,-2,-2,-2,-2,-2,-2,-2,-2,-2,-2,-2,-2,-2,-2,-2,-2,-2,-2,-2,-2,-2,-2,-2,-2,-2,-2,-2,-2,-2,-2,-2,-2,-2,-2,-2,-2,-2,-2,-2,-2,-2,-2,-2,-2,-2,-2,-2,-2,-2,-2,-2,-2,-2,-2,-2,-2,-2,-2,-2,-2,-2,-2,-2,-2,-2,-2,-2,-2,-2,-2,-2,-2,-2,-2,-2,-2,-2,-2,-2,-2,-2,-2,-2,-2,-2],[-2,-2,-2,2,5,5,-2,5,-2,1,1,5,2,3,-2,1,3,1,2,3,1,1,1,3,1,3,1,-2,-2,5,5,1,3,3,2,1,1,-2,1,5,1,-2,-2,1,5,-2,-2,5,1,1,-2,1,2,-2,5,1,-2,1,5,1,5,-2,2,5,2,1,5,1,1,1,1,1,1,2,3,5,-2,2,5,5,2,1,1,1,1,2,5,-2,-2,-2,-2,5,5,1,1,1,-2,5,1,5,1,5,1,1,5,5,5,1,5,5,1,1,1,5,1,2,1,5,5,1,1,1,1,1,5,1,2,1,5,1,1,5,1,1,5,5,-2,-2,-2,-2,5,5,-2,-2,-2,-2,-2,-2,-2,-2,-2,-2,-2,-2,-2,-2,-2,5,5,-2,-2,-2,-2,-2,-2,-2,-2,-2,-2,1,5,-2,-2,-2,-2,-2,3,3,1,5,-2,5,2,1,2,1,5,-2,5,1,-2,-2,-2,-2,-2,-2,-2,-2,-2,-2,-2,-2,-2,-2,-2,-2,-2,-2,-2,-2,-2,-2,-2,5,-2,-2,-2,-2,-2,-2,-2,-2,-2,-2,-2,-2,-2,-2,-2,-2,-2,-2,-2,-2,-2,-2,-2,-2,-2,5,-2,5,-2,-2,-2,-2,-2,-2,-2,-2,-2,-2,-2,-2,-2,-2,-2,-2,-2,-2,-2,-2,-2,-2,5,-2,-2,-2,-2,-2,-2,-2,-2,-2,-2,-2,5,-2,-2,-2,5,-2,-2,5,5,-2,-2,5,5,5,-2,-2,-2,-2,-2,-2,-2,-2,-2,-2,-2,-2,-2,1,-2,-2,-2,-2,5,-2,-2,-2,-2,-2,-2,-2,-2,-2,1,5,5,-2,-2,1,5,5,1,1,1,1,1,5,-2,-2,-2,-2,-2,-2,-2,-2,-2,-2,-2,5,-2,-2,-2,5,5,5,-2,-2,-2,-2,-2,-2,-2,5,5,5,-2,-2,-2,-2,-2,-2,-2,5,-2,-2,5,5,-2,-2,-2,-2,-2,-2,-2,1,1,1,1,5,1,-2,5,-2,-2,5,5,-2,1,-2,-2,-2,-2,-2,-2,-2,-2,-2,-2,-2,-2,-2,-2,-2,-2,-2,-2,-2,-2,-2,-2,-2,-2,5,-2,-2,-2,-2,-2,-2,-2,-2,-2,-2,-2,-2,-2,-2,-2,-2,-2,-2,-2,-2,-2,-2,-2,-2,-2,-2,-2,-2,-2,-2,-2,-2,-2,-2,-2,-2,-2,-2,-2,-2,-2,-2,-2,-2,-2,-2,-2,-2,-2,-2,-2,-2,-2,-2,-2,-2,-2,-2,-2,-2,-2,-2,-2,-2,-2,-2,-2,-2,-2,-2,-2,-2,-2,-2,-2,-2,-2,-2,-2,-2,-2,-2,-2],[-2,1,-2,2,2,1,5,2,2,3,3,3,3,3,-2,1,2,5,5,2,-2,1,3,3,2,3,2,1,1,1,5,5,2,1,1,1,1,1,2,2,5,-2,1,5,5,5,5,1,1,5,-2,5,1,5,5,5,-2,5,5,5,5,-2,-2,5,1,5,5,5,1,-2,-2,5,1,1,1,5,-2,2,1,3,1,1,5,1,1,3,-2,5,-2,-2,-2,5,-2,1,1,2,-2,5,5,1,-2,5,-2,1,5,5,-2,-2,1,1,1,1,1,-2,-2,5,5,5,-2,5,5,5,-2,1,1,1,1,-2,5,5,5,1,1,5,-2,5,1,-2,-2,-2,-2,5,5,-2,5,-2,-2,5,5,-2,-2,-2,-2,-2,-2,-2,-2,-2,5,5,-2,-2,-2,-2,-2,5,5,5,5,1,1,1,-2,1,5,5,2,1,2,1,1,1,1,1,-2,5,1,1,1,5,-2,-2,-2,-2,-2,-2,-2,-2,-2,5,-2,-2,-2,-2,-2,-2,-2,-2,-2,-2,-2,-2,-2,-2,-2,-2,-2,-2,-2,-2,-2,-2,5,-2,5,-2,-2,-2,-2,-2,-2,-2,-2,-2,-2,-2,-2,-2,-2,5,-2,-2,-2,-2,-2,-2,-2,-2,1,-2,-2,-2,-2,-2,1,-2,-2,1,5,5,-2,-2,-2,5,-2,-2,-2,-2,-2,-2,-2,-2,-2,-2,-2,-2,-2,5,1,5,-2,-2,-2,-2,-2,-2,5,5,1,-2,-2,-2,-2,-2,-2,5,-2,-2,-2,-2,-2,-2,-2,-2,-2,-2,-2,-2,1,-2,-2,-2,-2,-2,-2,-2,-2,5,-2,-2,5,5,5,5,5,-2,1,1,5,5,1,-2,-2,-2,-2,-2,5,-2,-2,-2,-2,-2,-2,-2,-2,5,5,-2,5,-2,-2,-2,-2,-2,-2,5,-2,-2,-2,-2,-2,-2,-2,-2,-2,5,-2,-2,-2,-2,-2,-2,-2,-2,5,1,1,-2,5,-2,1,-2,5,-2,5,-2,-2,5,5,5,5,1,-2,-2,1,-2,-2,-2,-2,-2,-2,-2,-2,-2,-2,-2,-2,-2,-2,-2,-2,5,-2,-2,-2,5,1,5,-2,-2,1,-2,-2,-2,-2,-2,-2,-2,5,-2,-2,-2,-2,-2,-2,-2,-2,-2,-2,-2,-2,-2,-2,5,1,-2,-2,5,-2,-2,5,-2,-2,5,-2,-2,-2,-2,-2,-2,-2,-2,-2,-2,5,-2,-2,-2,5,5,-2,1,-2,5,5,5,5,-2,-2,1,5,5,5,-2,1,-2,5,-2,5,-2,-2,5,5,-2,5,5,-2,-2,-2,5,-2],[-2,-2,-2,1,1,1,-2,5,-2,2,3,3,3,3,-2,1,2,5,1,1,5,5,3,3,3,3,2,2,2,2,-2,5,1,2,1,1,1,5,1,2,5,-2,1,5,1,-2,1,2,3,5,5,2,1,5,1,1,1,1,1,1,1,-2,-2,1,1,1,5,5,1,-2,-2,1,1,1,1,1,5,1,1,1,1,1,1,1,1,1,-2,-2,5,-2,5,1,2,1,1,5,5,2,5,-2,5,-2,5,1,1,5,5,2,5,5,-2,1,-2,5,1,1,1,-2,1,1,1,1,5,5,1,5,5,5,1,1,1,-2,1,5,-2,1,-2,-2,-2,-2,-2,-2,-2,-2,-2,-2,-2,-2,2,-2,-2,-2,-2,-2,-2,-2,-2,-2,5,-2,-2,-2,-2,-2,-2,-2,-2,-2,-2,-2,-2,-2,-2,5,-2,-2,2,1,1,5,-2,5,1,1,5,1,-2,-2,5,5,-2,-2,-2,-2,-2,-2,-2,-2,-2,-2,-2,-2,-2,-2,-2,-2,-2,-2,-2,-2,-2,-2,-2,-2,-2,-2,-2,-2,-2,-2,-2,-2,5,-2,-2,-2,-2,-2,-2,-2,-2,-2,-2,-2,-2,-2,-2,-2,-2,-2,-2,-2,-2,-2,-2,-2,-2,-2,-2,-2,-2,-2,-2,-2,-2,-2,-2,-2,-2,-2,-2,-2,-2,-2,-2,-2,-2,-2,-2,-2,-2,-2,-2,5,-2,5,-2,-2,1,5,5,5,5,-2,-2,-2,3,1,1,1,-2,-2,-2,-2,-2,-2,-2,-2,-2,-2,1,-2,-2,5,-2,-2,-2,-2,-2,-2,-2,-2,1,-2,-2,-2,5,5,-2,-2,-2,5,1,5,-2,-2,5,5,1,1,1,-2,-2,-2,-2,-2,-2,-2,-2,-2,-2,-2,-2,-2,-2,5,5,-2,1,-2,-2,5,-2,-2,5,-2,-2,-2,-2,-2,-2,-2,-2,-2,-2,-2,-2,-2,-2,-2,-2,-2,-2,-2,-2,-2,-2,-2,-2,-2,5,-2,-2,5,-2,-2,5,-2,5,-2,-2,-2,-2,-2,-2,-2,-2,-2,-2,-2,-2,-2,-2,-2,-2,-2,-2,-2,-2,-2,-2,-2,-2,-2,-2,-2,-2,-2,-2,-2,-2,-2,-2,-2,-2,-2,-2,-2,-2,-2,-2,-2,-2,-2,-2,-2,-2,-2,-2,-2,-2,-2,-2,-2,-2,-2,-2,-2,-2,-2,-2,-2,-2,-2,-2,-2,-2,-2,-2,-2,-2,-2,-2,-2,-2,-2,-2,-2,-2,-2,-2,-2,-2,-2,-2,-2,-2,-2,-2,-2,-2,-2,-2,-2,-2,-2,-2,-2,-2,-2,-2,-2,-2,-2,-2,-2,-2,-2,-2,-2,-2],[1,-2,1,2,2,2,1,1,1,3,3,3,3,3,3,2,3,1,1,1,1,2,2,2,2,3,1,2,3,1,5,1,1,2,2,2,1,-2,-2,1,1,5,5,5,1,5,1,1,1,3,-2,-2,1,5,1,1,1,1,1,1,1,5,1,1,1,1,1,1,-2,5,1,1,5,1,1,1,1,1,1,1,1,1,1,1,1,2,5,-2,-2,-2,5,5,5,1,1,5,-2,1,5,1,-2,-2,5,5,1,5,5,-2,-2,5,5,1,5,1,5,1,1,5,1,1,1,1,5,5,1,5,5,5,5,5,5,5,5,1,5,5,-2,-2,-2,-2,-2,5,-2,5,5,-2,5,5,5,1,5,-2,-2,-2,-2,-2,-2,-2,-2,-2,-2,-2,-2,-2,-2,-2,-2,-2,-2,1,5,-2,-2,-2,-2,-2,2,2,1,1,-2,-2,1,1,1,1,5,-2,5,5,-2,-2,-2,-2,-2,-2,-2,-2,-2,-2,-2,-2,-2,-2,-2,-2,-2,-2,-2,-2,-2,-2,-2,-2,-2,-2,-2,-2,-2,-2,-2,-2,-2,-2,-2,-2,-2,-2,-2,-2,-2,-2,-2,-2,-2,-2,-2,-2,-2,-2,-2,-2,-2,-2,-2,-2,-2,-2,-2,-2,-2,-2,-2,-2,-2,-2,-2,-2,-2,-2,-2,-2,-2,-2,-2,-2,-2,-2,-2,-2,-2,-2,1,-2,-2,1,-2,-2,-2,5,5,-2,-2,5,5,5,-2,5,-2,-2,-2,-2,-2,-2,-2,-2,-2,-2,-2,5,-2,-2,-2,5,-2,-2,-2,-2,-2,-2,-2,-2,5,-2,5,-2,-2,-2,-2,5,1,-2,-2,5,-2,-2,-2,5,-2,-2,5,-2,-2,-2,-2,-2,-2,-2,-2,-2,-2,-2,5,-2,-2,-2,-2,-2,-2,-2,-2,-2,-2,-2,-2,-2,-2,-2,-2,-2,-2,-2,-2,-2,-2,-2,-2,-2,-2,-2,1,5,-2,-2,-2,-2,-2,-2,-2,-2,-2,5,5,-2,-2,5,-2,-2,-2,5,-2,-2,-2,5,-2,-2,-2,-2,-2,-2,-2,-2,-2,-2,-2,-2,-2,-2,-2,-2,-2,-2,-2,-2,-2,-2,-2,-2,-2,-2,-2,-2,-2,-2,-2,-2,-2,-2,-2,-2,-2,-2,-2,-2,-2,-2,-2,-2,-2,5,-2,-2,-2,-2,-2,-2,-2,-2,-2,-2,-2,-2,-2,-2,-2,-2,-2,-2,-2,-2,-2,-2,-2,-2,-2,-2,-2,-2,-2,-2,-2,-2,-2,-2,-2,-2,-2,-2,-2,-2,-2,-2,-2,-2,-2,-2,-2,-2,-2,-2,-2,-2,-2,-2,-2,-2,-2,-2,-2,-2,-2],[5,-2,-2,1,1,2,1,-2,5,3,3,3,3,3,3,2,2,-2,1,1,1,1,2,3,3,3,2,1,3,2,5,5,1,2,1,2,1,5,-2,1,1,1,1,5,1,1,1,1,1,2,-2,1,1,1,1,1,1,1,1,1,1,-2,-2,1,5,5,5,1,-2,1,1,1,1,1,1,1,1,2,1,1,2,1,2,1,2,1,-2,-2,-2,-2,-2,5,-2,1,1,-2,-2,5,5,-2,-2,-2,-2,-2,-2,-2,-2,-2,-2,-2,5,-2,-2,1,1,5,1,1,1,1,1,1,5,-2,2,5,1,1,-2,5,5,1,1,1,1,1,-2,-2,-2,-2,-2,-2,-2,-2,-2,-2,-2,-2,-2,-2,5,-2,-2,-2,-2,-2,-2,-2,-2,-2,-2,-2,-2,-2,-2,-2,-2,-2,-2,-2,-2,-2,-2,-2,-2,-2,2,1,5,-2,-2,-2,1,1,5,5,5,-2,1,5,-2,-2,-2,-2,-2,-2,-2,-2,-2,-2,-2,-2,-2,-2,-2,-2,-2,-2,-2,-2,-2,-2,-2,-2,-2,-2,-2,-2,-2,-2,-2,-2,5,-2,5,-2,-2,-2,-2,-2,-2,-2,-2,-2,-2,-2,-2,-2,-2,-2,-2,-2,-2,-2,-2,-2,-2,-2,-2,-2,-2,-2,-2,-2,-2,-2,-2,-2,-2,-2,-2,-2,-2,-2,-2,-2,-2,-2,-2,-2,-2,-2,1,-2,-2,5,-2,-2,-2,5,5,1,5,1,5,5,1,1,1,-2,-2,-2,-2,-2,-2,-2,-2,-2,-2,-2,-2,-2,-2,-2,-2,-2,-2,-2,-2,-2,-2,-2,-2,-2,-2,-2,-2,-2,-2,-2,5,-2,-2,-2,-2,-2,5,1,5,5,5,-2,-2,-2,-2,-2,-2,-2,-2,-2,-2,-2,-2,-2,-2,-2,-2,-2,-2,-2,-2,-2,-2,-2,-2,-2,-2,-2,-2,-2,-2,-2,-2,-2,-2,-2,-2,-2,-2,-2,1,-2,-2,-2,-2,5,-2,-2,-2,-2,-2,-2,-2,-2,-2,-2,-2,-2,5,-2,-2,-2,-2,5,-2,-2,-2,-2,-2,-2,-2,-2,-2,-2,-2,-2,-2,-2,-2,-2,-2,-2,-2,-2,-2,-2,-2,-2,-2,-2,1,-2,-2,-2,-2,-2,-2,-2,-2,-2,-2,-2,-2,-2,-2,-2,-2,-2,-2,-2,-2,-2,-2,-2,-2,-2,-2,-2,-2,-2,-2,-2,-2,-2,-2,-2,-2,-2,-2,-2,-2,-2,-2,-2,-2,-2,-2,-2,-2,-2,-2,-2,-2,-2,-2,-2,-2,-2,-2,-2,-2,-2,-2,-2,-2,-2,-2,-2,-2,-2,-2,-2,-2,-2,-2,-2,-2,-2,-2,-2,-2],[5,-2,1,2,2,2,1,1,1,3,3,3,3,3,3,2,3,1,1,1,1,1,2,2,2,3,1,2,3,1,1,1,1,2,2,2,2,-2,-2,1,1,5,1,5,1,5,1,1,1,3,5,5,1,5,1,1,1,1,1,1,1,5,5,1,1,1,5,1,-2,5,1,1,5,1,1,1,1,1,1,1,1,1,1,1,2,2,5,-2,-2,-2,-2,5,1,1,1,5,-2,1,5,1,5,5,-2,5,1,5,5,5,-2,5,5,1,5,1,5,1,1,5,1,1,1,1,5,5,1,5,5,5,5,-2,-2,5,1,1,5,5,5,-2,-2,-2,-2,-2,-2,-2,5,-2,-2,-2,-2,-2,-2,-2,-2,-2,-2,-2,-2,-2,-2,-2,-2,-2,-2,-2,-2,-2,-2,-2,-2,1,5,-2,-2,-2,-2,-2,2,1,1,1,-2,5,1,1,5,1,5,-2,-2,1,-2,-2,-2,-2,-2,-2,-2,-2,-2,-2,-2,-2,-2,-2,-2,-2,-2,-2,-2,-2,-2,-2,-2,-2,-2,-2,-2,-2,-2,-2,-2,-2,-2,-2,-2,-2,-2,-2,-2,-2,-2,-2,-2,-2,-2,-2,-2,-2,-2,-2,-2,-2,-2,-2,-2,-2,-2,-2,-2,-2,-2,-2,-2,-2,-2,-2,-2,-2,-2,-2,-2,-2,-2,-2,-2,-2,-2,-2,-2,-2,-2,-2,-2,-2,-2,1,-2,-2,-2,5,5,-2,-2,5,5,5,-2,5,5,-2,-2,-2,-2,-2,-2,-2,-2,-2,-2,5,-2,-2,-2,5,-2,-2,-2,-2,-2,-2,-2,-2,5,-2,5,-2,-2,-2,-2,1,1,-2,-2,5,-2,-2,-2,5,-2,-2,5,-2,-2,-2,-2,-2,-2,-2,-2,-2,-2,-2,-2,-2,-2,-2,-2,-2,-2,-2,-2,-2,-2,-2,-2,-2,-2,-2,-2,-2,-2,-2,-2,-2,-2,-2,-2,-2,-2,-2,1,5,-2,-2,-2,5,-2,-2,-2,-2,-2,5,5,5,5,5,-2,-2,-2,-2,-2,-2,-2,-2,-2,-2,-2,-2,-2,-2,-2,-2,-2,-2,-2,-2,-2,-2,-2,-2,-2,-2,-2,-2,-2,-2,-2,-2,-2,-2,-2,-2,-2,-2,-2,-2,-2,-2,-2,-2,-2,-2,-2,-2,-2,-2,-2,-2,-2,5,-2,-2,-2,-2,-2,-2,-2,-2,-2,-2,-2,-2,-2,-2,-2,-2,-2,-2,-2,-2,-2,-2,-2,-2,-2,-2,-2,-2,-2,-2,-2,-2,-2,-2,-2,-2,-2,-2,-2,-2,-2,-2,-2,-2,-2,-2,-2,-2,-2,-2,-2,-2,-2,-2,-2,-2,-2,-2,-2,-2,-2],[5,1,2,2,2,1,1,1,3,3,3,3,2,2,5,1,2,3,2,2,1,1,2,1,2,3,1,2,1,1,5,1,1,5,5,5,5,1,1,2,1,5,5,5,5,5,5,1,1,1,5,5,5,5,5,5,5,5,5,5,5,5,5,5,5,5,1,1,1,1,1,5,1,5,5,5,5,1,1,1,1,1,5,5,5,1,1,5,5,5,1,1,5,5,5,1,5,5,5,1,5,5,-2,5,5,5,-2,5,5,5,5,5,1,-2,5,5,5,5,5,5,5,5,5,5,5,5,5,5,5,5,5,1,5,5,5,1,1,5,1,1,3,5,5,5,5,5,5,5,1,1,1,5,5,5,5,5,1,5,5,5,5,5,5,5,1,5,1,5,1,1,5,5,1,5,5,1,1,1,1,3,1,5,1,5,5,5,2,2,5,5,5,-2,5,-2,-2,-2,5,5,5,5,5,5,-2,-2,-2,-2,-2,-2,-2,-2,3,5,-2,5,5,-2,5,5,-2,-2,-2,-2,5,5,5,-2,-2,-2,-2,-2,-2,5,5,-2,5,5,-2,-2,5,-2,-2,-2,-2,-2,-2,-2,-2,-2,5,5,5,1,5,5,5,5,5,5,5,5,5,-2,-2,-2,-2,5,-2,-2,-2,-2,-2,-2,-2,1,5,-2,-2,5,5,5,5,5,5,5,5,5,5,5,5,5,5,-2,-2,-2,5,5,5,-2,-2,-2,-2,5,5,5,5,-2,-2,5,5,5,5,5,5,-2,-2,5,5,5,5,5,5,-2,5,5,5,-2,5,-2,-2,5,5,5,5,1,5,5,5,-2,5,5,5,5,5,5,5,5,5,-2,5,5,5,5,5,5,5,5,5,5,1,5,5,1,5,5,1,-2,-2,5,5,5,3,1,1,5,1,2,5,5,5,5,5,5,1,5,5,-2,-2,1,1,5,5,5,5,1,1,5,5,5,5,1,5,-2,5,5,5,5,5,5,-2,5,5,5,5,5,5,5,5,5,5,-2,-2,5,-2,-2,-2,5,5,5,-2,-2,5,5,5,5,5,-2,-2,5,5,-2,5,5,1,5,5,5,5,5,5,-2,-2,-2,-2,-2,-2,-2,-2,-2,5,5,5,5,5,5,5,5,5,-2,5,5,1,-2,5,-2,5,-2,5,5,5,5,-2,-2,-2,-2,-2,-2,5,5,5,5,5,5,1,5,5,5,5,5,5,5,5],[1,2,1,2,2,1,2,2,3,3,3,3,2,2,3,2,2,1,1,1,1,1,2,1,1,3,5,3,1,1,1,1,1,5,5,5,5,1,1,2,1,5,5,5,5,5,5,1,1,5,5,5,5,5,5,-2,5,5,5,5,5,5,5,5,5,5,1,1,1,1,1,5,1,5,5,5,5,1,5,1,1,1,5,5,5,2,5,5,5,5,5,1,5,5,5,5,5,5,-2,1,5,5,-1,5,5,5,5,5,5,5,5,5,1,-2,-2,5,5,5,5,5,5,5,5,5,5,5,5,5,5,5,5,5,5,5,5,5,1,5,1,1,1,1,5,5,1,1,1,1,1,1,1,5,5,5,5,5,5,5,5,5,5,-2,5,5,1,5,5,5,1,2,5,5,1,5,5,1,5,1,1,3,5,5,1,5,5,5,2,1,1,5,5,-2,-1,-2,-2,5,5,5,5,5,-2,5,5,-2,-2,-2,-2,-2,-2,-2,3,5,-2,5,-2,-2,5,5,-2,5,-2,5,5,1,5,-2,-2,-2,5,-2,-2,-2,5,-2,5,5,-2,-2,1,5,-2,-2,-2,-2,-2,-2,-2,-2,5,5,5,1,5,5,5,5,5,5,5,5,5,-2,-2,-2,-1,5,-2,-2,-2,-2,-2,-2,-2,1,5,-2,5,-1,5,5,5,5,-2,5,1,5,5,5,5,5,5,-2,5,5,5,5,5,-2,5,5,5,5,5,5,5,5,-2,5,5,5,5,5,5,-2,5,5,5,5,-2,5,5,5,5,5,5,-2,1,5,5,5,5,5,5,1,1,5,5,-2,5,5,5,5,5,5,5,5,1,-1,-2,5,5,5,5,5,5,5,5,5,1,5,5,5,5,5,5,5,5,5,5,5,3,1,1,5,1,2,5,5,5,5,5,5,1,5,5,5,-1,1,1,5,5,5,5,1,1,5,5,5,5,5,5,-2,-2,5,5,5,5,5,5,5,5,5,5,5,5,5,5,5,5,-2,-2,5,-2,-2,-2,-2,-2,5,5,-2,5,5,-2,-2,5,-2,-2,-2,-2,-2,5,5,1,5,5,5,5,5,5,5,-2,-2,-2,-2,-2,-2,-1,5,5,5,5,5,5,5,-2,5,-2,-2,5,5,1,-2,-2,-2,5,-2,1,5,5,5,5,5,-2,-2,-2,5,5,5,5,5,5,5,5,5,5,5,5,5,-2,5,-1],[1,2,1,2,2,1,2,1,3,3,1,3,3,3,3,1,2,2,2,2,1,2,1,1,2,3,1,1,1,1,5,1,1,5,5,5,5,1,1,1,1,-2,5,5,1,-2,5,5,5,1,5,5,-2,1,5,5,5,5,5,5,5,-2,5,5,5,1,1,1,1,2,1,1,1,5,5,5,5,1,1,1,1,5,5,5,5,1,5,5,1,1,1,1,1,5,5,5,5,5,5,5,5,-2,-2,5,5,5,5,5,5,5,5,5,1,-2,-2,5,5,5,5,5,-2,-2,-2,5,5,5,5,5,-2,5,5,5,5,5,1,1,1,5,1,1,2,5,5,5,5,5,5,1,1,1,1,5,1,5,5,5,5,5,5,5,5,5,5,5,1,5,5,5,1,1,5,5,1,5,5,1,5,1,1,3,5,5,1,5,5,5,2,2,1,5,5,5,5,-2,-2,-2,-2,5,5,5,5,5,-2,-2,-2,-2,-2,-2,-2,-2,3,5,-2,-2,-2,-2,5,-2,-2,5,-2,-2,5,5,-2,-2,-2,5,-2,-2,5,5,5,-2,5,-2,-2,-2,-2,5,-2,-2,-2,-2,-2,-2,-1,-2,5,5,5,1,5,5,5,5,5,5,5,5,5,-2,-2,-2,-2,5,-2,5,-2,5,-2,-2,-1,5,5,-2,5,5,5,5,-2,-2,5,5,5,-2,5,5,5,5,5,5,5,-2,5,5,5,-2,-2,-2,5,-2,5,5,5,5,-2,-2,5,5,5,5,5,5,-2,-2,5,5,5,-2,5,5,5,5,5,-2,5,-2,5,5,5,5,5,1,5,5,5,5,5,5,5,5,5,5,5,5,1,5,5,5,5,1,5,5,5,5,5,5,1,5,5,1,5,5,5,-2,-2,5,-2,5,3,1,1,5,5,2,5,5,5,5,5,5,1,5,5,-2,-2,5,1,5,5,5,5,1,1,5,5,5,5,5,5,-2,5,5,5,5,-2,5,5,-2,5,5,5,5,5,5,5,5,5,5,-2,5,-2,-2,-2,5,5,5,5,5,5,5,5,5,5,5,5,5,-2,-2,5,5,1,1,5,5,5,5,5,5,5,-2,-2,-2,5,-2,5,-2,5,5,5,5,5,5,5,5,-2,-2,-2,5,1,-2,-2,-2,-2,-2,5,5,5,5,5,5,5,-2,5,5,5,5,5,5,5,5,1,5,5,5,5,5,5,5,5],[1,1,5,1,1,1,1,1,3,2,2,3,3,3,5,2,2,2,2,2,1,1,3,2,1,2,2,3,5,1,5,5,1,1,5,1,1,5,5,1,5,-2,5,5,5,-2,5,5,5,1,-2,5,5,5,5,5,5,5,5,5,5,5,5,1,1,1,1,1,1,1,1,5,5,5,5,1,1,1,5,5,5,5,5,5,5,1,1,5,5,5,1,5,5,5,1,1,-2,5,5,5,5,5,5,5,5,5,5,5,5,5,5,5,1,5,-2,5,5,5,5,5,5,5,5,5,5,5,5,5,5,5,-2,5,-2,5,5,-2,5,-2,5,1,1,5,5,5,5,5,5,5,5,1,1,5,1,5,5,5,1,5,5,5,5,5,5,5,2,5,1,5,1,1,1,5,2,5,5,2,5,1,5,3,1,5,5,5,5,5,2,2,5,5,5,5,5,-2,5,5,5,5,5,5,5,5,-2,-2,-2,-2,-2,-2,-2,-2,3,-2,-2,5,-2,-2,5,5,-2,5,-2,-2,-2,5,-2,-2,-2,
[truncated: 489,061 more chars]
